# Supplementary material for: Crystal structure and Hirshfeld surface analysis of ethane-1,2-diaminium 3-[2-(1,3-dioxo-1,3-di­phenyl­propan-2-yl­idene)hydrazin­yl]-5-nitro-2-oxido­benzene­sulfonate dihydrate
Source: Acta Crystallogr E Crystallogr Commun. 2018 Jun 28;74(Pt 7):1021–5. doi: 10.1107/S2056989018009118 (PMC6038648; doi:10.1107/S2056989018009118)
Supplement: Supplementary file 1 [file e-74-01021-sup1.cif]

##############################################################################
#                                                                            #
# This CIF contains the data in a paper accepted for publication in          #
# Acta Crystallographica Section E. It conforms to the requirements of       #
# Notes for Authors for Acta Crystallographica Section E, and has been       #
# peer reviewed under the auspices of the IUCr Commission on Journals.       #
#                                                                            #
# Full details of the Crystallographic Information File format               #
# are given in the paper "The Crystallographic Information File (CIF):       #
# a New Standard Archive File for Crystallography" by S. R. Hall, F. H.      #
# Allen and I. D. Brown [Acta Cryst. (1991), A47, 655-685].                  #
#                                                                            #
# The current version of the core CIF dictionary is obtainable from          #
# ftp://ftp.iucr.org/pub/cif_core.dic.                                       #
#                                                                            #
# Software is freely available for graphical display of the structure(s)     #
# in this CIF. For information consult the CIF software page                 #
# http://www.iucr.org/resources/cif/software.                                #
#                                                                            #
# This file may be used for bona fide research purposes within the           #
# scientific community so long as proper attribution is given to the journal # 
# article from which it was obtained.                                        #
#                                                                            #
##############################################################################
data_I
_database_code_depnum_ccdc_archive 'CCDC 1851087'
_audit_creation_method     'SHELXL-2018/1'
_journal_date_recd_electronic     2018-06-21
_journal_date_accepted     2018-06-22
_journal_name_full     'Acta Crystallographica, Section E'
_journal_year     2018
_journal_volume     74
_journal_issue      7
_journal_page_first     1021
_journal_page_last     1025
_journal_paper_category     GO
_journal_paper_doi     10.1107/S2056989018009118
_journal_coeditor_code     QM2125
_publ_contact_author_name     'Flavien A. A. Toze'
_publ_contact_author_address
;
Department of Chemistry,
Faculty of Sciences,
University of Douala,
PO Box 24157, Douala,
Republic of Cameroon
;
_publ_contact_author_email     toflavien@yahoo.fr
_publ_contact_author_fax     ?
_publ_contact_author_phone     ?
_publ_section_title
;\
Crystal structure and Hirshfeld surface analysis of ethane-1,2-diaminium
3-[2-(1,3-dioxo-1,3-diphenylpropan-2-ylidene)hydrazinyl]-5-nitro-2-\
oxidobenzenesulfonate dihydrate
;
loop_
    _publ_author_name
    _publ_author_address
    'Zeliha Atio\(glu'
;
\.Ilke Education and Health Foundation,
Cappadocia University,
Cappadocia Vocational College,
The Medical Imaging Techniques Program,
50420 Mustafapa\,sa, \"Urg\"up,
Nev\,sehir,
Turkey
;
    'Akkurt, Mehmet'
;
Department of Physics,
Faculty of Sciences,
Erciyes University,
38039 Kayseri,
Turkey
;
    'Flavien A. A. Toze'
;
Department of Chemistry,
Faculty of Sciences,
University of Douala,
PO Box 24157, Douala,
Republic of Cameroon
;
    'Fatali E. Huseynov'
;
Department of Ecology and Soil Sciences,
Baku State University,
Z. Xalilov Str. 23,
Az 1148 Baku,
Azerbaijan
;
    'Sarvinaz F. Hajiyeva'
;
Organic Chemistry Department,
Baku State University,
Z. Xalilov Str. 23,
Az 1148 Baku,
Azerbaijan
;
_publ_section_synopsis
;
The title compound has a nonplanar conformation. In the crystal, the anions are
linked to the cations and the water molecules by N---H...O and O---H...O
hydrogen bonds, forming a three-dimensional network. Face-to-face \p--\p
stacking interactions are also observed.
;
_chemical_name_systematic
;\
Ethane-1,2-diaminium
3-[2-(1,3-dioxo-1,3-diphenylpropan-2-ylidene)hydrazinyl]-\
5-nitro-2-oxidobenzenesulfonate dihydrate
;
_chemical_name_common     ?
_chemical_formula_moiety     'C2 H10 N2 2+, C21 H13 N3 O8 S 2-, 2(H2 O)'
_chemical_formula_sum     'C23 H27 N5 O10 S'
_chemical_formula_iupac     'C2 H10 N2 2+, C21 H13 N3 O8 S 2-, 2H2 O'
_chemical_formula_weight     565.55
_chemical_melting_point     ?
_shelx_space_group_comment
;
The symmetry employed for this shelxl refinement is uniquely defined
by the following loop, which should always be used as a source of
symmetry information in preference to the above space-group names.
They are only intended as comments.
;
_space_group_crystal_system     monoclinic
_space_group_name_H-M_alt     'P 21/c'
_space_group_name_Hall     '-P 2ybc'
loop_
    _space_group_symop_operation_xyz
    'x, y, z'
    '-x, y+1/2, -z+1/2'
    '-x, -y, -z'
    'x, -y-1/2, z-1/2'
_cell_length_a     7.0590(6)
_cell_length_b     23.851(2)
_cell_length_c     15.3622(13)
_cell_angle_alpha     90
_cell_angle_beta     93.337(3)
_cell_angle_gamma     90
_cell_volume     2582.1(4)
_cell_formula_units_Z     4
_cell_measurement_reflns_used     7684
_cell_measurement_theta_min     2.66
_cell_measurement_theta_max     25.00
_cell_measurement_temperature     296(2)
_exptl_crystal_description     'plate'
_exptl_crystal_colour     'orange'
_exptl_crystal_size_max     0.260
_exptl_crystal_size_mid     0.150
_exptl_crystal_size_min     0.080
_exptl_crystal_density_diffrn     1.455
_exptl_crystal_density_meas     ?
_exptl_crystal_density_method     ?
_exptl_crystal_F_000     1184
_exptl_absorpt_coefficient_mu     0.192
_exptl_absorpt_correction_type     multi-scan
_exptl_absorpt_process_details
;
(SADABS; Bruker, 2007)
;
_shelx_estimated_absorpt_T_min     0.952
_shelx_estimated_absorpt_T_max     0.985
_exptl_absorpt_correction_T_min     0.946
_exptl_absorpt_correction_T_max     0.975
_diffrn_ambient_temperature     296(2)
_diffrn_radiation_type     MoK\a
_diffrn_radiation_wavelength     0.71073
_diffrn_measurement_device_type     'Bruker APEXII CCD'
_diffrn_measurement_method     '\f and \w scans'
_diffrn_detector_area_resol_mean     ?
_diffrn_reflns_number     41494
_diffrn_reflns_av_R_equivalents     0.0827
_diffrn_reflns_theta_min     2.656
_diffrn_reflns_theta_max     25.757
_diffrn_reflns_theta_full     25.242
_diffrn_measured_fraction_theta_max     0.997
_diffrn_measured_fraction_theta_full     0.999
_diffrn_reflns_limit_h_min     -8
_diffrn_reflns_limit_h_max     8
_diffrn_reflns_limit_k_min     -29
_diffrn_reflns_limit_k_max     29
_diffrn_reflns_limit_l_min     -18
_diffrn_reflns_limit_l_max     17
_refine_special_details     ?
_reflns_number_total     4930
_reflns_number_gt     3559
_reflns_threshold_expression     'I > 2\s(I)'
_refine_ls_structure_factor_coef     Fsqd
_refine_ls_matrix_type     full
_refine_ls_R_factor_all     0.0692
_refine_ls_R_factor_gt     0.0426
_refine_ls_wR_factor_gt     0.0988
_refine_ls_wR_factor_ref     0.1123
_refine_ls_goodness_of_fit_ref     1.018
_refine_ls_restrained_S_all     1.018
_refine_ls_number_reflns     4930
_refine_ls_number_parameters     352
_refine_ls_number_restraints     0
_refine_ls_hydrogen_treatment     constr
_refine_ls_weighting_scheme     calc
_refine_ls_weighting_details
              'w=1/[\s^2^(Fo^2^)+(0.0530P)^2^+0.9465P] where P=(Fo^2^+2Fc^2^)/3'
_atom_sites_solution_hydrogens     mixed
_atom_sites_solution_primary     ?
_atom_sites_solution_secondary     ?
_refine_ls_shift/su_max     0.001
_refine_ls_shift/su_mean     0.000
_refine_diff_density_max     0.373
_refine_diff_density_min     -0.338
_refine_ls_extinction_method     none
_refine_ls_extinction_coef     .
loop_
    _atom_type_symbol
    _atom_type_description
    _atom_type_scat_dispersion_real
    _atom_type_scat_dispersion_imag
    _atom_type_scat_source
    'C' 'C' 0.0033 0.0016
                         'International Tables Vol C Tables 4.2.6.8 and 6.1.1.4'
    'H' 'H' 0.0000 0.0000
                         'International Tables Vol C Tables 4.2.6.8 and 6.1.1.4'
    'N' 'N' 0.0061 0.0033
                         'International Tables Vol C Tables 4.2.6.8 and 6.1.1.4'
    'O' 'O' 0.0106 0.0060
                         'International Tables Vol C Tables 4.2.6.8 and 6.1.1.4'
    'S' 'S' 0.1246 0.1234
                         'International Tables Vol C Tables 4.2.6.8 and 6.1.1.4'
_computing_data_collection
;
APEX2 (Bruker, 2007)
;
_computing_cell_refinement
;
SAINT (Bruker, 2007)
;
_computing_data_reduction
;
SAINT (Bruker, 2007)
;
_computing_structure_solution
;
SHELXS97 (Sheldrick, 2008)
;
_computing_structure_refinement
;
SHELXL2018 (Sheldrick, 2015)
;
_computing_molecular_graphics
;
ORTEP-3 for Windows (Farrugia, 2012)
;
_computing_publication_material
;
PLATON (Spek, 2009)
;
loop_
    _atom_site_type_symbol
    _atom_site_label
    _atom_site_fract_x
    _atom_site_fract_y
    _atom_site_fract_z
    _atom_site_U_iso_or_equiv
    _atom_site_adp_type
    _atom_site_calc_flag
    _atom_site_occupancy
    _atom_site_disorder_assembly
    _atom_site_disorder_group
    C C1 0.1741(3) 0.76729(8) 0.65426(13) 0.0333(5) Uani d 1 . .
    C C2 0.2217(3) 0.82248(8) 0.62626(12) 0.0288(4) Uani d 1 . .
    C C3 0.3962(3) 0.84445(8) 0.66401(12) 0.0299(4) Uani d 1 . .
    C C4 0.5152(3) 0.81269(10) 0.71878(13) 0.0375(5) Uani d 1 . .
    H H4 0.630239 0.827277 0.740985 0.045 Uiso calc 1 . .
    C C5 0.4612(3) 0.75882(10) 0.74031(14) 0.0411(5) Uani d 1 . .
    C C6 0.2903(3) 0.73575(9) 0.70886(14) 0.0408(5) Uani d 1 . .
    H H6 0.255832 0.699667 0.724575 0.049 Uiso calc 1 . .
    C C7 -0.2184(3) 0.67860(9) 0.59205(13) 0.0364(5) Uani d 1 . .
    C C8 -0.3471(3) 0.71352(9) 0.53687(14) 0.0374(5) Uani d 1 . .
    C C9 -0.5092(3) 0.68929(9) 0.48251(13) 0.0369(5) Uani d 1 . .
    C C10 -0.5022(3) 0.63658(10) 0.44507(15) 0.0451(6) Uani d 1 . .
    H H10 -0.397420 0.613599 0.456841 0.054 Uiso calc 1 . .
    C C11 -0.6522(4) 0.61810(11) 0.38988(17) 0.0572(7) Uani d 1 . .
    H H11 -0.646209 0.583020 0.363766 0.069 Uiso calc 1 . .
    C C12 -0.8086(4) 0.65112(12) 0.37366(17) 0.0595(7) Uani d 1 . .
    H H12 -0.909617 0.638138 0.337620 0.071 Uiso calc 1 . .
    C C13 -0.8166(4) 0.70340(12) 0.41054(17) 0.0566(7) Uani d 1 . .
    H H13 -0.923465 0.725723 0.399761 0.068 Uiso calc 1 . .
    C C14 -0.6665(3) 0.72290(10) 0.46357(15) 0.0450(6) Uani d 1 . .
    H H14 -0.670797 0.758854 0.486795 0.054 Uiso calc 1 . .
    C C15 -0.2678(3) 0.62089(9) 0.62050(13) 0.0379(5) Uani d 1 . .
    C C16 -0.1207(3) 0.57670(8) 0.62333(13) 0.0365(5) Uani d 1 . .
    C C17 0.0414(3) 0.57992(10) 0.57562(16) 0.0489(6) Uani d 1 . .
    H H17 0.060741 0.611197 0.541097 0.059 Uiso calc 1 . .
    C C18 0.1726(4) 0.53723(11) 0.57924(19) 0.0602(7) Uani d 1 . .
    H H18 0.278000 0.539226 0.545767 0.072 Uiso calc 1 . .
    C C19 0.1484(4) 0.49156(11) 0.63225(18) 0.0587(7) Uani d 1 . .
    H H19 0.239317 0.463295 0.635947 0.070 Uiso calc 1 . .
    C C20 -0.0099(4) 0.48781(10) 0.67960(16) 0.0499(6) Uani d 1 . .
    H H20 -0.025764 0.456967 0.715476 0.060 Uiso calc 1 . .
    C C21 -0.1450(3) 0.52920(9) 0.67446(14) 0.0414(5) Uani d 1 . .
    H H21 -0.253732 0.525567 0.705362 0.050 Uiso calc 1 . .
    C C22 0.8316(3) 0.90536(10) 0.39177(16) 0.0473(6) Uani d 1 . .
    H H22A 0.824565 0.944179 0.410147 0.057 Uiso calc 1 . .
    H H22B 0.740222 0.900097 0.342811 0.057 Uiso calc 1 . .
    C C23 1.0255(3) 0.89378(11) 0.36299(15) 0.0492(6) Uani d 1 . .
    H H23A 1.044320 0.853556 0.359854 0.059 Uiso calc 1 . .
    H H23B 1.036856 0.909075 0.305023 0.059 Uiso calc 1 . .
    N N1 -0.0004(3) 0.74786(7) 0.61817(11) 0.0383(4) Uani d 1 . .
    H H1N -0.064888 0.772475 0.583317 0.046 Uiso d 1 . .
    N N2 -0.0546(3) 0.69610(7) 0.62829(11) 0.0385(4) Uani d 1 . .
    N N3 0.5811(4) 0.72606(10) 0.79974(13) 0.0586(6) Uani d 1 . .
    N N4 0.7806(2) 0.86879(8) 0.46401(12) 0.0400(4) Uani d 1 . .
    H H4A 0.877010 0.865031 0.504591 0.048 Uiso d 1 . .
    H H4B 0.740870 0.835741 0.441351 0.048 Uiso d 1 . .
    H H4C 0.684390 0.883711 0.492181 0.048 Uiso d 1 . .
    N N5 1.1737(2) 0.91827(8) 0.42271(12) 0.0439(5) Uani d 1 . .
    H H5A 1.285858 0.920295 0.397881 0.053 Uiso d 1 . .
    H H5B 1.185958 0.899605 0.473641 0.053 Uiso d 1 . .
    H H5C 1.149575 0.954525 0.433951 0.053 Uiso d 1 . .
    O O1 0.11362(19) 0.84871(6) 0.57058(9) 0.0358(3) Uani d 1 . .
    O O2 0.3021(2) 0.94939(7) 0.66294(12) 0.0558(5) Uani d 1 . .
    O O3 0.4796(2) 0.91527(7) 0.54483(10) 0.0464(4) Uani d 1 . .
    O O4 0.6324(2) 0.92621(8) 0.68812(11) 0.0623(5) Uani d 1 . .
    O O5 0.7429(3) 0.74247(10) 0.81985(14) 0.0839(7) Uani d 1 . .
    O O6 0.5162(4) 0.68241(9) 0.83004(13) 0.0827(7) Uani d 1 . .
    O O7 -0.3171(2) 0.76438(6) 0.53110(11) 0.0495(4) Uani d 1 . .
    O O8 -0.4290(2) 0.61161(7) 0.64236(12) 0.0555(5) Uani d 1 . .
    O O9 0.9258(2) 0.96664(7) 0.58733(11) 0.0505(4) Uani d 1 . .
    H H9A 0.846428 0.950189 0.618111 0.076 Uiso d 1 . .
    H H9B 1.031219 0.959099 0.614351 0.076 Uiso d 1 . .
    O O10 0.4185(3) 0.94367(8) 0.29341(12) 0.0612(5) Uani d 1 . .
    H H10A 0.441072 0.925449 0.247559 0.092 Uiso d 1 . .
    H H10B 0.432662 0.978519 0.284149 0.092 Uiso d 1 . .
    S S1 0.45667(7) 0.91402(2) 0.63830(3) 0.03736(16) Uani d 1 . .
loop_
    _atom_site_aniso_label
    _atom_site_aniso_U_11
    _atom_site_aniso_U_22
    _atom_site_aniso_U_33
    _atom_site_aniso_U_12
    _atom_site_aniso_U_13
    _atom_site_aniso_U_23
    C1 0.0437(12) 0.0288(11) 0.0265(10) -0.0023(9) -0.0048(9) 0.0007(8)
    C2 0.0316(10) 0.0282(10) 0.0261(10) 0.0006(8) -0.0018(8) 0.0003(8)
    C3 0.0301(10) 0.0344(11) 0.0249(10) 0.0002(8) -0.0014(8) -0.0032(8)
    C4 0.0336(11) 0.0518(14) 0.0264(11) 0.0056(10) -0.0044(8) -0.0058(10)
    C5 0.0521(13) 0.0422(13) 0.0278(11) 0.0167(11) -0.0074(10) 0.0016(9)
    C6 0.0630(15) 0.0269(11) 0.0314(11) 0.0034(10) -0.0058(10) 0.0037(9)
    C7 0.0476(13) 0.0301(11) 0.0315(11) -0.0094(9) 0.0016(9) 0.0021(9)
    C8 0.0470(12) 0.0313(12) 0.0343(11) -0.0081(9) 0.0062(9) 0.0000(9)
    C9 0.0461(12) 0.0358(12) 0.0292(11) -0.0096(10) 0.0061(9) -0.0004(9)
    C10 0.0550(14) 0.0399(13) 0.0403(13) -0.0071(11) 0.0027(11) -0.0053(10)
    C11 0.0754(19) 0.0482(15) 0.0479(15) -0.0201(14) 0.0010(13) -0.0089(12)
    C12 0.0593(17) 0.0687(19) 0.0493(16) -0.0245(15) -0.0060(13) 0.0022(13)
    C13 0.0438(14) 0.0718(19) 0.0539(16) -0.0033(13) 0.0015(12) 0.0090(14)
    C14 0.0511(14) 0.0435(13) 0.0409(13) -0.0033(11) 0.0062(11) -0.0002(10)
    C15 0.0503(13) 0.0337(12) 0.0297(11) -0.0117(10) 0.0021(9) 0.0032(9)
    C16 0.0492(12) 0.0280(11) 0.0319(11) -0.0118(9) -0.0014(9) 0.0005(9)
    C17 0.0588(15) 0.0391(13) 0.0495(14) -0.0103(11) 0.0094(12) 0.0042(11)
    C18 0.0558(16) 0.0540(17) 0.0721(19) -0.0030(13) 0.0160(14) -0.0007(14)
    C19 0.0655(17) 0.0432(15) 0.0666(18) 0.0051(13) -0.0044(14) -0.0056(13)
    C20 0.0708(17) 0.0320(13) 0.0455(14) -0.0066(12) -0.0066(12) 0.0025(10)
    C21 0.0564(14) 0.0310(12) 0.0366(12) -0.0124(10) 0.0018(10) 0.0020(9)
    C22 0.0426(13) 0.0460(14) 0.0513(14) -0.0101(10) -0.0159(11) 0.0175(11)
    C23 0.0549(15) 0.0589(15) 0.0330(12) -0.0100(12) -0.0057(10) 0.0049(11)
    N1 0.0505(11) 0.0254(9) 0.0376(10) -0.0106(8) -0.0093(8) 0.0062(7)
    N2 0.0524(11) 0.0290(9) 0.0339(10) -0.0095(8) -0.0003(8) 0.0043(8)
    N3 0.0747(16) 0.0610(15) 0.0377(12) 0.0342(13) -0.0185(11) -0.0060(11)
    N4 0.0350(9) 0.0419(11) 0.0417(10) -0.0091(8) -0.0088(8) 0.0025(8)
    N5 0.0325(9) 0.0538(12) 0.0448(11) -0.0005(8) -0.0036(8) 0.0119(9)
    O1 0.0338(7) 0.0317(8) 0.0402(8) -0.0044(6) -0.0130(6) 0.0089(6)
    O2 0.0625(11) 0.0325(9) 0.0735(12) -0.0020(8) 0.0133(9) -0.0145(8)
    O3 0.0416(9) 0.0621(11) 0.0353(9) -0.0095(8) -0.0007(7) 0.0085(7)
    O4 0.0527(10) 0.0841(14) 0.0479(10) -0.0380(9) -0.0151(8) 0.0087(9)
    O5 0.0624(13) 0.1168(19) 0.0691(14) 0.0341(13) -0.0251(11) 0.0068(13)
    O6 0.132(2) 0.0472(12) 0.0640(13) 0.0276(12) -0.0364(13) 0.0117(10)
    O7 0.0617(10) 0.0296(9) 0.0552(10) -0.0094(7) -0.0123(8) 0.0046(7)
    O8 0.0529(11) 0.0488(10) 0.0659(12) -0.0097(8) 0.0134(9) 0.0171(9)
    O9 0.0475(9) 0.0469(10) 0.0573(10) -0.0050(7) 0.0047(8) 0.0065(8)
    O10 0.0683(12) 0.0507(11) 0.0672(12) 0.0072(9) 0.0248(9) 0.0019(9)
    S1 0.0352(3) 0.0414(3) 0.0351(3) -0.0143(2) -0.0016(2) -0.0014(2)
_geom_special_details
;
 All esds (except the esd in the dihedral angle between two l.s. planes)
 are estimated using the full covariance matrix.  The cell esds are taken
 into account individually in the estimation of esds in distances, angles
 and torsion angles; correlations between esds in cell parameters are only
 used when they are defined by crystal symmetry.  An approximate (isotropic)
 treatment of cell esds is used for estimating esds involving l.s. planes.
;
loop_
    _geom_bond_atom_site_label_1
    _geom_bond_atom_site_label_2
    _geom_bond_site_symmetry_2
    _geom_bond_distance
    _geom_bond_publ_flag
    C1 C6 . 1.365(3) ?
    C1 N1 . 1.400(3) ?
    C1 C2 . 1.431(3) ?
    C2 O1 . 1.276(2) ?
    C2 C3 . 1.430(3) ?
    C3 C4 . 1.380(3) ?
    C3 S1 . 1.764(2) ?
    C4 C5 . 1.386(3) ?
    C4 H4 . 0.9300 ?
    C5 C6 . 1.387(3) ?
    C5 N3 . 1.439(3) ?
    C6 H6 . 0.9300 ?
    C7 N2 . 1.321(3) ?
    C7 C8 . 1.466(3) ?
    C7 C15 . 1.492(3) ?
    C8 O7 . 1.236(2) ?
    C8 C9 . 1.493(3) ?
    C9 C10 . 1.385(3) ?
    C9 C14 . 1.387(3) ?
    C10 C11 . 1.389(3) ?
    C10 H10 . 0.9300 ?
    C11 C12 . 1.367(4) ?
    C11 H11 . 0.9300 ?
    C12 C13 . 1.372(4) ?
    C12 H12 . 0.9300 ?
    C13 C14 . 1.379(4) ?
    C13 H13 . 0.9300 ?
    C14 H14 . 0.9300 ?
    C15 O8 . 1.225(3) ?
    C15 C16 . 1.479(3) ?
    C16 C21 . 1.395(3) ?
    C16 C17 . 1.396(3) ?
    C17 C18 . 1.376(4) ?
    C17 H17 . 0.9300 ?
    C18 C19 . 1.377(4) ?
    C18 H18 . 0.9300 ?
    C19 C20 . 1.371(4) ?
    C19 H19 . 0.9300 ?
    C20 C21 . 1.372(3) ?
    C20 H20 . 0.9300 ?
    C21 H21 . 0.9300 ?
    C22 N4 . 1.473(3) ?
    C22 C23 . 1.489(3) ?
    C22 H22A . 0.9700 ?
    C22 H22B . 0.9700 ?
    C23 N5 . 1.472(3) ?
    C23 H23A . 0.9700 ?
    C23 H23B . 0.9700 ?
    N1 N2 . 1.305(2) ?
    N1 H1N . 0.8999 ?
    N3 O5 . 1.230(3) ?
    N3 O6 . 1.239(3) ?
    N4 H4A . 0.9000 ?
    N4 H4B . 0.9000 ?
    N4 H4C . 0.8999 ?
    N5 H5A . 0.8999 ?
    N5 H5B . 0.9000 ?
    N5 H5C . 0.8999 ?
    O2 S1 . 1.4468(17) ?
    O3 S1 . 1.4546(16) ?
    O4 S1 . 1.4484(16) ?
    O9 H9A . 0.8500 ?
    O9 H9B . 0.8498 ?
    O10 H10A . 0.8505 ?
    O10 H10B . 0.8502 ?
loop_
    _geom_angle_atom_site_label_1
    _geom_angle_atom_site_label_2
    _geom_angle_atom_site_label_3
    _geom_angle_site_symmetry_1
    _geom_angle_site_symmetry_3
    _geom_angle
    _geom_angle_publ_flag
    C6 C1 N1 . . 123.00(19) ?
    C6 C1 C2 . . 123.24(19) ?
    N1 C1 C2 . . 113.73(17) ?
    O1 C2 C3 . . 124.02(18) ?
    O1 C2 C1 . . 120.68(17) ?
    C3 C2 C1 . . 115.29(17) ?
    C4 C3 C2 . . 121.70(19) ?
    C4 C3 S1 . . 120.40(16) ?
    C2 C3 S1 . . 117.90(14) ?
    C3 C4 C5 . . 119.2(2) ?
    C3 C4 H4 . . 120.4 ?
    C5 C4 H4 . . 120.4 ?
    C4 C5 C6 . . 122.05(19) ?
    C4 C5 N3 . . 119.7(2) ?
    C6 C5 N3 . . 118.2(2) ?
    C1 C6 C5 . . 118.4(2) ?
    C1 C6 H6 . . 120.8 ?
    C5 C6 H6 . . 120.8 ?
    N2 C7 C8 . . 124.18(19) ?
    N2 C7 C15 . . 112.46(19) ?
    C8 C7 C15 . . 123.10(19) ?
    O7 C8 C7 . . 119.8(2) ?
    O7 C8 C9 . . 117.9(2) ?
    C7 C8 C9 . . 122.19(19) ?
    C10 C9 C14 . . 119.0(2) ?
    C10 C9 C8 . . 122.6(2) ?
    C14 C9 C8 . . 118.2(2) ?
    C9 C10 C11 . . 119.8(2) ?
    C9 C10 H10 . . 120.1 ?
    C11 C10 H10 . . 120.1 ?
    C12 C11 C10 . . 120.5(3) ?
    C12 C11 H11 . . 119.8 ?
    C10 C11 H11 . . 119.8 ?
    C11 C12 C13 . . 120.0(2) ?
    C11 C12 H12 . . 120.0 ?
    C13 C12 H12 . . 120.0 ?
    C12 C13 C14 . . 120.1(3) ?
    C12 C13 H13 . . 120.0 ?
    C14 C13 H13 . . 120.0 ?
    C13 C14 C9 . . 120.5(2) ?
    C13 C14 H14 . . 119.8 ?
    C9 C14 H14 . . 119.8 ?
    O8 C15 C16 . . 121.69(19) ?
    O8 C15 C7 . . 118.9(2) ?
    C16 C15 C7 . . 119.36(19) ?
    C21 C16 C17 . . 118.1(2) ?
    C21 C16 C15 . . 119.1(2) ?
    C17 C16 C15 . . 122.75(19) ?
    C18 C17 C16 . . 120.6(2) ?
    C18 C17 H17 . . 119.7 ?
    C16 C17 H17 . . 119.7 ?
    C17 C18 C19 . . 120.2(3) ?
    C17 C18 H18 . . 119.9 ?
    C19 C18 H18 . . 119.9 ?
    C20 C19 C18 . . 119.9(3) ?
    C20 C19 H19 . . 120.1 ?
    C18 C19 H19 . . 120.1 ?
    C19 C20 C21 . . 120.5(2) ?
    C19 C20 H20 . . 119.7 ?
    C21 C20 H20 . . 119.7 ?
    C20 C21 C16 . . 120.6(2) ?
    C20 C21 H21 . . 119.7 ?
    C16 C21 H21 . . 119.7 ?
    N4 C22 C23 . . 112.52(19) ?
    N4 C22 H22A . . 109.1 ?
    C23 C22 H22A . . 109.1 ?
    N4 C22 H22B . . 109.1 ?
    C23 C22 H22B . . 109.1 ?
    H22A C22 H22B . . 107.8 ?
    N5 C23 C22 . . 111.9(2) ?
    N5 C23 H23A . . 109.2 ?
    C22 C23 H23A . . 109.2 ?
    N5 C23 H23B . . 109.2 ?
    C22 C23 H23B . . 109.2 ?
    H23A C23 H23B . . 107.9 ?
    N2 N1 C1 . . 121.57(18) ?
    N2 N1 H1N . . 123.1 ?
    C1 N1 H1N . . 115.0 ?
    N1 N2 C7 . . 120.29(18) ?
    O5 N3 O6 . . 122.1(2) ?
    O5 N3 C5 . . 119.4(3) ?
    O6 N3 C5 . . 118.5(2) ?
    C22 N4 H4A . . 111.9 ?
    C22 N4 H4B . . 108.2 ?
    H4A N4 H4B . . 112.8 ?
    C22 N4 H4C . . 110.6 ?
    H4A N4 H4C . . 105.5 ?
    H4B N4 H4C . . 107.8 ?
    C23 N5 H5A . . 111.6 ?
    C23 N5 H5B . . 112.0 ?
    H5A N5 H5B . . 110.6 ?
    C23 N5 H5C . . 111.4 ?
    H5A N5 H5C . . 102.2 ?
    H5B N5 H5C . . 108.6 ?
    H9A O9 H9B . . 102.6 ?
    H10A O10 H10B . . 109.4 ?
    O2 S1 O4 . . 112.35(11) ?
    O2 S1 O3 . . 112.05(11) ?
    O4 S1 O3 . . 112.11(10) ?
    O2 S1 C3 . . 107.09(10) ?
    O4 S1 C3 . . 106.34(10) ?
    O3 S1 C3 . . 106.41(9) ?
loop_
    _geom_torsion_atom_site_label_1
    _geom_torsion_atom_site_label_2
    _geom_torsion_atom_site_label_3
    _geom_torsion_atom_site_label_4
    _geom_torsion_site_symmetry_1
    _geom_torsion_site_symmetry_2
    _geom_torsion_site_symmetry_3
    _geom_torsion_site_symmetry_4
    _geom_torsion
    _geom_torsion_publ_flag
    C6 C1 C2 O1 . . . . 175.3(2) ?
    N1 C1 C2 O1 . . . . -2.7(3) ?
    C6 C1 C2 C3 . . . . -3.9(3) ?
    N1 C1 C2 C3 . . . . 178.05(17) ?
    O1 C2 C3 C4 . . . . -174.87(19) ?
    C1 C2 C3 C4 . . . . 4.3(3) ?
    O1 C2 C3 S1 . . . . 5.0(3) ?
    C1 C2 C3 S1 . . . . -175.82(14) ?
    C2 C3 C4 C5 . . . . -2.4(3) ?
    S1 C3 C4 C5 . . . . 177.78(16) ?
    C3 C4 C5 C6 . . . . -0.3(3) ?
    C3 C4 C5 N3 . . . . -177.87(19) ?
    N1 C1 C6 C5 . . . . 179.35(19) ?
    C2 C1 C6 C5 . . . . 1.5(3) ?
    C4 C5 C6 C1 . . . . 0.8(3) ?
    N3 C5 C6 C1 . . . . 178.33(19) ?
    N2 C7 C8 O7 . . . . -9.5(3) ?
    C15 C7 C8 O7 . . . . 164.2(2) ?
    N2 C7 C8 C9 . . . . 166.9(2) ?
    C15 C7 C8 C9 . . . . -19.4(3) ?
    O7 C8 C9 C10 . . . . 143.6(2) ?
    C7 C8 C9 C10 . . . . -32.9(3) ?
    O7 C8 C9 C14 . . . . -31.3(3) ?
    C7 C8 C9 C14 . . . . 152.3(2) ?
    C14 C9 C10 C11 . . . . -0.4(3) ?
    C8 C9 C10 C11 . . . . -175.2(2) ?
    C9 C10 C11 C12 . . . . -1.4(4) ?
    C10 C11 C12 C13 . . . . 1.4(4) ?
    C11 C12 C13 C14 . . . . 0.4(4) ?
    C12 C13 C14 C9 . . . . -2.2(4) ?
    C10 C9 C14 C13 . . . . 2.1(3) ?
    C8 C9 C14 C13 . . . . 177.2(2) ?
    N2 C7 C15 O8 . . . . 133.9(2) ?
    C8 C7 C15 O8 . . . . -40.5(3) ?
    N2 C7 C15 C16 . . . . -44.9(3) ?
    C8 C7 C15 C16 . . . . 140.7(2) ?
    O8 C15 C16 C21 . . . . -19.0(3) ?
    C7 C15 C16 C21 . . . . 159.75(19) ?
    O8 C15 C16 C17 . . . . 159.9(2) ?
    C7 C15 C16 C17 . . . . -21.3(3) ?
    C21 C16 C17 C18 . . . . 0.1(3) ?
    C15 C16 C17 C18 . . . . -178.8(2) ?
    C16 C17 C18 C19 . . . . -2.1(4) ?
    C17 C18 C19 C20 . . . . 2.0(4) ?
    C18 C19 C20 C21 . . . . 0.2(4) ?
    C19 C20 C21 C16 . . . . -2.2(4) ?
    C17 C16 C21 C20 . . . . 2.0(3) ?
    C15 C16 C21 C20 . . . . -179.0(2) ?
    N4 C22 C23 N5 . . . . -77.7(3) ?
    C6 C1 N1 N2 . . . . -6.5(3) ?
    C2 C1 N1 N2 . . . . 171.52(18) ?
    C1 N1 N2 C7 . . . . -178.65(19) ?
    C8 C7 N2 N1 . . . . 2.0(3) ?
    C15 C7 N2 N1 . . . . -172.29(18) ?
    C4 C5 N3 O5 . . . . -11.5(3) ?
    C6 C5 N3 O5 . . . . 170.9(2) ?
    C4 C5 N3 O6 . . . . 167.5(2) ?
    C6 C5 N3 O6 . . . . -10.2(3) ?
    C4 C3 S1 O2 . . . . -123.34(17) ?
    C2 C3 S1 O2 . . . . 56.81(18) ?
    C4 C3 S1 O4 . . . . -3.0(2) ?
    C2 C3 S1 O4 . . . . 177.11(16) ?
    C4 C3 S1 O3 . . . . 116.66(17) ?
    C2 C3 S1 O3 . . . . -63.19(17) ?
loop_
    _geom_hbond_atom_site_label_D
    _geom_hbond_atom_site_label_H
    _geom_hbond_atom_site_label_A
    _geom_hbond_site_symmetry_A
    _geom_hbond_distance_DH
    _geom_hbond_distance_HA
    _geom_hbond_distance_DA
    _geom_hbond_angle_DHA
    _geom_hbond_publ_flag
    O10 H10A O8 4_675 0.85 2.10 2.928(2) 164.6 yes
    O9 H9A O4 . 0.85 1.99 2.827(2) 168.5 yes
    O9 H9B O2 1_655 0.85 2.03 2.866(2) 170.1 yes
    O10 H10B O4 3_676 0.85 2.36 3.139(3) 152.2 yes
    N1 H1N O7 . 0.90 1.92 2.568(2) 127.4 yes
    N4 H4A O1 1_655 0.90 1.94 2.826(2) 166.9 yes
    N4 H4B O6 4_575 0.90 2.30 2.960(2) 129.6 yes
    N4 H4B O7 1_655 0.90 2.24 2.797(2) 119.4 yes
    N5 H5B O1 1_655 0.90 2.01 2.864(2) 158.0 yes
    N4 H4B O6 4_575 0.90 2.30 2.960(2) 129.6 yes
    N4 H4B O7 1_655 0.90 2.24 2.797(2) 119.4 yes
    N4 H4C O3 . 0.90 1.86 2.756(2) 177.1 yes
    N5 H5A O10 1_655 0.90 1.98 2.775(3) 145.7 yes
    N5 H5B O3 1_655 0.90 2.32 2.778(2) 111.6 yes
    N5 H5C O9 3_776 0.90 1.98 2.835(3) 159.2 yes
_shelx_hkl_file
;
   1   0   0 2004.80  101.09
   1   0   0 1777.42  101.09
   1   0   0 2043.30  101.09
  -1   0   0 1983.70  101.09
  -1   0   0 2052.99  101.09
  -1   0   0 2042.10  101.09
   2   0   0  872.71   41.50
  -2   0   0  817.22   41.50
  -2   0   0  837.92   41.40
  -2   0   0  753.92   41.50
   2   0   0  744.23   41.50
   2   0   0  762.82   41.40
   3   0   0 1716.43   84.79
  -3   0   0 1749.62   84.89
   3   0   0 1575.24   84.89
  -3   0   0 1585.44   84.79
  -3   0   0 1717.93   84.79
   3   0   0 1555.04   84.79
   4   0   0  391.16   22.10
  -4   0   0  392.16   22.30
  -4   0   0  387.66   21.90
  -4   0   0  413.56   22.20
  -4   0   0  376.86   21.50
   4   0   0  382.56   22.40
   4   0   0  378.16   22.70
   5   0   0    3.50    6.70
   5   0   0   -8.10    4.90
  -5   0   0    0.70    5.30
  -5   0   0    8.90    5.90
  -5   0   0    5.50    4.80
  -5   0   0    3.10    6.40
   5   0   0   -4.00    6.30
   6   0   0  210.28   15.80
   6   0   0  185.28   17.80
  -6   0   0  191.78   14.40
  -6   0   0  219.38   16.20
  -6   0   0  208.98   15.80
  -6   0   0  166.38   17.00
  -7   0   0   -5.60    8.00
   7   0   0   -0.50    8.40
  -7   0   0   -3.50    6.50
   7   0   0   -6.80    9.40
  -8   0   0   17.40    7.60
   8   0   0    1.80   11.50
  -8   0   0    2.00   10.60
   8   0   0   29.70   10.30
   1  -1   0   17.60    2.80
  -1  -1   0   17.70    2.50
   1  -1   0   20.90    2.20
  -1  -1   0   11.90    2.50
   1  -1   0   20.00    2.50
  -1   1   0   17.60    2.40
  -1   1   0   15.60    2.60
   1   1   0   18.00    2.90
  -1   1   0   18.50    2.30
   1   1   0   16.50    2.70
  -1   1   0   22.00    2.70
   1   1   0   16.80    2.20
  -2  -1   0  400.26   21.10
   2  -1   0  383.46   21.20
   2  -1   0  430.86   21.30
  -2  -1   0  392.36   21.20
   2  -1   0  374.76   21.50
  -2  -1   0  369.36   21.10
   2   1   0  350.36   21.40
  -2   1   0  362.26   21.30
  -2   1   0  398.66   20.80
  -2   1   0  417.66   21.10
  -2   1   0  409.46   21.30
   2   1   0  362.26   21.30
   2   1   0  427.76   21.20
  -3  -1   0  188.58   12.60
   3  -1   0  179.08   12.90
  -3  -1   0  198.68   12.50
   3  -1   0  199.68   12.50
  -3  -1   0  198.18   12.30
   3  -1   0  183.68   12.50
  -3   1   0  201.88   12.40
   3   1   0  182.48   12.50
  -3   1   0  187.18   11.60
  -3   1   0  179.08   12.80
   3   1   0  181.68   12.70
   3   1   0  206.28   12.30
  -3   1   0  188.18   12.50
  -4  -1   0  298.57   17.20
   4  -1   0  267.87   17.80
   4  -1   0  299.87   17.20
  -4  -1   0  277.37   17.10
  -4  -1   0  282.87   17.30
   4   1   0  279.67   17.80
  -4   1   0  284.87   17.30
  -4   1   0  273.67   16.40
   4   1   0  304.37   17.10
   4   1   0  269.07   17.50
  -4   1   0  261.57   17.60
  -4   1   0  278.47   16.90
  -5  -1   0    0.00    5.40
  -5  -1   0    3.80    5.00
   5  -1   0   14.10    5.60
   5  -1   0   11.30    6.60
  -5  -1   0   18.90    6.30
  -5  -1   0   11.00    5.90
  -5   1   0   13.70    5.50
  -5   1   0    7.50    6.20
  -5   1   0   10.50    6.00
  -5   1   0   11.60    4.90
   5   1   0    8.30    5.00
   5   1   0   18.60    6.80
   5   1   0    8.50    6.20
  -6  -1   0   39.70    6.40
  -6  -1   0   31.40    7.40
  -6  -1   0   35.30    7.80
   6  -1   0   26.20    8.50
   6  -1   0   37.50    7.30
  -6   1   0   40.80    6.50
   6   1   0   39.80    8.40
  -6   1   0   24.80    7.60
   6   1   0   41.00    7.50
  -6   1   0   45.20    7.80
  -7  -1   0   94.59    9.00
  -7  -1   0   81.89    9.90
   7  -1   0  106.59   10.60
   7  -1   0   81.59   11.40
   7   1   0  115.49   10.40
  -7   1   0   79.29    9.00
  -7   1   0  100.19   10.80
  -7   1   0   74.69   10.80
   7   1   0   77.79   11.50
  -8  -1   0   -7.40   10.50
   8  -1   0    5.00   11.00
   8  -1   0   15.80   12.30
  -8  -1   0    2.30    7.50
  -8   1   0    2.90   11.20
  -8   1   0   -0.70    7.30
   8   1   0    8.80   12.70
   8   1   0  -18.30    9.70
  -1  -2   0 2026.10   98.79
   1  -2   0 1999.60   98.69
  -1  -2   0 2070.89   98.69
  -1  -2   0 1807.52   98.49
   1  -2   0 1834.62   98.89
   1  -2   0 1980.80   98.79
  -1   2   0 1788.22   98.99
   1   2   0 2075.09   98.69
   1   2   0 1779.42   98.99
  -1   2   0 1952.70   98.79
  -1   2   0 1996.20   98.79
  -2  -2   0  557.44   30.40
  -2  -2   0  604.54   30.50
   2  -2   0  571.44   30.70
   2  -2   0  587.84   30.60
  -2   2   0  618.64   30.70
   2   2   0  604.14   30.40
   2   2   0  531.95   30.50
  -2   2   0  613.54   30.40
  -2   2   0  557.54   30.70
   2   2   0  547.55   30.60
   3  -2   0  192.78   12.30
   3  -2   0  187.48   12.80
  -3  -2   0  173.18   12.30
  -3  -2   0  194.08   12.00
   3   2   0  181.28   11.90
  -3   2   0  189.58   11.60
  -3   2   0  175.18   12.80
  -3   2   0  198.68   11.90
   3   2   0  163.38   12.30
  -3   2   0  205.18   12.40
   3   2   0  159.48   12.50
  -4  -2   0  516.25   28.00
  -4  -2   0  533.45   28.00
   4  -2   0  544.35   28.10
   4  -2   0  473.55   28.30
  -4   2   0  505.65   28.00
   4   2   0  490.15   28.20
  -4   2   0  516.25   28.40
  -4   2   0  491.45   27.40
   4   2   0  486.35   28.30
   4   2   0  543.25   27.90
  -4   2   0  508.65   27.80
  -5  -2   0    9.10    5.70
  -5  -2   0    4.70    5.60
   5  -2   0   -1.30    6.60
   5  -2   0   14.60    5.70
   5   2   0    6.00    6.30
   5   2   0    9.20    5.50
  -5   2   0    3.20    5.20
  -5   2   0   -4.10    5.70
   5   2   0   -4.60    6.00
  -5   2   0    1.20    4.80
  -5   2   0    5.10    6.20
  -6  -2   0   15.20    7.00
  -6  -2   0   19.10    7.50
   6  -2   0   15.40    6.90
   6  -2   0   11.00    7.70
  -6  -2   0   14.00    5.90
   6   2   0   26.00    6.70
  -6   2   0    6.80    6.40
  -6   2   0    8.00    6.70
   6   2   0   19.10    8.30
  -6   2   0   13.80    6.00
   6   2   0   20.90    8.00
   7  -2   0   47.20    9.70
  -7  -2   0   58.59    9.40
  -7  -2   0   55.99    7.90
   7  -2   0   57.59   10.60
  -7   2   0   62.09    8.70
   7   2   0   58.69    9.70
   7   2   0   48.80   10.50
  -7   2   0   54.69    9.80
  -7   2   0   53.99    7.90
  -8  -2   0   -4.60   11.90
  -8  -2   0   12.10    7.40
   8  -2   0    6.50   12.40
   8  -2   0  -16.50   11.80
  -8  -2   0  -13.10    4.70
  -8  -2   0   -0.30    4.70
  -8   2   0   19.30    7.70
   8   2   0    8.40   11.30
  -8   2   0   19.40   11.50
   8   2   0   -6.90   11.70
   0  -3   0    4.10    2.20
   0   3   0    0.90    2.50
   0   3   0    3.90    1.90
  -1  -3   0  126.89    7.50
  -1  -3   0  125.69    8.10
   1  -3   0  131.09    8.20
   1  -3   0  129.99    8.10
  -1  -3   0  123.99    7.90
  -1   3   0  124.09    8.40
   1   3   0  131.19    7.40
   1   3   0  131.79    6.90
  -1   3   0  132.29    8.20
   1   3   0  104.79    8.10
  -2  -3   0 1328.97   65.09
   2  -3   0 1204.88   65.29
  -2  -3   0 1194.28   64.89
  -2  -3   0 1320.07   64.49
   2  -3   0 1292.67   65.19
   2  -3   0 1359.56   64.99
   2   3   0 1193.28   65.09
  -2   3   0 1196.78   65.19
  -2   3   0 1333.17   65.19
   2   3   0 1348.97   64.99
  -2   3   0 1318.47   64.99
  -2   3   0 1193.38   64.89
   2   3   0 1174.28   65.09
   3  -3   0  390.86   23.10
   3  -3   0  423.66   22.80
  -3  -3   0  447.06   22.70
  -3  -3   0  400.36   22.50
  -3   3   0  446.76   22.80
   3   3   0  382.16   22.80
  -3   3   0  423.76   22.40
   3   3   0  373.66   22.70
   3   3   0  443.26   22.40
  -3   3   0  392.56   22.90
  -3   3   0  388.06   22.20
  -4  -3   0  -10.10    4.80
   4  -3   0   -7.80    5.60
  -4  -3   0   -1.40    4.50
   4  -3   0   -3.70    4.70
   4   3   0   -1.90    5.40
   4   3   0   -6.30    4.10
  -4   3   0    7.00    4.50
  -4   3   0   -0.10    5.10
  -4   3   0    2.20    4.60
   4   3   0    0.30    5.40
  -4   3   0   -2.20    4.30
  -5  -3   0  377.06   25.80
  -5  -3   0  441.36   25.30
   5  -3   0  432.36   26.10
   5  -3   0  463.15   25.40
   5   3   0  420.46   25.50
   5   3   0  422.56   25.50
  -5   3   0  427.86   24.40
  -5   3   0  453.25   24.80
   5   3   0  454.85   24.90
  -5   3   0  452.35   25.20
   6  -3   0   63.89    8.40
  -6  -3   0   40.50    8.00
   6  -3   0   39.70    8.90
  -6  -3   0   75.39    8.60
  -6   3   0   76.49    9.00
  -6   3   0   70.49    7.30
  -6   3   0   50.09    7.80
   6   3   0   68.69    9.80
   6   3   0   36.40    8.70
   6   3   0   66.49    9.10
   7  -3   0  101.99   12.40
  -7  -3   0  109.09    8.50
  -7  -3   0  109.69    9.60
  -7  -3   0  101.89   11.00
   7  -3   0   98.99   10.90
  -7   3   0  122.99   11.40
   7   3   0   97.69   12.00
   7   3   0  131.69   11.70
  -7   3   0  126.29   13.10
   7   3   0  122.29   12.90
  -7   3   0  111.59   11.60
   8  -3   0   10.50   12.50
  -8  -3   0   -0.50   12.10
  -8  -3   0   15.90    7.80
   8  -3   0   13.90   11.70
   8   3   0   20.20   10.80
  -8   3   0  -10.20   13.20
   8   3   0   23.60   12.50
  -8   3   0   15.40   11.30
  -8   3   0   12.10    7.90
   0  -4   0    0.80    3.00
   0   4   0    4.90    2.50
   1  -4   0 1340.07   74.09
  -1  -4   0 1548.74   74.09
   1  -4   0 1505.75   74.09
  -1  -4   0 1502.85   73.79
  -1  -4   0 1518.65   73.99
  -1   4   0 1278.37   74.09
  -1   4   0 1457.25   74.09
   1   4   0 1496.65   73.79
   1   4   0 1369.96   73.99
  -2  -4   0  509.75   27.40
  -2  -4   0  531.25   27.70
   2  -4   0  557.64   27.70
   2  -4   0  512.15   28.00
   2  -4   0  523.95   27.90
  -2   4   0  477.55   27.60
   2   4   0  571.64   27.40
   2   4   0  493.25   27.90
  -2   4   0  521.15   27.90
  -3  -4   0 1466.05   70.89
  -3  -4   0 1402.16   69.89
  -3  -4   0 1305.67   70.69
   3  -4   0 1312.47   71.09
   3  -4   0 1398.46   70.99
  -3   4   0 1394.96   70.69
  -3   4   0 1318.87   70.69
   3   4   0 1463.65   70.69
   3   4   0 1297.47   70.89
  -3   4   0 1444.16   70.99
   3   4   0 1298.57   70.89
   4  -4   0    7.60    5.90
  -4  -4   0    3.60    4.70
  -4  -4   0   12.60    2.00
   4  -4   0    9.60    4.70
  -4  -4   0   14.90    5.00
  -4   4   0   10.00    4.50
   4   4   0   13.70    5.80
  -4   4   0    9.90    4.60
   4   4   0   12.40    4.50
   4   4   0   11.00    5.40
  -4   4   0    7.40    4.80
  -5  -4   0    7.70    2.40
  -5  -4   0    7.80    5.60
   5  -4   0    3.70    7.30
   5  -4   0   12.10    5.80
  -5   4   0    8.60    5.40
   5   4   0    4.40    6.90
  -5   4   0   12.60    5.50
   5   4   0    8.10    6.50
   5   4   0   -1.30    5.20
  -5   4   0    4.40    5.70
  -6  -4   0   31.40    3.20
  -6  -4   0   38.80    7.40
   6  -4   0   33.00    8.60
   6  -4   0   39.80    8.40
  -6  -4   0   26.20    7.50
  -6   4   0   31.70    7.40
   6   4   0   17.60    8.70
  -6   4   0   35.70    6.40
   6   4   0   24.70   10.80
  -6   4   0   40.70    7.80
   6   4   0   25.10    8.20
  -7  -4   0   22.30    7.60
   7  -4   0   22.30    8.80
  -7  -4   0   34.50    9.40
   7  -4   0   22.10   10.30
  -7  -4   0   37.20    9.80
  -7   4   0   17.00    8.60
  -7   4   0   25.60    8.30
   7   4   0   32.00    9.20
   7   4   0   31.90   10.60
  -7   4   0   34.10    7.60
   7   4   0   40.00   10.30
  -8  -4   0    6.80    7.20
   8  -4   0  -11.80   12.50
   8  -4   0  -11.40   12.30
  -8  -4   0    4.40   11.70
  -8  -4   0    9.20    8.00
  -8   4   0   -1.30   11.30
  -8   4   0   -0.90   12.30
   8   4   0    7.40   10.40
  -8   4   0   -2.10    7.50
   8   4   0    3.10   12.20
   0  -5   0    5.20    3.40
   0   5   0    3.60    3.70
  -1  -5   0    7.30    2.60
   1  -5   0   10.50    4.10
  -1  -5   0    7.90    3.70
   1  -5   0   10.50    4.00
  -1  -5   0   12.40    3.90
  -1   5   0   10.70    3.60
   1   5   0   12.10    4.00
  -1   5   0   -3.00    4.20
   1   5   0    4.40    3.50
  -2  -5   0  628.64   34.50
   2  -5   0  683.43   34.90
   2  -5   0  690.13   35.10
   2  -5   0  623.24   35.10
  -2  -5   0  673.63   34.90
  -2  -5   0  681.43   34.80
   2   5   0  699.83   34.00
   2   5   0  628.74   35.00
   2   5   0  723.13   34.60
  -2   5   0  657.93   35.10
  -2   5   0  617.64   34.90
  -3  -5   0  191.58   12.50
   3  -5   0  221.18   12.60
   3  -5   0  194.18   13.30
  -3  -5   0  208.58   13.00
   3  -5   0  210.98   13.80
  -3   5   0  188.28   12.60
   3   5   0  219.98   12.40
  -3   5   0  196.08   13.00
   3   5   0  183.58   13.40
  -3   5   0  204.08   13.40
   3   5   0  182.88   13.40
  -4  -5   0  430.16   23.90
   4  -5   0  423.36   24.50
   4  -5   0  439.26   24.00
  -4  -5   0  406.56   23.50
  -4   5   0  392.16   23.40
  -4   5   0  440.26   24.10
  -4   5   0  434.76   23.60
   4   5   0  409.96   24.20
   4   5   0  456.85   23.50
   4   5   0  394.16   24.10
  -5  -5   0  241.88   16.70
   5  -5   0  243.08   19.60
  -5  -5   0  256.77   16.60
   5  -5   0  252.27   18.10
  -5   5   0  254.67   16.50
   5   5   0  248.58   18.00
  -5   5   0  237.18   16.30
   5   5   0  261.27   16.20
   5   5   0  223.18   17.70
  -5   5   0  279.37   17.30
   6  -5   0   75.09   10.70
   6  -5   0   67.59    9.10
  -6  -5   0   74.09    8.40
  -6  -5   0   66.19    8.30
   6   5   0   47.10    8.00
  -6   5   0   80.89    9.30
   6   5   0   63.09    9.70
  -6   5   0   68.99    8.50
   6   5   0   49.70    9.80
  -6   5   0   58.89    7.80
   7  -5   0  213.98   21.70
  -7  -5   0  198.68   18.60
  -7  -5   0  185.18   18.50
   7  -5   0  221.68   19.00
   7   5   0  188.38   16.50
  -7   5   0  219.78   16.70
  -7   5   0  177.18   18.70
  -7   5   0  195.18   17.80
   7   5   0  225.48   18.00
   7   5   0  230.58   18.60
  -8  -5   0    3.00    7.50
   8  -5   0   -7.30   12.10
   8  -5   0   -7.80   13.90
  -8  -5   0    5.00    7.70
  -8  -5   0    4.70   13.50
   8   5   0    5.10   10.30
  -8   5   0   -4.00    8.10
  -8   5   0   -0.30   12.30
   8   5   0    3.00   12.50
  -8   5   0   20.50   11.50
   0  -6   0 7068.09  348.37
   0   6   0 6627.64  348.37
  -1  -6   0 2127.59  102.89
  -1  -6   0 2028.30  102.59
  -1  -6   0 2170.18  102.99
   1  -6   0 1878.31  102.99
   1  -6   0 2094.59  102.99
  -1   6   0 1898.31  102.99
   1   6   0 1939.41  102.99
   1   6   0 1960.20  102.89
  -1   6   0 2018.80  102.89
   2  -6   0   94.49    8.30
   2  -6   0   54.29    6.00
  -2  -6   0   82.49    7.80
  -2  -6   0   83.99    7.80
  -2  -6   0   74.89    6.40
   2  -6   0   77.09    6.40
   2   6   0   92.79    6.40
  -2   6   0   84.79    8.40
   2   6   0   66.29    6.20
   2   6   0   82.79    5.40
  -2   6   0   80.69    8.30
   3  -6   0  500.55   28.90
  -3  -6   0  561.24   28.60
   3  -6   0  546.15   28.30
  -3  -6   0  491.35   28.10
   3  -6   0  514.25   28.80
   3   6   0  563.04   28.10
  -3   6   0  501.65   28.40
   3   6   0  532.85   28.80
  -3   6   0  540.85   28.70
  -4  -6   0   18.30    4.70
   4  -6   0   24.20    6.50
  -4  -6   0   22.00    5.20
   4  -6   0   19.00    5.10
   4   6   0   12.60    4.20
  -4   6   0   15.40    5.10
  -4   6   0   15.60    5.10
  -4   6   0    7.70    4.50
   4   6   0   11.20    6.00
   4   6   0   18.00    5.40
   5  -6   0    9.10    6.10
  -5  -6   0    3.10    5.60
   5  -6   0   -1.50    6.80
  -5  -6   0  -18.60    5.60
  -5   6   0    6.90    5.60
   5   6   0    1.40    5.40
  -5   6   0    1.70    5.60
   5   6   0    2.50    6.50
   5   6   0    0.80    7.00
  -6  -6   0   34.70    7.50
   6  -6   0   22.00    8.50
   6  -6   0   26.90    7.70
  -6  -6   0   49.50    8.10
   6   6   0   38.80    9.60
   6   6   0   40.20    7.20
  -6   6   0   35.10    8.90
  -6   6   0   47.90    8.00
   6   6   0   35.30    9.10
  -6   6   0   29.00    7.10
  -7  -6   0  110.59   11.60
  -7  -6   0   87.09   11.00
   7  -6   0  104.99   11.80
  -7  -6   0  126.39    9.70
   7  -6   0  112.29   12.80
   7   6   0   97.59   12.10
  -7   6   0  121.89   10.80
   7   6   0   96.39   10.60
  -7   6   0  108.79   12.40
  -7   6   0  116.29   10.20
   8  -6   0   41.70   15.50
  -8  -6   0   46.30    9.40
  -8  -6   0   57.89    9.00
   8  -6   0   63.59   14.30
  -8  -6   0   22.00   14.40
  -8   6   0   45.20   13.80
   8   6   0   35.50   13.00
   8   6   0   57.59   11.70
  -8   6   0   37.10   11.70
   8   6   0   46.40   13.60
  -8   6   0   56.89    9.50
   0   7   0    1.90    4.20
   0   7   0    4.20    3.30
   1  -7   0  610.74   35.10
  -1  -7   0  713.23   35.00
   1  -7   0  697.63   35.40
  -1  -7   0  707.43   35.20
  -1   7   0  633.44   35.20
  -1   7   0  679.53   35.10
   1   7   0  640.74   35.30
   1   7   0  666.73   35.00
  -2  -7   0  517.25   26.10
   2  -7   0  439.06   26.40
  -2  -7   0  452.65   25.40
   2  -7   0  501.25   26.30
  -2  -7   0  481.45   26.10
   2  -7   0  495.85   26.30
  -2   7   0  447.86   26.30
   2   7   0  522.75   25.20
   2   7   0  468.05   26.20
   2   7   0  497.95   25.40
  -2   7   0  494.05   26.40
  -3  -7   0  778.12   40.30
  -3  -7   0  775.62   40.50
   3  -7   0  817.72   40.50
  -3  -7   0  713.23   40.00
   3  -7   0  803.12   40.80
   3  -7   0  748.13   40.90
  -3   7   0  715.53   40.60
  -3   7   0  783.92   40.70
   3   7   0  736.33   40.70
   3   7   0  810.42   40.10
  -4  -7   0   38.50    5.70
   4  -7   0   36.60    6.30
   4  -7   0   30.70    6.40
  -4  -7   0   25.80    5.00
  -4  -7   0   27.70    5.00
   4  -7   0   42.60    5.20
   4   7   0   31.20    6.50
  -4   7   0   25.90    5.60
   4   7   0   29.60    5.70
   4   7   0   27.50    4.50
  -4   7   0   27.90    5.40
  -4   7   0   19.90    4.90
   5  -7   0   44.20    7.60
  -5  -7   0   65.19    6.50
   5  -7   0   53.79    8.50
  -5  -7   0   66.79    7.70
  -5  -7   0   58.69    7.20
   5   7   0   74.09    6.90
   5   7   0   63.39    8.00
   5   7   0   75.59    9.00
  -5   7   0   58.89    7.20
  -5   7   0   53.89    6.90
  -5   7   0   66.29    8.00
  -6  -7   0    7.80    6.60
   6  -7   0   12.60    9.10
   6  -7   0   -3.00    8.00
  -6  -7   0    8.00    6.40
  -6  -7   0    3.20    6.10
  -6   7   0    6.40    7.00
   6   7   0   10.20    8.90
  -6   7   0    6.70    6.70
   6   7   0    0.20    8.00
  -6   7   0    7.70    7.40
   6   7   0    7.20    6.30
  -7  -7   0  111.09   10.20
   7  -7   0   92.89   12.60
  -7  -7   0  132.09   11.50
  -7  -7   0  110.19   11.30
   7  -7   0  119.79   12.70
  -7   7   0  118.89   12.60
   7   7   0  121.39   13.20
   7   7   0  100.79   10.90
   7   7   0  107.09   14.70
  -7   7   0  108.49   10.80
  -7   7   0  108.49   11.50
   8  -7   0    4.60   15.00
   8  -7   0   26.80   14.20
  -8  -7   0   37.60    8.90
   8   7   0   43.10   10.40
  -8   7   0   28.90    9.50
  -8   7   0   29.80   14.50
   8   7   0   36.10   13.20
   8   7   0   23.80   13.60
  -8   7   0   16.40   11.10
   0  -8   0   46.20    5.10
   0   8   0   35.60    4.20
   0   8   0   32.10    5.00
  -1  -8   0  877.41   44.70
   1  -8   0  903.71   44.80
  -1  -8   0  893.71   44.30
  -1   8   0  788.32   44.70
  -1   8   0  856.01   44.60
   1   8   0  826.92   44.40
   1   8   0  834.72   44.80
   2  -8   0  579.14   30.20
   2  -8   0  510.05   30.20
  -2  -8   0  530.85   29.30
   2  -8   0  575.84   30.30
  -2  -8   0  581.14   30.10
  -2  -8   0  607.74   30.00
  -2   8   0  578.74   30.10
  -2   8   0  543.45   30.30
   2   8   0  550.54   30.10
  -3  -8   0  714.73   37.80
  -3  -8   0  674.63   37.40
  -3  -8   0  716.93   38.00
   3  -8   0  687.63   38.30
   3  -8   0  755.32   38.20
   3  -8   0  750.72   37.90
  -3   8   0  679.63   38.10
  -3   8   0  743.23   38.20
   3   8   0  682.03   38.20
   3   8   0  749.92   37.40
   4  -8   0   17.70    5.40
  -4  -8   0   17.40    4.80
   4  -8   0   19.70    5.30
  -4  -8   0   11.80    4.80
   4  -8   0   15.20    6.30
  -4  -8   0   30.10    5.70
   4   8   0   16.40    6.20
  -4   8   0   18.00    5.50
   4   8   0   23.00    4.30
  -4   8   0   16.90    5.20
   4   8   0   23.80    7.00
  -4   8   0   22.10    6.10
  -5  -8   0   -0.10    5.30
   5  -8   0   -1.40    6.40
  -5  -8   0    3.20    5.10
  -5  -8   0    1.70    5.80
   5  -8   0    4.50    7.20
  -5   8   0   -5.40    5.80
   5   8   0    2.50    5.20
   5   8   0    9.80    7.20
  -5   8   0   -0.50    6.10
   5   8   0   -2.40    6.60
  -5   8   0   -1.90    6.70
   6  -8   0   -5.90    7.80
   6  -8   0  -15.40    8.20
  -6  -8   0   10.00    7.20
  -6  -8   0   -2.00    6.20
  -6  -8   0    3.20    6.30
   6   8   0    4.10    9.40
   6   8   0   -2.60    6.40
  -6   8   0    5.30    6.90
  -6   8   0  -12.70    7.80
  -6   8   0   -0.30    6.90
   6   8   0   11.40    9.00
   7  -8   0   74.69   11.20
   7  -8   0   45.50   12.30
  -7  -8   0   60.09    8.60
  -7  -8   0   43.20    9.40
  -7  -8   0   35.00    9.40
   7   8   0   51.39   12.50
   7   8   0   28.40   11.80
  -7   8   0   46.20    9.60
   7   8   0   56.89    8.30
  -7   8   0   34.00    8.90
  -7   8   0   57.99   10.90
   8  -8   0   -1.90   13.20
  -8  -8   0    7.30    9.00
  -8   8   0    5.90   15.80
   8   8   0   17.20   10.10
  -8   8   0   12.90    9.70
  -8   8   0   -3.20   11.20
   8   8   0    9.60   13.80
   8   8   0    6.00   12.70
   0  -9   0   -3.90    4.10
   0   9   0    2.50    3.60
   0   9   0   -3.60    4.80
  -1  -9   0   50.19    5.90
  -1  -9   0   52.79    5.10
   1  -9   0   47.00    5.50
   1   9   0   55.99    5.60
  -1   9   0   48.60    5.30
   1   9   0   50.39    5.80
  -1   9   0   51.59    6.30
  -2  -9   0    7.70    3.00
  -2  -9   0   -2.70    5.20
   2  -9   0    7.80    5.20
  -2  -9   0    5.30    4.00
   2  -9   0   11.30    4.80
   2  -9   0   12.30    5.00
   2   9   0    6.90    2.80
  -2   9   0    0.60    4.80
  -2   9   0    2.20    4.20
   2   9   0    3.80    4.30
  -3  -9   0   47.80    5.60
   3  -9   0   72.29    6.70
   3  -9   0   48.40    6.00
   3  -9   0   40.90    6.20
  -3  -9   0   52.79    4.90
  -3  -9   0   47.90    5.60
   3   9   0   47.10    6.40
  -3   9   0   65.89    6.70
  -3   9   0   52.49    6.30
   3   9   0   53.09    4.60
   3   9   0   62.09    4.80
  -4  -9   0  170.38   12.60
  -4  -9   0  161.48   11.80
  -4  -9   0  192.08   13.20
   4  -9   0  149.69   13.50
   4  -9   0  194.98   13.00
   4  -9   0  174.18   14.20
   4   9   0  154.48   13.90
   4   9   0  188.08   11.70
  -4   9   0  145.89   13.30
  -4   9   0  166.48   13.20
   5  -9   0  359.56   22.70
  -5  -9   0  382.86   21.80
  -5  -9   0  339.37   21.50
   5  -9   0  367.76   23.70
  -5  -9   0  365.76   22.20
   5   9   0  362.76   23.10
  -5   9   0  333.37   22.20
  -5   9   0  398.06   22.70
  -5   9   0  371.06   21.90
   5   9   0  391.36   21.50
   5   9   0  350.66   23.40
  -6  -9   0   35.10    7.50
  -6  -9   0   37.50    8.30
  -6  -9   0   29.80    7.20
   6  -9   0   37.30    9.70
   6  -9   0   25.00    8.30
   6   9   0   39.30    7.10
  -6   9   0   19.20    7.90
  -6   9   0   28.40    7.90
  -6   9   0   43.70    7.70
   6   9   0   36.90    9.20
   6   9   0   47.80   10.50
  -7  -9   0   55.59   10.40
  -7  -9   0   70.59    8.90
  -7  -9   0   39.70    9.40
   7  -9   0   50.49   11.30
  -7   9   0   34.00    9.90
   7   9   0   37.30   11.70
  -7   9   0   62.69    9.30
   7   9   0   47.60   12.00
  -7   9   0   59.89   11.60
   7   9   0   68.59    9.30
   8  -9   0   25.90   14.70
  -8  -9   0   13.40   10.00
   8   9   0   20.80   15.00
  -8   9   0   11.30    9.90
   8   9   0   -3.00   10.20
  -8   9   0    6.00   17.40
   8   9   0   28.10   14.90
  -8   9   0   13.50   11.80
   0 -10   0   46.20    5.70
   0  10   0   44.80    4.90
   0  10   0   56.59    6.50
  -1 -10   0  167.68   12.30
   1 -10   0  168.78   12.30
  -1 -10   0  191.58   11.30
   1  10   0  171.68   11.70
  -1  10   0  153.18   12.90
   1  10   0  159.68   12.70
  -1  10   0  175.18   12.00
  -2 -10   0  982.00   53.09
   2 -10   0  951.50   53.99
  -2 -10   0 1088.89   53.79
   2 -10   0 1077.89   53.89
  -2 -10   0 1108.29   54.09
   2 -10   0 1082.79   53.99
  -2  10   0 1062.69   53.99
   2  10   0 1010.70   53.89
  -2  10   0  970.30   53.99
   2  10   0 1001.40   53.19
  -3 -10   0  328.07   19.30
  -3 -10   0  348.87   19.00
   3 -10   0  298.17   19.70
   3 -10   0  320.37   19.50
   3 -10   0  340.57   19.40
  -3 -10   0  301.27   18.00
   3  10   0  350.46   18.00
  -3  10   0  317.47   19.60
   3  10   0  320.77   19.50
  -3  10   0  318.77   19.50
   4 -10   0  120.69   11.60
   4 -10   0  127.89   13.20
  -4 -10   0  120.59   11.50
  -4 -10   0  132.09   10.50
   4 -10   0  109.49   10.50
  -4 -10   0  155.88   12.10
  -4  10   0  136.49   12.10
   4  10   0  148.69   11.20
   4  10   0  138.89   10.10
  -4  10   0  125.09   12.30
   5 -10   0   -4.60    7.30
  -5 -10   0    7.30    5.60
  -5 -10   0    2.00    6.80
   5 -10   0    2.70    6.80
  -5 -10   0   -2.70    5.20
   5 -10   0   -2.60    5.80
  -5  10   0    1.20    6.50
   5  10   0    6.80    7.60
  -5  10   0    6.90    6.70
  -5  10   0    8.00    6.90
   5  10   0    3.40    4.90
   5  10   0   -7.50    8.20
   6 -10   0   81.19   10.00
   6 -10   0   88.19   12.10
  -6 -10   0   66.89    9.50
  -6 -10   0   82.79    8.80
  -6 -10   0   93.99    8.80
  -6  10   0   78.39    9.60
   6  10   0   98.49   12.00
   6  10   0   83.69   11.20
  -6  10   0   82.19    9.20
   6  10   0   98.99    8.70
  -6  10   0   91.49   10.00
  -7 -10   0   16.70   10.00
  -7 -10   0   15.80    8.50
   7 -10   0   30.80   10.30
  -7 -10   0   31.30    8.50
   7 -10   0   12.00   11.30
  -7  10   0   -6.50   10.10
  -7  10   0   28.40    9.30
   7  10   0   23.40   12.50
  -7  10   0   31.70    9.00
   7  10   0   14.10    8.40
   7  10   0    9.10   11.00
   8 -10   0   10.50   15.50
   8  10   0   -9.00   14.90
   8  10   0   -4.10    9.70
   8  10   0   -1.50   14.10
  -8  10   0    3.20   12.30
  -8  10   0   -1.40   10.00
   0 -11   0    3.80    5.10
   0  11   0    1.20    4.00
   0  11   0    1.10    5.10
   1 -11   0  882.41   46.40
  -1 -11   0 1004.90   46.70
  -1 -11   0  916.81   46.00
   1  11   0  810.42   46.50
  -1  11   0  798.92   46.50
  -1  11   0  905.51   46.30
   1  11   0  850.71   46.10
  -2 -11   0    6.00    5.10
   2 -11   0    6.90    4.80
   2 -11   0    1.50    4.50
  -2 -11   0    5.50    4.50
  -2 -11   0    9.10    3.00
   2 -11   0    7.60    5.60
  -2  11   0    8.20    5.40
   2  11   0    9.30    5.10
  -2  11   0   11.60    5.30
   3 -11   0  725.93   37.90
  -3 -11   0  743.63   37.70
  -3 -11   0  655.83   36.70
   3 -11   0  747.63   38.00
  -3 -11   0  737.53   37.60
   3 -11   0  650.13   37.90
  -3  11   0  673.33   37.90
   3  11   0  680.63   37.80
  -3  11   0  724.13   37.80
   3  11   0  690.23   36.30
  -4 -11   0  151.28   11.40
  -4 -11   0  145.29   12.70
  -4 -11   0  145.79   13.00
   4 -11   0  165.68   13.00
   4 -11   0  147.39   13.20
   4 -11   0  152.28   14.30
   4  11   0  172.68   10.90
   4  11   0  139.29   14.10
  -4  11   0  163.18   13.90
  -5 -11   0  170.58   14.30
  -5 -11   0  130.79   13.90
   5 -11   0  187.58   14.20
  -5 -11   0  149.49   12.90
   5 -11   0  166.98   15.20
   5 -11   0  158.98   16.30
   5  11   0  162.88   16.10
   5  11   0  139.19   12.40
   5  11   0  176.68   12.80
  -5  11   0  176.48   15.30
  -5  11   0  161.28   15.20
  -6 -11   0   81.09    9.50
  -6 -11   0   81.49    8.70
  -6 -11   0   87.89   10.20
   6 -11   0  101.79   12.60
   6 -11   0   78.29   11.10
  -6  11   0   77.09    9.80
   6  11   0   63.59   11.60
   6  11   0   80.89   11.60
  -6  11   0   81.19   10.90
  -6  11   0   82.49   10.00
   6  11   0  100.69    8.40
  -7 -11   0   11.80    8.70
   7 -11   0    2.70   12.20
  -7 -11   0   15.20   11.40
  -7 -11   0   -0.90   10.20
   7 -11   0    7.50   12.30
  -7  11   0    4.40    9.40
   7  11   0   -3.70   11.00
   7  11   0   -2.60   11.50
   7  11   0   13.10    7.90
  -7  11   0   16.20    9.40
  -7  11   0    9.90   11.50
   0 -12   0  990.70   49.00
   0  12   0  902.51   48.40
   0  12   0  892.01   49.20
   1 -12   0   39.50    5.80
  -1 -12   0   30.50    4.60
  -1 -12   0   32.70    5.70
  -1  12   0   49.40    6.70
  -1  12   0   46.50    6.10
   1  12   0   31.40    5.30
   2 -12   0  446.46   26.70
   2 -12   0  506.15   26.70
  -2 -12   0  514.95   26.50
  -2 -12   0  494.35   27.00
  -2 -12   0  437.26   25.50
   2 -12   0  528.05   27.10
  -2  12   0  504.05   26.90
   2  12   0  480.05   26.70
  -2  12   0  441.06   27.20
  -3 -12   0  283.17   16.60
  -3 -12   0  251.57   15.30
   3 -12   0  274.37   17.40
  -3 -12   0  272.97   17.20
   3 -12   0  287.47   17.30
   3 -12   0  223.88   17.50
   3  12   0  264.87   14.90
  -3  12   0  252.27   17.50
  -3  12   0  284.17   17.30
   3  12   0  260.67   17.20
  -4 -12   0   75.99    8.00
   4 -12   0   80.09    8.60
   4 -12   0   83.39    8.10
  -4 -12   0   72.29    6.50
   4 -12   0   56.69    8.40
  -4 -12   0   70.29    7.70
   4  12   0   91.39    8.40
  -4  12   0   74.39    8.50
  -4  12   0   92.29    8.20
   4  12   0   67.89    8.80
  -5 -12   0   20.20    5.70
   5 -12   0   15.60    9.40
  -5 -12   0   23.10    6.60
  -5 -12   0   20.10    7.10
   5 -12   0   27.60    7.20
   5 -12   0    3.80    7.20
   5  12   0   25.30    8.80
  -5  12   0   21.50    7.50
  -5  12   0   24.10    6.70
  -5  12   0   12.60    7.80
   5  12   0   15.30    7.80
   5  12   0   25.50    5.30
   6 -12   0    5.40    8.50
   6 -12   0    5.60   10.00
  -6 -12   0   44.50    9.00
  -6 -12   0   37.50    7.40
  -6 -12   0   23.20    8.50
   6  12   0   21.10    9.80
  -6  12   0   20.50    8.60
   6  12   0   29.10    6.80
  -6  12   0   25.10    8.60
   6  12   0   34.80   10.90
  -6  12   0   33.10    8.50
  -7 -12   0   26.90    9.40
  -7 -12   0   31.50   12.90
   7 -12   0   14.70   12.60
   7 -12   0    9.40   13.10
  -7 -12   0   28.20    8.60
  -7  12   0   12.80   12.40
  -7  12   0   20.50    9.60
   7  12   0   23.50    8.40
   7  12   0   20.60   13.50
  -7  12   0   27.10   10.60
   7  12   0   48.80   22.70
   0 -13   0   13.10    5.10
   0  13   0    2.20    4.50
   0  13   0   -2.20    6.60
  -1 -13   0  157.68   10.90
   1 -13   0  154.48   12.10
  -1 -13   0  156.58   12.40
   1  13   0  134.69   11.40
  -1  13   0  149.29   13.30
   1  13   0  128.29   12.70
  -1  13   0  163.98   12.10
   2 -13   0   38.70    5.80
  -2 -13   0   35.90    4.20
  -2 -13   0   41.00    6.30
  -2 -13   0   35.50    5.20
   2 -13   0   45.70    6.50
  -2  13   0   39.40    6.80
  -2  13   0   35.00    5.90
   2  13   0   28.90    5.70
  -3 -13   0   33.40    6.20
   3 -13   0   14.40    6.50
   3 -13   0   22.20    5.80
  -3 -13   0   21.90    4.10
  -3 -13   0   20.00    5.60
   3 -13   0   25.30    6.60
   3  13   0   25.80    6.30
  -3  13   0   26.80    6.70
  -3  13   0   33.00    6.50
   3  13   0   25.50    3.80
   4 -13   0   41.30    7.10
  -4 -13   0   47.40    6.70
   4 -13   0   42.20    8.30
  -4 -13   0   48.90    7.40
   4 -13   0   61.69    7.90
  -4 -13   0   48.00    5.60
  -4  13   0   33.80    7.90
   4  13   0   53.59    3.90
   4  13   0   48.10    8.30
  -4  13   0   55.59    8.10
  -5 -13   0  140.29   11.50
   5 -13   0  119.69   11.30
  -5 -13   0  131.99   11.00
   5 -13   0  137.89   11.10
   5 -13   0  122.79   12.90
  -5 -13   0  117.19   11.60
   5  13   0  130.09   12.30
   5  13   0  130.49   12.10
   5  13   0  123.89   11.50
  -5  13   0  133.49   11.80
  -5  13   0  149.69   13.10
  -5  13   0  104.39   11.20
  -6 -13   0   -3.20    6.60
   6 -13   0   -8.10    8.20
  -6 -13   0  -10.90    8.30
   6 -13   0    5.10    9.80
  -6 -13   0   -9.10    9.20
  -6  13   0    3.10    7.80
  -6  13   0    7.30    8.40
  -6  13   0   -1.70    8.00
   6  13   0    4.50    6.10
   6  13   0   -0.90   13.10
   6  13   0    4.00    9.40
  -7 -13   0   18.00   10.80
  -7 -13   0   20.10    8.10
  -7 -13   0    9.50   12.30
   7 -13   0   16.90   14.50
   7 -13   0   11.20   13.60
  -7  13   0   -2.80   10.30
   7  13   0   28.30    8.50
   7  13   0   15.10   12.20
   7  13   0   36.90   14.00
  -7  13   0   16.90    9.80
  -7  13   0   18.80   14.10
   0 -14   0  216.88   14.70
   0  14   0  198.78   13.30
   0  14   0  198.78   15.40
   1 -14   0   17.80    5.50
  -1 -14   0   20.80    6.30
  -1 -14   0   13.50    4.50
   1  14   0   17.20    5.90
  -1  14   0    7.80    5.90
  -1  14   0   13.40    4.90
  -1  14   0   18.20    5.30
   1  14   0    9.70    5.10
   2 -14   0   -0.20    5.80
  -2 -14   0    8.20    4.60
   2 -14   0   -1.70    4.80
  -2 -14   0   -2.40    5.50
  -2 -14   0    4.70    3.50
   2  14   0    2.10    5.30
  -2  14   0    1.60    6.30
  -2  14   0    4.40    5.20
  -3 -14   0    1.80    6.20
  -3 -14   0   -0.10    5.20
   3 -14   0   -6.80    5.90
   3 -14   0    5.00    6.50
  -3 -14   0    4.80    3.80
   3 -14   0   -1.90    6.20
   3  14   0   -1.90    3.90
   3  14   0    2.50    6.90
  -3  14   0    4.90    6.90
  -3  14   0    0.80    6.40
  -4 -14   0  487.25   25.40
  -4 -14   0  411.46   23.70
  -4 -14   0  424.26   25.60
   4 -14   0  403.16   26.60
   4 -14   0  442.46   26.00
   4 -14   0  445.76   25.60
  -4  14   0  399.96   26.10
  -4  14   0  427.26   26.00
   4  14   0  451.85   26.50
   4  14   0  410.96   22.70
  -5 -14   0    5.30    5.30
   5 -14   0   -8.40    7.80
   5 -14   0  -13.60    9.00
  -5 -14   0    1.90    7.00
   5  14   0   -6.70    8.80
  -5  14   0    0.90    7.80
  -5  14   0   11.00    8.20
  -6 -14   0  -16.00    8.50
  -6 -14   0    2.90    6.60
  -6 -14   0  -11.90    8.40
   6 -14   0    5.90    9.00
  -6  14   0    7.60    8.10
  -6  14   0   -9.20    9.20
   6  14   0    0.50    6.00
  -6  14   0   -1.80    9.00
   6  14   0   -2.40   11.80
   6  14   0   -0.20   10.00
  -7 -14   0  -12.90   10.60
   7 -14   0  -15.80   13.50
  -7 -14   0   -2.80   22.30
  -7 -14   0    4.40    8.30
   7 -14   0   -2.50   18.70
   7  14   0    1.40    8.10
  -7  14   0   -9.70   14.80
  -7  14   0   18.10   11.00
   7  14   0   13.50   13.90
  -7  14   0   -0.20   10.80
   7  14   0  -11.40   12.10
   0 -15   0    5.70    6.10
   0  15   0    0.20    5.40
   0  15   0    5.70    4.90
   0  15   0    0.90    6.20
   1 -15   0   49.80    7.10
  -1 -15   0   55.29    6.90
  -1  15   0   52.79    6.80
  -1  15   0   56.29    8.00
   1  15   0   59.29    6.90
  -1  15   0   46.30    6.20
   1  15   0   60.79    8.30
  -2 -15   0    6.50    3.70
  -2 -15   0   12.20    5.30
   2 -15   0   17.20    6.00
   2 -15   0    0.70    5.20
  -2 -15   0    4.80    6.50
  -2  15   0    4.80    6.10
  -2  15   0    5.50    6.60
   2  15   0    5.10    5.70
   3 -15   0   59.89   13.30
  -3 -15   0   71.79    7.80
  -3 -15   0   69.09    8.40
  -3 -15   0   58.79    5.50
   3 -15   0   68.89    8.60
   3 -15   0   62.69    8.40
   3  15   0   62.29    5.80
  -3  15   0   52.39    8.40
   3  15   0   54.19    7.50
  -3  15   0   68.69    7.60
  -4 -15   0  200.08   15.10
   4 -15   0  202.88   16.40
  -4 -15   0  157.48   12.80
   4 -15   0  186.08   17.70
  -4 -15   0  179.98   17.90
   4  15   0  194.48   17.40
  -4  15   0  203.88   17.40
   4  15   0  193.48   11.50
  -4  15   0  192.78   16.20
  -5 -15   0  245.68   20.50
   5 -15   0  295.07   19.90
  -5 -15   0  295.67   19.50
  -5 -15   0  259.87   17.40
   5 -15   0  277.37   22.80
   5 -15   0  264.37   20.60
   5  15   0  248.68   21.90
  -5  15   0  278.27   20.90
  -5  15   0  272.67   20.10
  -6 -15   0   35.50    9.90
  -6 -15   0   30.40    9.70
  -6 -15   0   19.60    6.70
   6 -15   0   24.20   11.10
   6 -15   0   29.00    8.80
   6 -15   0   31.90   10.90
  -6  15   0   24.90   10.70
   6  15   0   31.50   12.50
   6  15   0   13.40   10.20
  -6  15   0   25.10    9.20
  -6  15   0   30.70   10.90
  -7 -15   0    9.00   11.30
   7 -15   0   -5.50   13.00
  -7 -15   0   20.10    8.30
   7  15   0   25.40   14.00
   7  15   0    7.70   12.50
   7  15   0   25.50    9.70
  -7  15   0    9.10   11.70
  -7  15   0   11.20   16.70
  -7  15   0   23.20   10.70
   0 -16   0    7.10    5.90
   0  16   0    4.10    5.00
   0  16   0    4.80    6.10
   0  16   0    4.30    7.10
   1 -16   0   59.69    7.60
  -1 -16   0   63.99    7.70
  -1  16   0   52.39    6.50
  -1  16   0   73.19    8.00
   1  16   0   53.19    6.80
  -1  16   0   56.89    8.20
   1  16   0   65.69    8.90
   2 -16   0   -1.20    6.40
   2 -16   0    2.10    5.70
  -2 -16   0   -1.30    4.60
  -2 -16   0    0.60    6.90
  -2 -16   0    4.60    4.00
  -2  16   0    3.40    7.00
  -2  16   0    7.10    5.70
   2  16   0   -5.00    6.10
  -3 -16   0   77.59    7.70
  -3 -16   0   75.19    6.40
   3 -16   0   85.89    8.80
   3  16   0   83.49    8.80
  -3  16   0   92.29   10.00
  -3  16   0   80.79    8.90
   3  16   0   79.89    6.80
  -4 -16   0  281.97   17.90
   4 -16   0  277.07   22.30
   4 -16   0  343.67   20.80
  -4 -16   0  303.67   21.10
  -4 -16   0  308.77   20.30
   4 -16   0  329.27   21.40
   4  16   0  299.57   17.20
  -4  16   0  326.27   22.30
   4  16   0  290.57   22.00
  -4  16   0  297.17   21.30
   5 -16   0    9.50    9.00
  -5 -16   0    8.90    5.70
  -5 -16   0   12.80    8.10
  -5 -16   0   -1.50    8.80
   5 -16   0   11.40    9.80
   5 -16   0  -13.10    7.80
  -5  16   0   10.10    8.60
  -5  16   0    8.80    9.10
   5  16   0   25.80   10.70
  -6 -16   0    7.50    9.60
   6 -16   0   13.20   10.10
   6 -16   0    9.50   10.80
   6 -16   0   22.40   12.80
  -6 -16   0   20.50   10.50
  -6 -16   0    8.10    6.70
   6  16   0   10.60   11.70
  -6  16   0   19.80    9.50
  -6  16   0    8.00   11.60
  -6  16   0   24.10   11.10
   6  16   0   15.40   11.00
  -7 -16   0   -6.30   12.20
  -7 -16   0    1.60    8.80
   7 -16   0   -7.40   14.30
  -7  16   0    5.90   11.70
   7  16   0    0.70   13.80
  -7  16   0    7.70   11.50
   7  16   0   23.30   16.30
   0  17   0    1.80    7.30
   0  17   0   10.20    6.10
   0  17   0    5.50    5.10
   1  17   0  201.08   14.70
   1  17   0  201.18   17.00
  -1  17   0  194.08   17.30
  -1  17   0  214.18   17.70
  -1  17   0  204.88   14.30
  -2 -17   0   52.99    8.50
   2 -17   0   54.49    7.70
  -2 -17   0   45.50    5.00
   2 -17   0   34.70    6.40
  -2 -17   0   53.39    7.90
  -2  17   0   54.19    7.90
  -2  17   0   40.80    8.40
   2  17   0   39.00    7.20
   3 -17   0   27.40    7.60
  -3 -17   0   14.70    4.40
   3 -17   0   14.20    7.10
  -3 -17   0   20.80    6.70
  -3 -17   0   16.20    7.80
   3  17   0   11.90    7.30
  -3  17   0   20.70    7.40
   3  17   0   27.90    5.10
  -3  17   0   18.30    8.50
   4 -17   0   80.59    9.10
  -4 -17   0   40.50    5.50
  -4 -17   0   62.99    9.00
  -4 -17   0   51.19    8.80
   4 -17   0   43.40    9.30
   4 -17   0   56.69    9.40
  -4  17   0   63.79   10.00
   4  17   0   61.39   10.50
  -4  17   0   50.49    9.30
   4  17   0   47.80    5.30
  -5 -17   0   28.10    6.10
   5 -17   0   33.00   11.20
  -5 -17   0   26.60    9.00
   5 -17   0   19.50    9.80
   5 -17   0   20.60    9.40
  -5 -17   0   37.30    9.40
  -5  17   0   31.20    9.90
   5  17   0   25.70   11.10
  -5  17   0   26.90   10.30
  -6 -17   0   12.50   10.60
   6 -17   0   -0.70    9.80
   6 -17   0    9.90   13.40
  -6 -17   0   13.30   11.20
  -6 -17   0    1.70    6.50
   6 -17   0    9.10   12.50
  -6  17   0    9.10   10.50
  -6  17   0    3.30   12.70
   6  17   0    2.10   12.50
   6  17   0    5.80   14.50
  -6  17   0   23.90   11.70
   0 -18   0  597.44   32.10
   0  18   0  515.35   32.70
   0  18   0  631.54   32.00
   0  18   0  513.45   31.20
   1 -18   0   48.80    8.50
  -1 -18   0   45.90    8.40
  -1  18   0   54.79    7.90
  -1  18   0   43.40    8.50
  -1  18   0   54.69    7.00
   1  18   0   65.09    7.50
   1  18   0   49.60    9.40
   2 -18   0  445.56   26.10
  -2 -18   0  432.96   26.30
  -2 -18   0  440.26   24.90
  -2 -18   0  387.96   23.70
   2 -18   0  442.56   25.50
   2  18   0  430.36   25.80
  -2  18   0  436.26   27.50
  -2  18   0  448.16   25.90
   3 -18   0  419.16   25.00
  -3 -18   0  329.97   21.70
   3 -18   0  419.36   24.50
  -3 -18   0  393.66   23.80
  -3 -18   0  409.26   25.10
   3  18   0  413.66   25.00
  -3  18   0  408.26   24.30
   3  18   0  384.26   22.60
  -3  18   0  392.26   26.70
  -4 -18   0  143.39   12.20
   4 -18   0  179.68   17.00
   4 -18   0  161.98   16.40
  -4 -18   0  175.78   17.80
  -4 -18   0  182.18   14.90
   4 -18   0  179.48   15.20
   4  18   0  175.28   15.00
  -4  18   0  154.18   13.60
  -4  18   0  144.79   13.60
   4  18   0  168.88   11.90
  -5 -18   0   26.70    6.00
   5 -18   0   37.50    9.90
   5 -18   0   31.60   10.10
  -5 -18   0   40.60   10.20
  -5 -18   0   20.00    9.60
   5 -18   0   20.40   13.60
  -5  18   0   19.70    8.80
  -5  18   0   26.30   10.50
   6 -18   0   26.50   14.30
  -6 -18   0   12.30    6.70
   6 -18   0   24.50   11.10
   6 -18   0   10.30   13.30
  -6 -18   0   -0.20   11.80
  -6 -18   0  -11.20   13.70
  -6  18   0   29.50    9.70
  -6  18   0   32.90   15.60
  -6  18   0   34.60   11.70
   6  18   0   24.50   13.60
   6  18   0   28.70   13.00
   0 -19   0   -7.30    7.20
   0  19   0    9.20    6.30
   0  19   0    1.10    5.80
   0  19   0    8.90    8.00
  -1 -19   0   50.29    8.40
   1 -19   0   49.20    8.00
  -1  19   0   75.79    9.10
  -1  19   0   52.69    9.90
  -1  19   0   44.40    6.90
   1  19   0   50.09    7.90
   1  19   0   53.49   10.10
  -2 -19   0   30.30    5.20
  -2 -19   0   31.40    8.40
   2 -19   0   38.70    8.20
   2 -19   0   30.40    7.30
  -2 -19   0   42.90    6.90
   2  19   0   21.90    7.60
  -2  19   0   53.69   10.10
  -2  19   0   30.60    7.80
  -3 -19   0   26.40    7.30
  -3 -19   0   49.00    9.60
  -3 -19   0   29.30    4.90
   3 -19   0   37.80    9.50
   3 -19   0   48.20    8.50
   3  19   0   31.80    8.50
   3  19   0   41.80    6.40
  -3  19   0   50.59    8.90
  -3  19   0   29.00   10.20
  -4 -19   0  211.88   18.30
  -4 -19   0  141.99   12.80
   4 -19   0  153.88   13.60
   4 -19   0  154.88   13.20
  -4 -19   0  136.79   12.00
   4  19   0  211.98   19.50
   4  19   0  147.49   12.10
  -4  19   0  151.18   13.30
  -4  19   0  168.68   14.70
  -5 -19   0   18.70    9.90
  -5 -19   0   23.10    5.70
   5 -19   0   19.10   10.10
   5 -19   0   26.90   12.20
   5 -19   0   18.50   10.50
  -5 -19   0   12.50   10.80
  -5  19   0   27.90   11.40
  -5  19   0   17.10   11.70
   5  19   0   30.80   12.20
  -6 -19   0   56.89   13.50
   6 -19   0   92.09   13.80
   6 -19   0   62.69   15.40
  -6 -19   0   65.39    8.00
  -6 -19   0   85.79   27.00
   6 -19   0   78.79   23.00
  -6  19   0   45.30   13.60
   6  19   0   75.39   14.60
   6  19   0   86.29   16.30
  -6  19   0   89.19   12.10
  -6  19   0  128.69   25.00
   0 -20   0   58.49    9.40
   0  20   0   51.59    7.60
   0  20   0   52.09    8.10
   0  20   0   43.10   10.00
   1 -20   0   80.39    9.60
  -1 -20   0   66.59    9.20
   1  20   0   63.69    8.40
  -1  20   0   83.89   10.20
  -1  20   0   76.89   11.10
   1  20   0   82.59   10.70
  -1  20   0   63.29    8.30
   2 -20   0   77.19    9.70
  -2 -20   0   49.40    8.80
  -2 -20   0   52.19    6.00
   2 -20   0   46.50    8.10
   2  20   0   59.29    9.20
  -2  20   0   46.10    8.90
  -2  20   0   61.99    8.30
  -2  20   0   53.49   10.60
  -3 -20   0   15.50    9.10
  -3 -20   0    8.20    6.60
   3 -20   0    7.00    8.10
   3 -20   0   25.30    8.70
  -3 -20   0   12.60    4.70
   3  20   0    8.30    6.20
  -3  20   0   31.00   10.50
   3  20   0   21.40    9.50
  -3  20   0   12.90    7.30
  -4 -20   0   -1.60    5.00
   4 -20   0   -1.70    8.70
  -4 -20   0    7.90   10.00
   4 -20   0   -2.70    9.10
  -4 -20   0    4.30    7.30
   4  20   0    2.20    5.40
   4  20   0    8.80   10.90
  -4  20   0   10.70   11.30
  -4  20   0  -11.20    9.60
   5 -20   0  -34.90   10.00
   5 -20   0    3.90   12.70
  -5 -20   0   -4.80   11.20
  -5 -20   0   -5.20    9.80
   5 -20   0    4.20   11.20
  -5 -20   0   -2.40    5.60
  -5  20   0  -12.40   10.90
  -5  20   0   -7.50   11.50
   5  20   0    8.50   13.30
   6 -20   0   -2.70   14.50
  -6 -20   0    0.10   12.20
  -6 -20   0    5.10    6.90
   6 -20   0   28.50   13.20
  -6  20   0   19.10   11.30
  -6  20   0   -6.40   16.40
   6  20   0   12.30   15.70
   0 -21   0   -3.50    7.40
   0  21   0   -5.90    7.60
   0  21   0   -0.80    6.40
   0  21   0  -24.80    9.80
  -1 -21   0   22.90    8.60
   1 -21   0   10.80    8.40
  -1  21   0   28.90    8.50
   1  21   0   16.90    9.70
  -1  21   0   14.70   10.10
   1  21   0   14.60    7.00
  -1  21   0   10.80    7.50
   2 -21   0    3.20    8.20
  -2 -21   0    4.40    5.10
   2 -21   0    5.10    7.40
  -2 -21   0   -2.40    8.40
  -2  21   0    9.40    9.00
  -2  21   0   13.80    7.30
   2  21   0   12.40    8.10
  -2  21   0   21.80   10.70
   3 -21   0  -12.80    8.20
  -3 -21   0    5.00    4.90
  -3 -21   0   -7.40    7.00
   3 -21   0    5.50    9.30
  -3 -21   0   -5.10    9.30
   3  21   0    0.60    6.30
   3  21   0   -2.80    9.80
  -3  21   0   -1.80   11.00
  -3  21   0  -11.40    8.90
  -4 -21   0    7.50    8.80
  -4 -21   0   18.60    5.20
   4 -21   0   39.40   10.60
   4 -21   0   38.30   10.90
  -4 -21   0   16.50   10.20
  -4  21   0   22.80    9.50
  -4  21   0   31.70   12.20
   4  21   0   35.10   16.70
   4  21   0   29.20    6.20
  -5 -21   0   30.70    6.10
  -5 -21   0   33.30   12.30
  -5 -21   0   30.60   12.70
   5 -21   0   26.70   12.00
   5 -21   0   19.10   11.90
   5  21   0   17.50   12.90
  -5  21   0    1.30   14.00
  -5  21   0   26.20   12.90
   0 -22   0  153.78   13.30
   0  22   0  143.19   14.50
   0  22   0  192.48   17.00
   0  22   0  144.99   14.50
   1 -22   0  207.18   18.30
  -1 -22   0  195.78   18.60
  -1  22   0  231.28   18.20
   1  22   0  217.58   21.70
  -1  22   0  202.48   16.70
  -1  22   0  203.58   21.80
   1  22   0  212.88   17.00
  -2 -22   0   -0.40    5.40
  -2 -22   0   -6.70    8.80
   2 -22   0   -0.10    8.30
   2 -22   0  -12.20    7.80
  -2  22   0   -6.30   10.90
  -2  22   0    7.00    8.70
  -2  22   0    4.80    7.60
   2  22   0    3.30    8.90
  -3 -22   0  165.08   12.50
   3 -22   0  202.48   19.20
   3 -22   0  213.58   18.80
  -3 -22   0  152.98   13.30
  -3 -22   0  174.68   14.70
  -3  22   0  169.28   16.60
   3  22   0  178.78   14.80
   3  22   0  170.98   15.70
  -3  22   0  183.88   18.40
  -4 -22   0  128.19   11.70
   4 -22   0  160.48   14.90
  -4 -22   0  149.39   13.70
   4 -22   0  142.89   15.00
  -4 -22   0  148.69   14.60
   4  22   0  154.28   15.20
  -4  22   0  138.99   15.10
  -4  22   0  127.49   15.90
   4  22   0  146.09   13.50
  -5 -22   0   49.99   14.40
  -5 -22   0   20.70   12.00
   5 -22   0   46.70   12.80
   5 -22   0   12.20   14.00
  -5 -22   0   18.80    6.20
  -5  22   0    5.30   13.50
   5  22   0   45.80   15.00
   5  22   0   31.30    5.50
   0 -23   0   18.30    9.10
   0  23   0    2.50   11.00
   0  23   0   -2.80    7.20
   0  23   0    2.80    9.40
  -1 -23   0    9.80    9.50
   1 -23   0    9.90    7.30
   1 -23   0   12.50    8.30
   1  23   0   11.40   11.30
  -1  23   0   26.90   11.10
   1  23   0    8.90    9.30
  -1  23   0   27.70    9.50
   1  23   0   21.60    8.50
  -1  23   0   18.20    8.20
  -2 -23   0   14.50   10.40
  -2 -23   0    8.00    5.50
   2 -23   0    3.60    8.60
   2 -23   0   12.40    8.70
  -2  23   0    4.50   12.00
   2  23   0    1.80    9.50
  -2  23   0  -13.90    9.50
  -2  23   0   -5.90    8.30
  -3 -23   0   -7.10    9.00
  -3 -23   0    3.60   11.00
  -3 -23   0   12.00    5.00
   3 -23   0    5.60   11.00
   3 -23   0   15.10   10.10
   3  23   0   14.30   10.90
  -3  23   0    4.10    9.60
  -3  23   0   13.80   14.20
   3  23   0    8.50    7.40
  -3  23   0   16.40   11.30
  -4 -23   0   54.29   12.60
  -4 -23   0   54.59    6.80
  -4 -23   0   78.29   12.00
   4 -23   0   85.39   12.60
   4 -23   0   75.39   12.90
   4  23   0   68.89    8.20
  -4  23   0   49.10   15.30
  -4  23   0   54.19   14.30
   4  23   0   63.49   13.90
   5 -23   0  -14.50   13.70
  -5 -23   0   -5.20   13.40
  -5 -23   0    5.60    6.10
   5  23   0   -8.20    5.90
   5  23   0    0.20   15.50
  -5  23   0   -2.70   15.40
   0 -24   0   11.60    9.30
   0  24   0   -2.70   13.30
   0  24   0    4.10    8.80
   0  24   0  -10.00   10.10
   1 -24   0   -2.60    8.10
  -1 -24   0   14.90    9.90
   1 -24   0    5.60    9.60
   1  24   0    8.30   17.70
   1  24   0   -4.20    8.90
  -1  24   0   -0.60    8.20
  -1  24   0  -12.00    9.90
   1  24   0   24.40    9.40
  -2 -24   0    6.20    5.90
   2 -24   0  -28.60   10.00
   2 -24   0   -3.70    9.30
  -2 -24   0   -2.00   10.10
  -2  24   0   21.00   13.70
  -2  24   0   -5.60   11.00
   2  24   0    1.10    8.00
  -2  24   0   -3.40    8.50
   2  24   0   10.50   10.20
   3 -24   0   -3.30   13.10
  -3 -24   0   -2.20   11.50
   3 -24   0   -7.40    9.70
  -3 -24   0   -0.20    5.30
  -3  24   0    6.00   12.20
   3  24   0    0.90   13.80
  -3  24   0   -2.40   12.80
   3  24   0   -8.20    8.10
  -3  24   0   -1.20   10.10
  -4 -24   0   -2.70   12.80
   4 -24   0    4.10   11.90
   4 -24   0   19.10   14.80
  -4 -24   0    9.80    5.40
  -4 -24   0   16.90   12.80
   4  24   0   -0.80   13.20
   4  24   0   12.40    7.20
  -4  24   0   -5.90   13.90
  -4  24   0    7.00   23.10
   0 -25   0   -9.50   10.10
   0  25   0    8.00    8.80
   0  25   0   -0.10   12.00
   0  25   0  -12.40   10.90
  -1 -25   0   -4.70   10.30
   1 -25   0   -1.30    9.00
   1 -25   0   -4.30   10.70
   1  25   0   20.00   13.50
   1  25   0  -15.50   10.40
   1  25   0   14.30    9.60
  -1  25   0    4.10   13.00
  -1  25   0    5.60    9.00
  -1  25   0   -4.90   10.60
  -2 -25   0   59.89   12.60
   2 -25   0   52.49   10.70
   2 -25   0   44.50   12.40
  -2 -25   0   41.80    7.00
  -2  25   0   58.09   12.90
   2  25   0   45.30   10.00
   2  25   0   54.49   11.80
  -2  25   0   42.10   11.40
  -2  25   0   61.69   14.60
  -3 -25   0   45.40   13.60
   3 -25   0   35.80   11.60
   3 -25   0   52.99   15.40
  -3 -25   0   48.90    6.50
   3  25   0   50.49   12.90
  -3  25   0   38.60   14.40
  -3  25   0   61.99   11.20
   3  25   0   59.29    9.40
  -3  25   0   49.80   14.40
   4 -25   0    4.10   16.20
  -4 -25   0    1.20   13.50
  -4 -25   0    6.90    5.60
  -4 -25   0    8.40   14.60
   4 -25   0   -7.50   13.20
   4  25   0    2.50    8.20
   4  25   0    5.90   14.00
  -4  25   0    1.90   15.80
   0 -26   0  103.29   14.00
   0 -26   0  126.79   11.80
   0  26   0   95.49   12.00
   0  26   0  115.89   14.60
   0  26   0  118.29   16.20
   1 -26   0    3.80    9.80
  -1 -26   0  -13.20   11.60
   1 -26   0    9.70   13.20
  -1  26   0   -0.90    9.40
   1  26   0   -1.20   10.40
  -1  26   0   16.20   14.10
  -1  26   0  -14.90   13.70
   1  26   0   -6.10   10.40
   2 -26   0    8.90   13.30
  -2 -26   0   -0.30    6.30
   2 -26   0   11.40   10.20
  -2 -26   0    5.30   14.20
   2  26   0   -5.70    9.60
  -2  26   0  -15.10   10.00
   2  26   0    3.50   12.30
  -2  26   0  -14.60   14.10
  -2  26   0   -6.50   14.90
   3 -26   0   22.60   11.10
  -3 -26   0    6.10    5.70
  -3 -26   0    5.00   14.80
   3 -26   0    9.90   16.70
  -3  26   0   18.10   15.70
  -3  26   0   -6.00   11.30
   3  26   0    0.60   12.80
   3  26   0    3.00    9.60
   0 -27   0   -5.30   13.80
   0 -27   0    2.90    9.20
   0  27   0   10.70   14.90
   0  27   0  -17.10    9.70
   0  27   0   22.90   14.20
   1 -27   0   47.90   11.60
  -1 -27   0   46.90   14.50
   1 -27   0   39.10   14.70
  -1  27   0   48.30   16.10
  -1  27   0   34.90   14.70
   1  27   0   88.09   16.10
  -1  27   0   49.99   10.70
  -2 -27   0    4.40    6.80
  -2 -27   0  -31.40   16.30
   2 -27   0  -15.10   11.30
   2 -27   0   -7.50   19.10
   2  27   0    2.10   12.20
   2  27   0    7.40   10.30
  -2  27   0    8.30   15.00
  -2  27   0   -2.10   10.60
  -3 -27   0   24.50    6.60
   3 -27   0   18.90   12.50
  -3  27   0   11.50   16.30
  -3  27   0   16.80   11.50
   3  27   0   27.80   15.20
   3  27   0   33.50   10.60
   0 -28   0   21.00   10.70
   0  28   0   14.00   15.30
   1 -28   0   35.30   12.00
   1  28   0   41.80   12.60
  -1  28   0   52.29   16.90
  -1  28   0   39.00   11.10
  -2 -28   0    8.30    7.00
   2 -28   0    5.00   11.80
   2  28   0   -7.40   10.90
  -2  28   0    8.80   17.70
   2  28   0   -6.80   13.10
  -2  28   0    2.10   12.80
   0 -29   0    8.20   11.30
   0  29   0   10.00   11.60
   0  29   0   10.90   16.70
  -8   0   1    0.10   10.60
  -8   0   1    4.70    5.70
   8   0  -1   -1.90    9.70
  -8   0   1    1.30    6.90
   8   0  -1    0.00   11.50
  -7   0   1    1.20    5.70
   7   0  -1   -5.40    7.60
   7   0  -1   -7.70    9.10
  -7   0   1    1.30    7.70
  -6   0   1    7.00    6.80
   6   0  -1    3.90    7.60
   6   0  -1   -4.80    6.30
  -6   0   1   -3.30    5.10
  -6   0   1  -12.20    5.90
  -5   0   1   -6.40    3.90
  -5   0   1    2.70    5.50
  -5   0   1    7.50    5.00
   5   0  -1   -1.20    6.00
   5   0  -1    0.50    5.20
   5   0  -1  -12.40    5.80
   4   0  -1   -0.90    4.90
  -4   0   1   -1.50    3.30
  -4   0   1    2.90    4.50
   4   0  -1   -4.00    4.30
  -4   0   1   -2.40    4.70
   4   0  -1   -3.90    4.80
  -4   0   1   -0.10    4.60
  -3   0   1   -1.40    3.10
   3   0  -1    7.70    3.80
   3   0  -1   -0.50    4.60
  -3   0   1   -3.60    4.10
   3   0  -1   -1.30    4.10
  -3   0   1   -3.80    4.20
  -3   0   1    4.10    4.60
  -2   0   1   -3.40    3.30
   2   0  -1    6.30    3.80
  -2   0   1    2.00    3.70
   2   0  -1   -6.50    3.40
  -2   0   1    6.70    3.50
   2   0  -1   -4.90    3.40
   1   0  -1    5.60    2.00
  -1   0   1    0.50    2.00
  -1   0   1    2.10    2.50
   1   0  -1    2.90    2.70
   1   0   1    0.50    2.30
  -1   0  -1    1.40    2.60
   1   0   1   -1.30    2.20
  -1   0  -1   -1.20    2.70
  -1   0  -1    0.50    1.90
   2   0   1   -2.10    3.90
   2   0   1   -0.30    3.40
   2   0   1    2.10    3.50
  -2   0  -1   -0.70    4.10
  -2   0  -1    1.60    3.50
  -2   0  -1   -2.60    3.50
  -3   0  -1    0.00    4.40
   3   0   1    3.00    4.30
  -3   0  -1   -3.60    4.20
  -3   0  -1    3.10    4.10
   3   0   1   -6.30    4.80
   3   0   1    1.80    4.40
  -4   0  -1    2.40    5.30
  -4   0  -1   -0.50    4.50
   4   0   1   -1.40    4.80
  -4   0  -1   -1.40    4.70
   4   0   1  -12.70    4.40
  -5   0  -1   -5.00    6.10
  -5   0  -1    0.00    5.30
  -5   0  -1    7.10    5.50
   5   0   1    2.70    5.70
   5   0   1   -2.10    6.20
  -5   0  -1   -7.00    5.40
   6   0   1  -22.30    5.80
  -6   0  -1   -4.80    6.20
  -6   0  -1  -11.30    7.30
  -6   0  -1   -2.70    6.80
   6   0   1    5.70    7.20
  -6   0  -1    1.60    6.90
   7   0   1    9.10    9.70
  -7   0  -1    5.40    9.10
   7   0   1   -9.30    8.10
  -7   0  -1   -2.00    7.10
  -7   0  -1    7.20    8.00
   8   0   1    1.00   12.20
  -8   0  -1   -2.10    8.50
   8   0   1  -12.90   11.20
  -8   0  -1  -27.80   11.60
  -8  -1   1   29.50    7.20
  -8  -1   1   32.40   11.40
   8  -1  -1   34.90   13.80
  -8  -1   1   23.60    5.40
   8  -1  -1   27.20   10.40
  -8   1   1   33.40    7.30
   8   1  -1   24.90   12.50
   8   1  -1   20.40   11.30
  -8   1   1   59.19   11.60
   7  -1  -1   20.50   10.00
  -7  -1   1   18.30    8.40
  -7  -1   1   13.10    5.80
   7  -1  -1    9.80    8.50
   7   1  -1    4.00    8.40
  -7   1   1   -4.30    7.40
  -7   1   1    6.70    5.80
  -7   1   1   -4.30    8.90
   7   1  -1    2.90    9.60
  -6  -1   1  217.48   14.60
   6  -1  -1  210.08   18.80
  -6  -1   1  232.28   16.40
   6  -1  -1  216.58   16.70
   6   1  -1  231.08   18.20
  -6   1   1  208.48   16.40
   6   1  -1  206.18   18.60
   6   1  -1  220.08   16.10
  -6   1   1  213.38   14.80
  -6   1   1  237.18   17.00
   5  -1  -1   22.40    6.50
   5  -1  -1   19.50    6.60
  -5  -1   1   25.30    5.90
  -5  -1   1   22.80    6.20
  -5  -1   1   24.40    4.50
   5  -1  -1   27.60    5.90
  -5   1   1   28.80    6.20
   5   1  -1   17.90    6.30
   5   1  -1   19.50    6.60
  -5   1   1   32.50    5.80
  -5   1   1   27.20    4.60
   5   1  -1   17.20    5.80
  -4  -1   1   50.79    5.80
  -4  -1   1   41.40    5.70
  -4  -1   1   31.90    5.80
   4  -1  -1   47.20    5.60
   4  -1  -1   38.00    5.50
   4  -1  -1   40.80    6.60
   4   1  -1   42.40    5.50
  -4   1   1   38.10    5.70
   4   1  -1   45.30    6.60
   4   1  -1   42.20    6.30
  -4   1   1   34.70    4.40
  -4   1   1   32.10    5.20
  -3  -1   1  306.27   17.20
   3  -1  -1  302.07   17.00
   3  -1  -1  285.57   16.80
   3  -1  -1  280.17   17.50
  -3  -1   1  310.77   16.80
  -3  -1   1  263.17   16.80
  -3   1   1  317.47   17.30
  -3   1   1  310.77   16.80
  -3   1   1  269.37   16.40
   3   1  -1  275.27   17.40
   3   1  -1  302.57   16.70
   3   1  -1  267.57   17.00
  -2  -1   1   47.00    4.50
   2  -1  -1   51.19    4.70
   2  -1  -1   44.40    4.70
   2  -1  -1   65.59    5.60
  -2  -1   1   44.70    4.80
  -2  -1   1   48.90    4.50
   2   1  -1   58.59    5.50
  -2   1   1   67.19    5.40
   2   1  -1   52.59    4.50
   2   1  -1   54.29    5.00
  -2   1   1   68.39    4.70
  -2   1   1   56.19    4.50
   1  -1  -1  182.68    9.20
   1  -1  -1  163.98    8.80
  -1  -1   1  164.28    8.80
   1  -1  -1  160.48    9.90
  -1  -1   1  168.78    9.40
   1   1  -1  156.68    9.80
   1   1  -1  176.78    9.40
  -1   1   1  163.98    9.70
  -1   1   1  166.08    9.20
   1   1  -1  157.58    9.00
   1  -1   1 2525.85  124.19
  -1  -1  -1 2486.75  124.19
   1  -1   1 2458.75  124.09
  -1  -1  -1 2543.25  124.09
  -1  -1  -1 2462.95  123.99
  -1   1  -1 2161.18  124.39
   1   1   1 2499.55  123.99
   1   1   1 2175.98  124.29
  -1   1  -1 2471.65  124.09
   1   1   1 2576.24  124.09
   2  -1   1  226.98   13.90
  -2  -1  -1  231.68   14.10
  -2  -1  -1  263.07   13.70
   2  -1   1  241.38   14.10
  -2  -1  -1  245.78   13.90
  -2   1  -1  212.28   14.20
  -2   1  -1  240.98   13.80
   2   1   1  224.78   13.80
  -2   1  -1  245.58   13.80
   2   1   1  253.97   14.00
   2   1   1  219.38   14.10
   3  -1   1   56.29    5.90
  -3  -1  -1   74.19    6.30
  -3  -1  -1   56.19    5.50
   3  -1   1   66.39    5.80
  -3  -1  -1   70.89    6.10
  -3   1  -1   79.49    6.30
  -3   1  -1   62.69    5.80
  -3   1  -1   73.39    6.60
   3   1   1   61.69    6.00
  -3   1  -1   68.69    6.00
   3   1   1   55.39    6.10
   3   1   1   51.09    5.70
   4  -1   1  210.58   15.20
   4  -1   1  255.97   14.90
  -4  -1  -1  233.48   14.50
  -4  -1  -1  234.68   14.80
  -4  -1  -1  207.48   15.00
  -4   1  -1  220.58   14.30
  -4   1  -1  224.68   15.60
  -4   1  -1  213.98   14.60
   4   1   1  211.28   14.90
   4   1   1  257.87   14.70
  -4   1  -1  242.48   14.90
   4   1   1  217.88   15.30
  -5  -1  -1  149.79   14.20
  -5  -1  -1  192.78   13.30
   5  -1   1  147.09   14.20
   5  -1   1  179.88   13.30
  -5  -1  -1  147.09   14.10
   5   1   1  153.58   13.90
  -5   1  -1  168.28   12.70
   5   1   1  160.28   14.40
  -5   1  -1  166.28   13.00
  -5   1  -1  154.88   14.60
   5   1   1  162.68   13.20
  -5   1  -1  176.98   13.30
   6  -1   1   88.29    9.20
   6  -1   1   83.29    9.90
  -6  -1  -1  112.59    9.70
  -6  -1  -1   74.29    9.70
  -6  -1  -1   90.79    8.70
  -6   1  -1   89.29    8.80
  -6   1  -1  103.59    9.00
   6   1   1   76.39    9.60
  -6   1  -1  108.19   10.80
   6   1   1   73.79    9.20
  -6   1  -1  101.39    9.30
   7  -1   1   13.00    9.70
  -7  -1  -1   19.10    7.50
  -7  -1  -1   28.40    9.40
   7  -1   1   27.30    8.80
  -7  -1  -1   17.50    7.60
  -7   1  -1   19.50    8.70
   7   1   1   13.70   10.00
  -7   1  -1   25.80    7.40
  -7   1  -1   19.50    8.60
   7   1   1   15.60    8.60
  -8  -1  -1    6.80    8.40
   8  -1   1    3.10   12.20
  -8  -1  -1   -3.50   11.90
   8  -1   1  -14.40   12.50
   8   1   1    5.60   11.30
  -8   1  -1    3.80    8.90
  -8   1  -1   -2.00   10.50
   8   1   1   14.70   11.20
   8  -2  -1   10.50   12.40
  -8  -2   1   -5.60   11.30
   8  -2  -1    7.70   11.30
  -8  -2   1    2.40    5.70
  -8  -2   1    7.70    6.90
  -8   2   1   12.20   11.20
   8   2  -1    3.80   10.60
  -8   2   1    4.90    6.80
   8   2  -1    3.10   12.60
  -7  -2   1   52.19    9.20
  -7  -2   1   32.90    6.50
   7  -2  -1   33.30    8.40
   7  -2  -1   23.50    9.80
  -7  -2   1   29.50    4.60
  -7   2   1   31.90    9.10
  -7   2   1   31.80    9.80
   7   2  -1   22.10   10.20
   7   2  -1   20.40    8.50
   7   2  -1   25.50   10.30
  -7   2   1   29.20    6.50
   6  -2  -1  347.17   21.10
  -6  -2   1  303.37   19.10
  -6  -2   1  338.97   21.00
   6  -2  -1  311.37   22.60
  -6   2   1  301.27   19.10
  -6   2   1  349.87   21.40
   6   2  -1  317.67   22.20
  -6   2   1  332.37   20.40
   6   2  -1  309.17   22.10
   5  -2  -1  398.16   22.90
   5  -2  -1  372.46   23.80
  -5  -2   1  402.86   22.60
  -5  -2   1  383.16   22.80
  -5   2   1  397.36   23.10
   5   2  -1  379.96   23.40
   5   2  -1  396.26   22.30
  -5   2   1  381.66   21.50
   5   2  -1  355.56   23.40
  -5   2   1  390.26   22.50
  -4  -2   1   77.39    6.80
   4  -2  -1   65.29    7.50
   4  -2  -1   68.19    6.70
  -4  -2   1   73.79    6.60
  -4   2   1   66.29    6.50
  -4   2   1   84.19    7.20
  -4   2   1   77.29    7.50
   4   2  -1   90.19    7.60
   4   2  -1   76.69    6.40
   4   2  -1   69.19    7.10
   3  -2  -1  583.24   29.90
   3  -2  -1  563.14   29.80
  -3  -2   1  523.85   29.60
   3  -2  -1  550.44   30.20
  -3  -2   1  573.74   29.80
   3   2  -1  575.34   29.60
  -3   2   1  593.34   30.10
  -3   2   1  523.65   29.40
   3   2  -1  529.35   30.00
  -3   2   1  592.84   29.60
   3   2  -1  522.15   30.10
   2  -2  -1   82.79    7.00
  -2  -2   1   85.29    7.10
  -2  -2   1   71.49    6.60
   2  -2  -1   77.59    7.50
   2  -2  -1   83.99    5.90
   2  -2  -1   72.99    6.40
  -2   2   1   80.89    6.80
   2   2  -1   81.79    6.50
  -2   2   1   79.19    7.90
  -2   2   1   82.59    6.20
   2   2  -1   85.39    7.50
   2   2  -1   75.49    6.70
  -1  -2   1 2488.15  125.69
  -1  -2   1 2480.75  125.49
  -1  -2   1 2423.96  125.59
   1  -2  -1 2477.35  125.59
   1   2  -1 2423.36  125.39
  -1   2   1 2486.25  125.79
   1   2  -1 2567.64  125.59
  -1   2   1 2388.76  125.59
  -1   2   1 2489.05  125.59
   1   2  -1 2455.85  125.49
  -1  -2  -1  901.91   45.80
   1  -2   1  905.71   45.90
   1  -2   1  907.61   45.90
   1  -2   1  858.21   45.80
  -1  -2  -1  881.61   45.60
  -1  -2  -1  897.91   45.90
   1   2   1  904.61   45.80
  -1   2  -1  896.81   46.00
   1   2   1  894.61   45.60
  -1   2  -1  882.81   45.80
  -2  -2  -1   -1.20    3.70
   2  -2   1    5.80    3.80
   2  -2   1    5.80    4.00
  -2  -2  -1    0.00    3.80
  -2   2  -1    0.80    3.60
   2   2   1    2.00    4.20
   2   2   1   -0.40    3.30
  -2   2  -1    3.40    3.70
   2   2   1    0.50    3.60
  -2   2  -1    0.10    3.90
  -2   2  -1    9.10    3.80
   3  -2   1  438.26   24.50
   3  -2   1  448.56   24.30
  -3  -2  -1  426.66   24.30
  -3  -2  -1  457.15   24.20
  -3   2  -1  473.65   24.30
   3   2   1  413.86   24.50
   3   2   1  480.65   24.20
   3   2   1  408.56   24.20
  -3   2  -1  420.56   24.10
  -3   2  -1  429.36   24.60
  -3   2  -1  470.45   24.20
   4  -2   1  200.38   15.10
  -4  -2  -1  235.58   14.60
  -4  -2  -1  228.58   15.00
   4  -2   1  228.28   14.90
   4   2   1  233.98   14.90
   4   2   1  215.98   15.00
  -4   2  -1  215.98   14.20
   4   2   1  229.68   14.60
  -4   2  -1  229.28   14.40
  -4   2  -1  218.38   15.20
  -4   2  -1  237.38   14.60
   5  -2   1   20.30    6.20
  -5  -2  -1    8.80    6.00
   5  -2   1   13.00    6.60
   5   2   1   15.80    7.00
  -5   2  -1   13.30    5.50
  -5   2  -1   11.10    6.70
   5   2   1   14.60    6.00
  -5   2  -1   11.90    5.80
  -5   2  -1   14.10    5.90
   5   2   1    9.70    6.00
  -6  -2  -1   73.79    8.60
   6  -2   1   74.89    9.70
  -6  -2  -1   69.89    9.30
   6  -2   1   73.99    8.70
  -6   2  -1   75.19    8.90
   6   2   1   92.59    9.10
  -6   2  -1   87.39    9.20
  -6   2  -1   95.79    8.40
  -6   2  -1   75.49   10.30
   6   2   1   74.89    9.60
   7  -2   1   41.50   10.30
  -7  -2  -1   38.40   10.10
  -7  -2  -1   37.10    7.70
  -7  -2  -1   39.10    8.70
   7  -2   1   34.40    9.40
  -7   2  -1   35.80    9.30
  -7   2  -1   39.30    8.00
  -7   2  -1   33.10    8.70
   7   2   1   44.10    8.60
   7   2   1   33.70   10.40
  -8  -2  -1    2.20   11.00
  -8  -2  -1   11.00    8.90
   8  -2   1    6.60   12.10
  -8  -2  -1   -5.50    5.20
   8  -2   1   -7.60   12.10
   8   2   1    8.20   12.50
   8   2   1  -12.30   10.30
  -8   2  -1   11.40    8.90
  -8   2  -1  -33.40   10.70
   8  -3  -1   -2.10   12.70
  -8  -3   1   11.10    5.90
  -8  -3   1    0.50   12.00
  -8  -3   1   13.70    6.90
   8  -3  -1    5.00   12.10
  -8   3   1   24.30   11.90
   8   3  -1    3.70   10.20
   8   3  -1    8.30   12.50
  -8   3   1    1.50    7.10
  -8   3   1    8.90   12.90
  -7  -3   1    4.20    6.10
   7  -3  -1  -11.50    8.60
  -7  -3   1    3.30    2.60
   7  -3  -1    8.10    9.00
  -7  -3   1    7.50    8.00
   7   3  -1   19.70    8.30
  -7   3   1    4.40    9.20
  -7   3   1   10.40    8.20
   7   3  -1    2.10   10.40
  -7   3   1    9.80    6.20
   7   3  -1    3.30   10.00
  -6  -3   1   15.80    3.50
   6  -3  -1   26.00    8.70
   6  -3  -1   21.80    7.10
  -6  -3   1   27.20    7.40
  -6   3   1   22.50    7.80
  -6   3   1   37.00    6.90
  -6   3   1   16.00    5.40
   6   3  -1   26.80    7.70
   6   3  -1   17.20    6.60
   6   3  -1   28.70    8.80
   5  -3  -1   53.09    8.10
  -5  -3   1   50.49    7.00
  -5  -3   1   62.69    7.00
   5  -3  -1   79.39    7.50
   5   3  -1   73.69    8.60
  -5   3   1   62.69    6.00
  -5   3   1   72.19    7.70
   5   3  -1   77.99    8.60
  -5   3   1   62.79    6.60
   5   3  -1   66.39    6.70
  -4  -3   1  619.04   34.20
  -4  -3   1  661.03   34.30
   4  -3  -1  672.63   34.50
   4  -3  -1  628.54   34.80
   4   3  -1  596.44   34.70
  -4   3   1  597.34   33.50
  -4   3   1  675.93   34.50
   4   3  -1  604.94   34.50
  -4   3   1  646.74   34.10
   4   3  -1  684.03   34.00
   3  -3  -1   10.00    5.20
  -3  -3   1   12.40    4.50
  -3  -3   1    5.60    4.00
   3  -3  -1    8.30    4.40
   3   3  -1    1.50    4.90
  -3   3   1   12.00    4.30
  -3   3   1    6.00    3.40
  -3   3   1    7.20    3.70
   3   3  -1    8.00    4.50
   3   3  -1    7.40    3.50
  -2  -3   1   29.30    4.10
   2  -3  -1   31.20    4.20
   2  -3  -1   41.60    5.10
  -2  -3   1   33.00    4.20
   2  -3  -1   40.20    3.70
  -2  -3   1   35.00    3.40
  -2   3   1   40.10    3.70
   2   3  -1   27.20    4.30
   2   3  -1   35.80    3.50
  -2   3   1   36.50    3.80
   2   3  -1   21.20    4.30
  -2   3   1   32.90    4.50
  -1  -3   1 6019.30  306.07
   0  -3  -1   88.69    6.10
   0  -3   1   86.39    6.20
   0  -3  -1   89.49    5.00
   0  -3   1   86.69    5.20
   0   3   1   84.59    5.20
   0   3  -1   90.49    6.50
   0   3   1   83.19    5.50
   1  -3   1  911.71   44.90
  -1  -3  -1  921.41   44.60
   1  -3   1  902.31   45.00
  -1  -3  -1  837.52   44.90
  -1  -3  -1  897.61   44.80
   1   3   1  930.61   44.80
  -1   3  -1  860.31   44.80
  -1   3  -1  819.72   44.90
   1   3   1  903.21   44.60
  -1   3  -1  793.52   45.40
   1   3   1  801.62   44.80
   2  -3   1  219.48   12.80
   2  -3   1  195.18   12.80
  -2  -3  -1  197.68   12.50
   2  -3   1  224.48   12.90
  -2  -3  -1  201.38   12.70
  -2  -3  -1  214.68   11.40
  -2   3  -1  224.58   12.50
  -2   3  -1  206.38   12.90
   2   3   1  193.68   12.90
  -2   3  -1  209.48   13.20
   2   3   1  214.98   12.40
   2   3   1  196.78   12.50
  -3  -3  -1  936.31   47.30
   3  -3   1  941.91   47.40
  -3  -3  -1  869.11   47.20
   3  -3   1  866.31   47.30
  -3   3  -1  888.61   47.50
  -3   3  -1  894.21   47.20
  -3   3  -1  909.11   47.20
   3   3   1  889.41   47.40
   3   3   1  846.22   47.20
  -3   3  -1  939.71   47.30
   3   3   1  973.00   47.20
  -4  -3  -1  119.39   10.60
  -4  -3  -1  124.99   10.20
   4  -3   1  109.99   11.00
   4  -3   1  128.89   10.50
  -4   3  -1  111.09   10.20
   4   3   1  100.89   10.70
  -4   3  -1  111.09   10.00
  -4   3  -1  120.29   10.40
   4   3   1  124.79   10.40
  -4   3  -1  112.99   11.20
   4   3   1   94.99    8.80
  -5  -3  -1   -7.60    6.10
  -5  -3  -1    5.30    6.20
   5  -3   1   10.20    5.50
   5  -3   1   -0.30    6.90
   5   3   1   -4.70    6.40
   5   3   1    2.10    5.60
  -5   3  -1    6.70    5.50
  -5   3  -1    4.10    5.50
  -5   3  -1   -2.60    6.40
  -5   3  -1    0.00    5.30
   5   3   1    0.90    5.90
  -6  -3  -1   54.59    8.30
   6  -3   1   61.09    9.10
   6  -3   1   75.29    8.70
  -6  -3  -1   55.29    8.90
  -6   3  -1   56.49    7.70
   6   3   1   59.19    8.20
  -6   3  -1   60.79    8.20
   6   3   1   44.60    8.60
  -6   3  -1   67.19    7.90
  -6   3  -1   56.69    9.40
   6   3   1   43.30    9.20
  -7  -3  -1   44.00    9.40
   7  -3   1   43.80   10.70
  -7  -3  -1   69.99   10.30
   7  -3   1   49.50   10.30
  -7  -3  -1   40.90    8.20
  -7  -3  -1   52.99    5.40
  -7   3  -1   57.49    8.80
   7   3   1   62.59   10.90
  -7   3  -1   47.70    9.00
   7   3   1   66.29   10.20
  -7   3  -1   60.79    9.90
  -8  -3  -1   26.60   13.30
   8  -3   1   15.40   12.70
  -8  -3  -1   11.10    4.60
   8  -3   1   11.20   12.80
  -8  -3  -1   21.60    8.90
   8   3   1   16.00   10.50
  -8   3  -1   14.00   11.10
   8   3   1   10.20   11.90
  -8   3  -1   26.20   13.00
  -8   3  -1   22.30    8.90
   8  -4  -1   11.90   11.40
  -8  -4   1   17.60    6.40
   8  -4  -1   14.00   13.50
  -8  -4   1    0.70    7.10
  -8  -4   1    5.60   11.80
  -8   4   1    9.60    7.20
  -8   4   1   -7.30   13.00
  -8   4   1   -9.20   10.80
   8   4  -1  -19.30    9.80
   8   4  -1    3.10   12.40
  -7  -4   1   77.69    8.20
   7  -4  -1  102.89   11.10
   7  -4  -1   70.79   11.20
  -7  -4   1   97.79   10.00
  -7  -4   1   74.49   10.30
   7   4  -1   80.59   12.30
  -7   4   1   96.79    8.70
  -7   4   1  113.69   10.80
  -7   4   1   82.39   10.70
   7   4  -1   84.19   10.20
   7   4  -1   81.19   12.20
  -6  -4   1  167.48   14.80
  -6  -4   1  152.88   14.80
   6  -4  -1  135.69   12.60
   6  -4  -1  162.68   15.20
   6   4  -1  145.69   12.70
  -6   4   1  173.48   14.20
   6   4  -1  151.68   13.00
   6   4  -1  160.78   13.90
  -6   4   1  150.58   12.40
  -6   4   1  159.58   12.60
   5  -4  -1  249.58   16.40
  -5  -4   1  208.98   15.80
   5  -4  -1  232.48   17.30
  -5   4   1  212.68   16.30
   5   4  -1  228.78   16.90
   5   4  -1  251.07   15.40
  -5   4   1  250.37   15.60
  -5   4   1  237.28   14.60
   5   4  -1  222.18   17.20
  -4  -4   1 1039.30   51.99
  -4  -4   1  943.51   51.69
   4  -4  -1 1044.40   52.09
   4  -4  -1  944.11   52.39
   4   4  -1  914.31   52.29
  -4   4   1 1046.70   52.19
  -4   4   1 1015.10   51.69
  -4   4   1  929.61   51.29
   4   4  -1 1063.69   51.69
   4   4  -1  978.80   52.19
   3  -4  -1  837.82   41.90
  -3  -4   1  828.92   41.80
   3  -4  -1  757.72   42.10
  -3  -4   1  767.92   41.40
   3  -4  -1  820.12   41.30
   3   4  -1  752.02   41.80
  -3   4   1  757.62   41.30
  -3   4   1  829.02   42.00
   3   4  -1  752.72   42.00
  -3   4   1  816.82   41.50
   3   4  -1  835.52   41.40
   2  -4  -1 1495.35   73.99
   2  -4  -1 1491.95   74.29
   2  -4  -1 1399.56   74.39
  -2  -4   1 1497.55   73.99
  -2  -4   1 1488.75   74.19
   2   4  -1 1360.16   74.19
   2   4  -1 1494.75   73.89
  -2   4   1 1461.15   74.29
  -2   4   1 1302.07   73.89
  -2   4   1 1460.35   73.99
   1  -4  -1 1038.60   56.99
  -1  -4   1 1147.89   56.89
   1  -4  -1 1114.09   56.89
  -1  -4   1 1142.29   56.89
   1   4  -1 1164.18   56.49
   1   4  -1 1046.80   56.99
  -1   4   1 1106.99   56.99
   0  -4  -1   12.20    1.90
   0  -4   1    3.60    3.00
   0  -4  -1    6.70    3.20
   0  -4   1    8.30    2.00
   0   4   1   10.50    2.50
   0   4   1   10.60    2.10
   1  -4   1  538.85   26.00
   1  -4   1  507.15   26.10
  -1  -4  -1  507.05   25.50
   1  -4   1  459.65   25.90
  -1  -4  -1  482.95   25.80
   1   4   1  493.65   25.50
   1   4   1  512.15   25.70
   1   4   1  441.46   25.80
  -1   4  -1  470.85   25.90
  -1   4  -1  491.95   25.90
  -2  -4  -1  105.39    8.10
  -2  -4  -1  103.09    6.20
   2  -4   1  106.79    8.30
   2  -4   1   73.79    8.30
  -2  -4  -1   95.89    7.80
   2  -4   1   90.39    8.40
  -2   4  -1   91.19    8.80
  -2   4  -1   93.39    8.40
   2   4   1   98.39    7.60
   2   4   1   87.49    8.50
  -2   4  -1   91.99    8.80
   3  -4   1  750.22   41.90
  -3  -4  -1  761.52   41.60
  -3  -4  -1  837.12   41.80
   3  -4   1  800.52   41.90
  -3  -4  -1  839.92   40.80
   3   4   1  757.32   41.70
  -3   4  -1  741.53   42.00
  -3   4  -1  840.22   41.80
  -3   4  -1  752.12   41.70
   3   4   1  854.61   41.60
   3   4   1  775.42   41.90
  -3   4  -1  813.22   41.60
  -4  -4  -1   57.89    6.20
   4  -4   1   59.89    7.30
  -4  -4  -1   51.29    5.10
  -4  -4  -1   55.39    6.30
   4  -4   1   49.90    6.10
  -4   4  -1   53.59    6.10
   4   4   1   41.90    6.70
  -4   4  -1   44.40    6.50
   4   4   1   59.49    6.60
  -4   4  -1   72.79    6.90
  -4   4  -1   55.79    5.80
   4   4   1   63.29    6.10
   5  -4   1   33.00    7.70
  -5  -4  -1   37.70    3.50
  -5  -4  -1   33.50    6.80
  -5  -4  -1   28.40    6.50
  -5   4  -1   29.70    6.50
   5   4   1   23.00    6.50
   5   4   1   39.90    6.00
  -5   4  -1   19.70    6.80
  -5   4  -1   26.20    6.10
   5   4   1   17.90    6.90
  -5   4  -1   30.00    5.80
   6  -4   1  417.66   27.20
  -6  -4  -1  436.26   25.90
   6  -4   1  429.76   26.40
  -6  -4  -1  415.76   26.40
  -6  -4  -1  439.66   23.00
  -6   4  -1  393.66   25.50
   6   4   1  417.76   27.00
   6   4   1  427.56   26.80
   6   4   1  482.95   25.70
  -6   4  -1  439.76   26.00
  -6   4  -1  430.96   25.80
   7  -4   1   69.09   11.50
   7  -4   1  104.89   10.80
  -7  -4  -1   76.79    7.20
  -7  -4  -1   67.29   10.30
  -7  -4  -1   70.49   11.20
   7   4   1   93.59   13.60
   7   4   1   78.29   10.30
  -7   4  -1   80.89    9.70
  -7   4  -1   78.49   10.50
  -7   4  -1   73.49    9.80
   7   4   1   90.19   11.70
   8  -4   1    3.50   12.00
  -8  -4  -1   31.60   22.40
  -8  -4  -1    6.50    8.80
   8  -4   1  -15.60   13.10
  -8  -4  -1   -0.20   11.90
  -8   4  -1  -24.70   10.80
  -8   4  -1    3.80   11.90
   8   4   1    8.70   10.70
  -8   4  -1   13.00    8.80
   8   4   1   17.00   12.60
   8  -5  -1   23.70   13.60
  -8  -5   1   54.49    7.30
  -8  -5   1   34.10   12.50
   8  -5  -1   31.70   13.30
  -8  -5   1   39.00    7.90
   8   5  -1   64.09   14.00
  -8   5   1   25.50    7.80
  -8   5   1   54.89   15.00
   8   5  -1   29.80   13.20
   8   5  -1   50.99   11.20
  -8   5   1   49.50   11.60
  -7  -5   1    3.70    5.90
  -7  -5   1   14.20    8.90
   7  -5  -1    4.70    9.30
   7  -5  -1   -1.90    8.80
   7   5  -1    0.50   10.00
  -7   5   1    9.40    8.50
  -7   5   1    4.80    6.40
   7   5  -1   -3.90    7.50
  -7   5   1    8.20    8.40
   7   5  -1    4.10    9.70
  -6  -5   1   20.80    6.70
   6  -5  -1   12.40    8.30
  -6  -5   1    6.20    4.90
   6  -5  -1    1.80    7.80
  -6  -5   1    2.90    6.50
  -6   5   1    5.30    5.70
  -6   5   1    2.40    6.40
   6   5  -1   11.50    8.00
   6   5  -1    6.00    6.40
  -6   5   1   -1.50    7.10
   6   5  -1    8.90    8.00
  -5  -5   1   95.19    8.50
   5  -5  -1   86.19    9.50
  -5  -5   1   85.19    9.70
  -5  -5   1   78.99    7.90
   5   5  -1   83.29    9.20
   5   5  -1   70.59    8.60
  -5   5   1   90.79    7.30
   5   5  -1   91.49    7.60
  -5   5   1  109.29   10.30
  -4  -5   1    5.20    4.20
  -4  -5   1    2.80    3.60
   4  -5  -1    8.90    5.30
   4  -5  -1    1.20    5.80
  -4  -5   1    4.20    4.50
   4   5  -1   -3.40    3.80
  -4   5   1   -4.20    4.40
  -4   5   1    2.40    4.20
   4   5  -1   -5.40    5.70
  -4   5   1    2.30    4.50
   4   5  -1   -0.10    5.70
   3  -5  -1  468.85   23.70
  -3  -5   1  415.26   23.60
   3  -5  -1  426.96   24.80
   3  -5  -1  468.15   24.40
  -3  -5   1  401.96   23.60
  -3  -5   1  467.55   24.10
   3   5  -1  418.76   24.50
  -3   5   1  438.46   23.70
   3   5  -1  416.66   24.30
  -3   5   1  475.85   24.50
   3   5  -1  473.65   23.60
  -3   5   1  408.66   23.70
  -2  -5   1   93.29    7.90
   2  -5  -1  101.99    7.90
  -2  -5   1  111.89    8.30
  -2  -5   1   96.19    6.90
   2  -5  -1   94.09    9.10
   2   5  -1   89.29    8.70
  -2   5   1  109.89    8.70
   2   5  -1   98.79    6.70
  -2   5   1   91.09    8.00
   1  -5  -1    6.10    3.80
  -1  -5   1   13.20    3.50
  -1  -5   1   15.80    1.70
  -1  -5   1   21.80    3.80
   1  -5  -1   11.50    3.70
   1   5  -1   15.20    4.10
  -1   5   1   21.10    3.60
  -1   5   1    7.50    3.70
   1   5  -1   23.90    4.00
   0  -5  -1 3388.46  165.18
   0  -5  -1 3353.06  165.48
   0  -5   1 3307.77  165.38
   0   5   1 3056.69  165.38
   0   5   1 3311.97  165.18
   0   5  -1 3058.89  165.38
  -1  -5  -1   40.10    4.40
   1  -5   1   55.09    5.20
   1  -5   1   33.30    4.60
  -1  -5  -1   35.80    4.40
  -1  -5  -1   27.40    4.70
   1  -5   1   43.70    4.20
   1   5   1   35.60    3.60
   1   5   1   25.00    4.10
  -1   5  -1   36.20    4.20
  -1   5  -1   35.90    4.80
   2  -5   1  126.89    9.60
   2  -5   1   96.59    9.60
  -2  -5  -1  106.49    8.80
  -2  -5  -1  136.59    7.50
  -2  -5  -1  134.29    9.30
   2  -5   1  127.59    9.60
  -2   5  -1  112.39    9.50
  -2   5  -1  117.79   10.00
   2   5   1  136.09    8.80
  -2   5  -1  112.39    9.80
   2   5   1  114.59    9.60
   2   5   1  144.09    7.70
   3  -5   1  828.52   42.10
   3  -5   1  821.52   41.90
  -3  -5  -1  816.32   40.90
   3  -5   1  778.32   42.00
  -3  -5  -1  845.22   41.90
  -3  -5  -1  747.93   41.70
   3   5   1  834.72   41.70
   3   5   1  748.13   42.00
  -3   5  -1  783.62   42.20
   3   5   1  751.72   41.90
  -3   5  -1  753.42   41.90
  -3   5  -1  847.42   42.00
   4  -5   1  297.37   18.90
  -4  -5  -1  299.97   18.20
  -4  -5  -1  313.17   18.30
   4  -5   1  327.97   18.60
  -4  -5  -1  321.17   16.20
   4   5   1  295.27   18.90
  -4   5  -1  319.27   18.00
   4   5   1  302.47   18.50
   4   5   1  313.97   18.00
  -4   5  -1  275.57   18.30
  -4   5  -1  300.87   18.50
  -4   5  -1  274.37   19.00
   5  -5   1    4.10    5.70
  -5  -5  -1   -1.20    5.80
   5  -5   1    3.70    6.50
  -5  -5  -1    7.90    5.60
  -5  -5  -1    6.30    2.50
  -5   5  -1   -4.20    7.10
   5   5   1    8.00    5.60
  -5   5  -1    6.30    5.50
  -5   5  -1   -1.50    5.80
   5   5   1    2.20    7.60
   5   5   1    4.90    6.20
  -5   5  -1    3.20    5.50
   6  -5   1  863.11   47.50
  -6  -5  -1  842.42   47.30
  -6  -5  -1  892.61   44.70
  -6  -5  -1  890.41   47.00
   6  -5   1  877.81   48.00
  -6   5  -1  870.41   47.10
   6   5   1  895.31   47.10
  -6   5  -1  817.22   46.80
   6   5   1  847.22   47.90
   6   5   1  876.11   47.60
  -6   5  -1  886.51   47.20
  -7  -5  -1   45.60    9.50
   7  -5   1   10.60    9.00
  -7  -5  -1   31.30    9.80
   7  -5   1   24.40   10.30
   7   5   1   32.20   10.20
  -7   5  -1   18.70    9.60
  -7   5  -1   10.90    8.20
   7   5   1   37.80    8.50
  -7   5  -1   33.10    9.00
   8  -5   1   21.40   13.20
  -8  -5  -1   21.10   11.20
   8  -5   1   13.40   15.20
  -8  -5  -1   -2.00    8.90
  -8  -5  -1  -24.00   14.20
  -8   5  -1   14.30    9.10
   8   5   1    4.60   12.10
  -8   5  -1    1.00   11.40
  -8   5  -1   -4.20   11.50
   8   5   1  -14.70   10.40
   8  -6  -1  -20.80   14.00
  -8  -6   1    0.90    6.90
  -8  -6   1  -11.80   13.00
  -8  -6   1    0.20    7.10
   8  -6  -1   14.90   13.60
  -8   6   1    1.30    7.20
  -8   6   1  -25.40   14.60
   8   6  -1    7.20   12.80
   8   6  -1    6.00   12.20
  -8   6   1  -10.10   10.80
   8   6  -1   -2.00    9.90
  -7  -6   1   -2.60    9.00
   7  -6  -1    0.50    8.80
  -7  -6   1    8.20    5.70
   7  -6  -1   11.40   10.30
   7   6  -1    3.70   10.30
  -7   6   1    3.70    6.80
  -7   6   1    2.20    9.20
  -7   6   1   21.00    8.70
   7   6  -1   -6.90    7.90
   7   6  -1   -8.60   13.10
  -6  -6   1    8.40    5.20
  -6  -6   1    6.90    6.60
   6  -6  -1   16.50    9.60
  -6  -6   1   -0.20    7.00
   6  -6  -1   17.50    7.60
  -6   6   1   14.50    6.20
  -6   6   1    0.00    6.00
   6   6  -1   10.70    8.00
   6   6  -1    9.30    8.60
  -6   6   1   18.80    7.40
   6   6  -1    7.40    6.40
  -5  -6   1   18.40    5.60
   5  -6  -1   21.80    7.40
   5  -6  -1   14.80    5.80
  -5  -6   1   22.40    5.80
  -5  -6   1   30.60    5.00
  -5   6   1   14.10    6.70
  -5   6   1   12.50    5.30
   5   6  -1   35.70    7.70
   5   6  -1   24.20    5.50
  -5   6   1   18.30    5.80
   5   6  -1   14.70    6.50
  -4  -6   1  147.49   10.30
   4  -6  -1  148.49   12.10
  -4  -6   1  148.79   11.30
   4  -6  -1  132.19   13.00
   4  -6  -1  164.58   10.70
  -4  -6   1  145.99   10.90
   4   6  -1  154.28   10.90
   4   6  -1  146.59   12.60
  -4   6   1  156.78   12.30
  -4   6   1  151.08   10.90
  -4   6   1  161.28   11.10
   4   6  -1  135.29   12.60
  -3  -6   1  581.74   30.40
  -3  -6   1  547.45   29.70
   3  -6  -1  584.94   30.10
  -3  -6   1  552.64   30.00
   3  -6  -1  547.85   30.80
   3  -6  -1  583.84   30.60
  -3   6   1  571.44   29.90
   3   6  -1  618.64   29.80
   3   6  -1  545.45   30.50
  -3   6   1  569.64   30.60
  -3   6   1  515.35   30.10
  -2  -6   1   48.50    5.00
  -2  -6   1   56.49    5.10
  -2  -6   1   54.99    4.90
   2  -6  -1   41.00    5.40
   2  -6  -1   53.49    5.10
  -2   6   1   50.29    5.30
   2   6  -1   54.99    4.90
  -2   6   1   46.50    4.80
   2   6  -1   41.70    5.00
   1  -6  -1  252.47   14.20
  -1  -6   1  252.97   13.80
  -1  -6   1  240.58   14.20
   1  -6  -1  219.48   14.20
  -1  -6   1  249.48   12.70
   1   6  -1  233.68   14.10
  -1   6   1  237.98   14.10
   1   6  -1  258.67   14.40
  -1   6   1  214.88   14.20
   0  -6  -1    7.00    2.90
   0  -6   1    1.60    3.90
   0   6  -1   10.30    4.00
  -1  -6  -1  242.48   14.00
   1  -6   1  202.48   13.50
  -1  -6  -1  239.28   13.20
   1  -6   1  243.88   13.50
  -1  -6  -1  217.08   13.00
   1  -6   1  247.58   14.20
  -1   6  -1  215.18   14.40
   1   6   1  215.28   13.40
   1   6   1  227.68   12.90
  -1   6  -1  245.98   13.60
   2  -6   1    3.40    4.20
  -2  -6  -1   10.50    3.90
   2  -6   1   11.10    4.20
  -2  -6  -1   10.40    3.50
   2  -6   1   16.70    4.30
   2   6   1   12.60    3.30
   2   6   1   12.60    4.30
  -2   6  -1   11.50    4.60
  -2   6  -1   11.60    4.20
   2   6   1   14.60    2.60
   3  -6   1  117.49    9.80
   3  -6   1  109.49   10.20
  -3  -6  -1  112.69    9.60
  -3  -6  -1  111.59    9.30
   3  -6   1  111.69   10.30
  -3  -6  -1  115.99    7.00
  -3   6  -1  105.39   10.70
  -3   6  -1  112.99    9.80
   3   6   1  126.19    9.30
   3   6   1  119.39   10.80
  -3   6  -1  112.49   10.20
  -4  -6  -1   38.00    2.90
   4  -6   1   23.30    5.60
  -4  -6  -1   35.80    5.20
   4  -6   1   27.00    5.90
  -4  -6  -1   26.90    5.20
   4   6   1   41.80    5.20
   4   6   1   43.20    6.00
  -4   6  -1   34.90    5.90
  -4   6  -1   33.10    5.40
   4   6   1   25.30    6.60
  -4   6  -1   39.80    5.80
  -5  -6  -1   19.00    5.80
  -5  -6  -1   18.90    2.30
  -5  -6  -1   15.20    6.00
   5  -6   1   15.80    6.50
   5  -6   1   25.00    6.90
   5   6   1   16.50    5.50
  -5   6  -1   12.90    5.80
   5   6   1    8.20    7.20
   5   6   1   14.10    6.40
  -5   6  -1   16.80    5.90
  -5   6  -1   12.20    6.20
  -6  -6  -1   76.39    9.00
  -6  -6  -1   73.99    9.20
   6  -6   1   79.39    9.60
   6  -6   1   77.19   10.10
   6   6   1   69.19   10.40
   6   6   1   68.19    9.30
  -6   6  -1   61.49    8.40
  -6   6  -1   68.79    9.30
   6   6   1   55.99   10.20
  -6   6  -1   67.09    8.40
   7  -6   1   11.10   10.10
  -7  -6  -1    7.50    8.80
  -7  -6  -1   -1.50    8.50
   7  -6   1    5.70    8.70
   7   6   1    4.30   12.60
   7   6   1   20.00    8.60
  -7   6  -1    8.60    8.10
  -7   6  -1   -0.80    8.00
  -7   6  -1   -6.60    9.00
   7   6   1   -7.30   10.10
   8  -6   1   -5.60   14.70
  -8  -6  -1   -6.60    9.10
   8  -6   1    1.10   12.40
  -8  -6  -1   -0.90   11.00
  -8  -6  -1   16.20    9.30
  -8   6  -1    5.10   11.60
  -8   6  -1  -10.30   13.10
  -8   6  -1   -1.80    9.10
   8   6   1   -0.80   10.30
   8   6   1    9.90   12.40
  -8  -7   1   55.79    8.30
   8  -7  -1   60.69   15.10
  -8  -7   1   54.39   24.70
  -8  -7   1   28.50    8.30
   8  -7  -1   75.99   15.70
   8   7  -1   46.60   11.10
  -8   7   1   39.90    8.40
  -8   7   1   23.70   11.50
   8   7  -1   29.40   13.90
   8   7  -1   36.50   13.40
  -8   7   1   48.00   15.20
  -7  -7   1  167.98   14.00
  -7  -7   1  155.48   13.80
   7  -7  -1  179.58   16.80
   7  -7  -1  173.38   15.00
   7   7  -1  178.08   16.70
  -7   7   1  174.78   14.50
  -7   7   1  166.88   15.20
  -7   7   1  219.18   18.70
   7   7  -1  167.48   25.50
   7   7  -1  206.88   16.50
   6  -7  -1   14.50    8.30
   6  -7  -1   21.40    8.50
  -6  -7   1   17.60    7.10
  -6  -7   1   17.50    5.90
  -6  -7   1   23.60    6.90
  -6   7   1   19.00    6.20
   6   7  -1   28.40    9.40
   6   7  -1   24.30    6.40
  -6   7   1   26.00    6.70
  -6   7   1   20.30    7.80
   6   7  -1   25.30    8.70
  -5  -7   1   43.00    5.70
  -5  -7   1   43.80    6.90
  -5  -7   1   43.10    6.10
   5  -7  -1   53.29    7.20
   5  -7  -1   37.90    8.10
  -5   7   1   50.39    6.30
  -5   7   1   59.89    6.80
   5   7  -1   45.50    5.90
   5   7  -1   47.80    8.40
  -5   7   1   44.20    7.00
   5   7  -1   40.30    8.50
   4  -7  -1   30.50    5.80
   4  -7  -1   29.80    6.20
  -4  -7   1   34.00    4.90
  -4  -7   1   41.60    6.10
   4  -7  -1   38.20    5.00
  -4  -7   1   33.10    4.90
   4   7  -1   40.90    4.50
  -4   7   1   31.90    5.10
   4   7  -1   24.60    6.10
   4   7  -1   30.20    6.00
  -4   7   1   46.90    6.50
  -4   7   1   31.70    5.30
   3  -7  -1  252.47   14.60
   3  -7  -1  261.57   15.40
  -3  -7   1  216.58   13.70
  -3  -7   1  235.88   14.40
   3  -7  -1  232.68   15.50
  -3  -7   1  245.98   14.80
  -3   7   1  249.88   15.10
  -3   7   1  234.38   14.70
   3   7  -1  213.68   15.40
   3   7  -1  254.67   13.70
   2  -7  -1  285.67   17.80
  -2  -7   1  303.27   17.20
   2  -7  -1  305.57   17.40
  -2  -7   1  307.57   16.20
  -2  -7   1  316.27   17.30
  -2   7   1  282.27   17.40
   2   7  -1  280.47   17.50
   2   7  -1  325.47   16.10
  -2   7   1  305.57   17.60
   1  -7  -1 2044.30  111.99
  -1  -7   1 2248.38  111.99
   1  -7  -1 2281.87  112.09
  -1  -7   1 2306.97  111.99
   1   7  -1 2160.28  111.99
   1   7  -1 2106.59  112.09
  -1   7   1 2082.99  112.09
  -1   7   1 2289.97  112.09
   0  -7  -1  496.85   25.30
   0  -7   1  488.55   25.40
   0   7  -1  459.15   25.40
   0   7   1  464.55   24.60
   0   7  -1  448.46   25.00
   0   7   1  453.25   25.40
  -1  -7  -1 1362.36   73.89
   1  -7   1 1490.65   74.19
  -1  -7  -1 1551.44   74.39
   1  -7   1 1501.95   74.39
  -1  -7  -1 1507.45   74.09
   1   7   1 1372.96   73.99
  -1   7  -1 1509.55   74.29
   1   7   1 1358.96   74.09
  -1   7  -1 1351.76   74.39
   2  -7   1    6.60    4.10
  -2  -7  -1    3.40    3.30
   2  -7   1   -2.90    4.40
   2  -7   1    3.50    4.60
  -2  -7  -1    1.20    3.60
  -2  -7  -1   -6.20    4.20
  -2   7  -1    2.30    4.90
   2   7   1   -1.50    3.00
   2   7   1    1.10    3.10
  -2   7  -1   -3.00    3.70
   2   7   1    0.10    4.30
   3  -7   1  554.64   31.40
  -3  -7  -1  575.64   31.10
  -3  -7  -1  540.35   30.80
   3  -7   1  623.64   31.20
   3  -7   1  603.14   31.40
  -3   7  -1  603.04   31.30
   3   7   1  589.74   30.80
  -3   7  -1  564.84   31.30
   3   7   1  557.14   31.30
  -4  -7  -1  439.96   23.60
   4  -7   1  440.56   24.00
  -4  -7  -1  385.76   23.30
   4  -7   1  396.46   24.00
  -4   7  -1  449.46   24.00
   4   7   1  398.96   24.10
  -4   7  -1  394.56   23.80
   4   7   1  386.56   23.80
  -4   7  -1  424.66   23.30
   4   7   1  434.76   23.30
  -5  -7  -1   65.19    7.80
   5  -7   1   43.20    7.60
  -5  -7  -1   47.80    6.90
   5  -7   1   51.89    7.70
   5   7   1   48.80    6.50
  -5   7  -1   52.39   10.30
  -5   7  -1   52.69    7.10
   5   7   1   52.89    7.80
   5   7   1   34.80    8.10
   6  -7   1  296.97   21.40
  -6  -7  -1  317.67   21.20
  -6  -7  -1  311.97   21.40
   6  -7   1  342.07   23.20
  -6   7  -1  291.37   20.90
   6   7   1  308.37   22.60
  -6   7  -1  334.77   21.20
   6   7   1  345.77   22.40
  -6   7  -1  300.77   21.80
   7  -7   1    4.90    8.80
  -7  -7  -1    9.40    9.10
  -7  -7  -1   15.20    9.00
   7  -7   1   12.30   10.70
   7   7   1   -2.60   11.60
   7   7   1   12.90   10.90
  -7   7  -1    2.10    8.30
  -7   7  -1   10.40    8.50
   7   7   1    4.80    8.00
  -7   7  -1   13.90    9.80
   8  -7   1  -22.00   21.40
   8  -7   1    9.00   14.10
  -8  -7  -1    5.70   11.10
   8   7   1   -4.20   12.30
  -8   7  -1  -10.80   13.80
   8   7   1    3.50   13.60
   8   7   1   -4.30   10.10
  -8   7  -1    3.80    9.70
  -8   7  -1    6.50   12.40
   8  -8  -1  -18.00   25.30
   8  -8  -1   15.60   13.30
  -8  -8   1   -0.30    8.20
   8   8  -1  -13.40   14.90
   8   8  -1    4.50   13.60
  -8   8   1    2.30   15.70
   8   8  -1    6.20   10.20
  -8   8   1    3.80    8.20
  -8   8   1   21.00   11.60
  -7  -8   1   79.79   11.00
   7  -8  -1   66.79   11.20
  -7  -8   1   98.09    8.90
  -7   8   1   83.69    9.30
   7   8  -1   93.89   10.10
  -7   8   1   90.99   12.20
   7   8  -1   90.09   13.70
   7   8  -1  112.19   13.30
  -7   8   1   82.39   10.80
  -6  -8   1   92.19    8.80
   6  -8  -1  100.39   10.40
  -6  -8   1   91.39    8.20
  -6  -8   1   78.69    9.30
   6  -8  -1   76.79   11.70
   6   8  -1   87.59    8.50
  -6   8   1   87.49    8.90
  -6   8   1   75.29    9.40
   6   8  -1   85.59   11.00
   6   8  -1   93.89   11.20
  -6   8   1   96.89    8.80
  -5  -8   1  247.38   16.70
   5  -8  -1  246.58   18.90
   5  -8  -1  276.27   18.10
  -5  -8   1  256.27   17.70
  -5  -8   1  264.97   16.40
   5   8  -1  251.07   18.60
   5   8  -1  285.87   16.40
  -5   8   1  245.58   16.70
  -5   8   1  279.57   18.00
  -5   8   1  274.47   16.90
   5   8  -1  236.68   18.90
   4  -8  -1  406.36   21.80
  -4  -8   1  395.96   22.50
   4  -8  -1  408.06   23.00
  -4  -8   1  378.96   21.80
   4  -8  -1  367.16   23.40
  -4  -8   1  356.96   21.60
  -4   8   1  376.66   22.30
   4   8  -1  414.96   21.50
  -4   8   1  405.96   22.80
   4   8  -1  380.06   23.20
  -4   8   1  407.46   21.80
   4   8  -1  362.26   23.20
   3  -8  -1  889.01   50.09
   3  -8  -1  998.70   50.09
  -3  -8   1  884.11   49.10
   3  -8  -1 1025.50   49.80
  -3  -8   1  966.10   49.80
  -3  -8   1  964.40   49.70
  -3   8   1  906.21   49.70
   3   8  -1  996.40   49.10
   3   8  -1  895.41   49.90
  -3   8   1  994.40   49.99
  -2  -8   1    4.40    4.00
   2  -8  -1    1.50    5.00
   2  -8  -1    1.00    4.50
  -2  -8   1    6.50    2.50
  -2  -8   1   -1.60    3.80
  -2   8   1    2.40    4.70
  -2   8   1    6.70    4.60
   2   8  -1    9.30    5.00
  -1  -8   1  605.54   31.50
   1  -8  -1  516.05   31.40
   1  -8  -1  641.64   31.60
  -1  -8   1  641.24   31.30
   1   8  -1  565.14   31.40
   1   8  -1  576.44   31.70
  -1   8   1  562.94   31.70
  -1   8   1  630.44   31.50
   0  -8  -1  874.61   44.00
   0  -8   1  892.11   44.10
   0   8   1  814.82   44.10
   0   8   1  820.82   43.50
   0   8  -1  840.32   43.70
   0   8  -1  809.62   44.10
  -1  -8  -1 1810.22   89.69
   1  -8   1 1766.62   89.99
  -1  -8  -1 1779.52   89.99
   1  -8   1 1821.62   89.79
   1   8   1 1618.84   89.69
  -1   8  -1 1842.02   89.99
  -1   8  -1 1625.24   89.99
   2  -8   1  165.18   11.80
  -2  -8  -1  163.38   10.60
   2  -8   1  151.78   11.20
  -2  -8  -1  166.98   11.50
  -2  -8  -1  150.28   10.10
   2  -8   1  153.48   11.60
  -2   8  -1  146.79   12.00
   2   8   1  159.48    9.60
  -2   8  -1  153.58   11.00
   2   8   1  150.28   11.20
   3  -8   1  121.49   10.30
  -3  -8  -1  112.09    9.40
   3  -8   1  121.79   10.50
   3  -8   1  116.89   11.00
  -3  -8  -1  114.79   10.30
  -3  -8  -1  112.89   10.00
  -3   8  -1  110.99   11.10
   3   8   1  114.39   10.80
  -3   8  -1  134.09   10.70
   3   8   1  136.79    9.20
  -4  -8  -1  150.18   11.80
   4  -8   1  164.68   12.60
  -4  -8  -1  148.39   12.10
   4  -8   1  170.18   12.90
   4  -8   1  168.68   13.60
   4   8   1  132.69   13.40
   4   8   1  152.88   12.80
   4   8   1  149.19   11.40
  -4   8  -1  145.49   12.90
  -4   8  -1  156.18   12.50
   5  -8   1   51.99    7.60
   5  -8   1   60.39    8.20
  -5  -8  -1   64.09    7.70
  -5  -8  -1   63.09    7.30
  -5   8  -1   71.39    8.30
  -5   8  -1   57.59    7.90
   5   8   1   68.69    7.20
   5   8   1   58.19    7.90
   5   8   1   76.09    9.70
  -6  -8  -1   25.20    8.00
   6  -8   1   18.40    8.70
  -6  -8  -1   37.10    7.60
   6  -8   1   37.80    8.70
   6   8   1   30.70    7.50
   6   8   1   27.80    9.50
  -6   8  -1   22.30    7.60
  -6   8  -1   29.00    8.30
   6   8   1   21.30    8.60
  -6   8  -1   21.20    8.20
  -7  -8  -1   26.40    7.90
  -7  -8  -1   20.60    9.00
  -7  -8  -1   17.50    9.80
   7  -8   1   20.80   11.60
   7  -8   1   21.30   10.00
  -7   8  -1    9.60    8.90
   7   8   1   13.00   12.70
  -7   8  -1   14.60    8.40
   7   8   1    9.20    8.30
   7   8   1   18.20   10.70
  -7   8  -1    5.60   10.50
   8  -8   1   26.90   14.90
  -8  -8  -1   41.30   11.20
  -8  -8  -1   37.90   10.70
   8   8   1    8.10   11.50
  -8   8  -1   29.30   14.40
   8   8   1   31.30   13.60
   8   8   1   45.50   14.50
  -8   8  -1   -3.40   12.10
  -8   8  -1   24.60   10.40
  -8  -9   1    5.70    9.00
   8  -9  -1   14.80   14.60
   8   9  -1  -23.40    9.50
  -8   9   1  -13.40    9.10
   8   9  -1    7.40   15.00
   8   9  -1    2.10   13.80
  -8   9   1   14.60   11.60
   7  -9  -1    0.10   11.60
   7  -9  -1  -15.30   10.20
  -7  -9   1    3.30    6.70
  -7  -9   1    0.30    9.50
   7   9  -1    9.60   12.20
   7   9  -1   19.90   11.40
   7   9  -1    4.70    7.20
  -7   9   1   -7.10    7.50
  -7   9   1   -1.50    9.10
  -7   9   1   -4.30    9.30
  -6  -9   1    8.50    6.20
   6  -9  -1    9.40    9.40
   6  -9  -1    7.60    8.60
  -6  -9   1   -5.10    7.30
  -6  -9   1    1.00    6.40
   6   9  -1    1.90    8.40
   6   9  -1    3.70    6.10
  -6   9   1    0.20    6.60
  -6   9   1    6.20    7.00
   6   9  -1   12.80    9.50
  -6   9   1    0.30    7.80
  -5  -9   1   36.50    5.70
   5  -9  -1   31.10    8.00
   5  -9  -1   39.30    6.20
   5  -9  -1   33.40    7.40
  -5  -9   1   37.60    6.30
  -5  -9   1   31.00    6.70
  -5   9   1   35.10    6.00
   5   9  -1   27.10    7.40
  -5   9   1   55.49    7.40
  -5   9   1   32.60    6.40
   5   9  -1   29.50    8.10
   5   9  -1   33.90    5.60
  -4  -9   1   10.10    5.50
   4  -9  -1   11.50    5.60
  -4  -9   1   10.50    5.00
   4  -9  -1    6.10    6.60
   4  -9  -1   11.00    5.10
  -4  -9   1    8.00    4.10
  -4   9   1   13.30    4.70
   4   9  -1    4.50    6.80
   4   9  -1   12.20    3.80
  -4   9   1   11.10    5.40
  -4   9   1    6.50    5.20
  -3  -9   1   45.20    5.20
   3  -9  -1   49.50    5.90
  -3  -9   1   45.30    6.00
   3  -9  -1   44.50    6.70
  -3  -9   1   39.50    4.20
   3  -9  -1   42.60    5.90
   3   9  -1   40.90    3.90
  -3   9   1   44.40    6.00
  -3   9   1   41.90    5.70
   3   9  -1   34.50    5.90
  -2  -9   1  529.25   31.30
   2  -9  -1  577.64   32.10
   2  -9  -1  647.94   32.10
  -2  -9   1  626.64   31.80
   2   9  -1  579.34   32.10
   2   9  -1  576.04   32.00
  -2   9   1  604.04   32.20
  -2   9   1  637.04   32.00
   1  -9  -1  399.86   20.50
  -1  -9   1  361.26   20.40
  -1  -9   1  371.46   20.00
   1  -9  -1  338.67   20.20
  -1   9   1  385.26   20.30
   1   9  -1  355.06   20.10
   1   9  -1  332.87   20.60
  -1   9   1  334.77   20.60
   0  -9  -1  845.42   43.60
   0  -9   1  887.01   43.60
   0   9   1  811.02   43.60
   0   9   1  832.12   43.00
   0   9  -1  780.82   43.60
   0   9  -1  821.22   43.20
   1  -9   1   60.79    5.90
  -1  -9  -1   53.19    5.00
   1  -9   1   64.39    5.30
  -1  -9  -1   59.99    6.30
   1   9   1   57.59    5.50
  -1   9  -1   44.60    6.00
  -1   9  -1   56.49    5.80
  -2  -9  -1  276.07   16.30
  -2  -9  -1  297.17   16.70
   2  -9   1  297.07   17.60
   2  -9   1  318.07   17.30
   2  -9   1  276.47   17.30
   2   9   1  293.17   17.20
   2   9   1  281.07   16.10
  -2   9  -1  294.57   17.20
  -2   9  -1  279.37   17.80
  -3  -9  -1 1068.59   52.49
   3  -9   1  917.91   52.69
  -3  -9  -1  942.71   51.99
   3  -9   1 1021.90   52.69
   3  -9   1 1014.20   52.69
  -3  -9  -1 1051.99   52.49
   3   9   1 1079.29   52.09
  -3   9  -1 1040.60   52.69
  -3   9  -1  958.70   52.79
   3   9   1  982.40   51.49
   3   9   1  966.10   52.69
   4  -9   1  596.84   35.30
   4  -9   1  649.83   34.90
  -4  -9  -1  662.63   34.90
   4  -9   1  662.13   35.20
  -4  -9  -1  663.43   34.80
  -4  -9  -1  612.54   34.40
   4   9   1  596.44   35.30
  -4   9  -1  594.04   35.10
  -4   9  -1  660.43   35.00
   4   9   1  653.33   35.30
   4   9   1  713.73   34.40
  -5  -9  -1   13.10    5.60
  -5  -9  -1    5.70    5.90
   5  -9   1    7.80    6.20
   5  -9   1    2.80    7.30
  -5  -9  -1   15.70    5.90
   5   9   1   22.70    7.90
  -5   9  -1    3.80    6.30
  -5   9  -1    9.60    5.90
   5   9   1   16.60    7.00
   5   9   1   -1.10    5.30
  -5   9  -1    8.20    6.70
  -6  -9  -1   21.40    7.30
  -6  -9  -1   16.90    7.40
   6  -9   1    8.40    8.60
  -6  -9  -1   32.60    7.30
   6  -9   1   18.10   10.40
   6   9   1   18.70    8.20
   6   9   1   29.00    7.00
  -6   9  -1   24.40    8.10
  -6   9  -1   27.10    8.20
   6   9   1   19.20    9.70
  -6   9  -1   43.20    8.90
  -7  -9  -1   38.80   10.70
  -7  -9  -1   15.20    9.50
   7  -9   1    8.80   14.60
   7  -9   1   19.40   10.40
  -7  -9  -1    6.40    8.90
  -7   9  -1   -0.10    9.40
   7   9   1    6.30    8.40
   7   9   1   13.10   10.90
   7   9   1   12.90   11.60
  -7   9  -1   26.80    9.30
  -7   9  -1    8.60   10.30
  -8  -9  -1   12.90   10.50
   8  -9   1   15.50   14.00
  -8  -9  -1   -0.50   11.20
   8   9   1    6.90   14.00
  -8   9  -1    5.90   16.30
   8   9   1   28.40   13.60
  -8   9  -1   28.10   11.20
   8   9   1  -10.70   10.30
  -8   9  -1   25.10   12.80
   8 -10  -1   52.79   17.50
  -8 -10   1   25.30    9.40
   8  10  -1   38.80   14.50
  -8  10   1   43.20   10.00
   8  10  -1   25.60   10.60
  -8  10   1   24.10   11.60
   8  10  -1   38.20   15.40
   7 -10  -1    3.10   11.20
  -7 -10   1    2.20    8.00
   7 -10  -1    2.30   10.00
  -7 -10   1  -12.10    9.70
  -7  10   1    5.50    7.90
  -7  10   1   -3.90    9.30
   7  10  -1    3.40   13.20
  -7  10   1   14.70   10.30
   7  10  -1   -9.90    7.50
   7  10  -1   23.30   12.00
  -6 -10   1    5.80    6.60
   6 -10  -1   -7.40    7.90
  -6 -10   1    5.20    6.80
  -6 -10   1   21.60    7.70
   6 -10  -1    5.20    8.70
  -6  10   1    6.30    7.80
   6  10  -1   12.70    8.80
  -6  10   1   14.10    7.10
   6  10  -1   23.30   10.40
   6  10  -1    8.50    6.00
  -6  10   1    5.40    7.20
   5 -10  -1   39.50    6.60
  -5 -10   1   26.30    5.70
  -5 -10   1   33.00    6.30
   5 -10  -1   27.80    7.60
   5 -10  -1   30.70    7.80
  -5 -10   1   34.30    7.20
  -5  10   1   34.10    6.70
   5  10  -1   31.00    5.40
   5  10  -1   26.00    8.90
  -5  10   1   35.60    6.40
  -5  10   1   37.70    7.50
   5  10  -1   22.20    8.30
   4 -10  -1   80.09    9.10
   4 -10  -1   57.79    7.80
  -4 -10   1   66.59    6.10
   4 -10  -1   88.89    7.40
  -4 -10   1   79.99    7.40
  -4 -10   1   84.79    8.90
  -4  10   1   78.09    8.30
  -4  10   1   72.19    7.30
  -4  10   1   76.29    6.70
   4  10  -1   69.69    5.90
   4  10  -1   76.39    8.70
  -3 -10   1    1.70    3.10
   3 -10  -1    7.20    5.20
   3 -10  -1    5.70    6.00
  -3 -10   1    5.00    4.60
   3 -10  -1   -0.70    5.30
  -3 -10   1   -2.70    4.40
  -3  10   1    3.50    5.10
   3  10  -1   -1.20    2.80
   3  10  -1    2.50    2.20
   3  10  -1    3.50    5.40
  -3  10   1    2.40    4.60
  -2 -10   1   56.09    5.90
  -2 -10   1   72.59    6.20
   2 -10  -1   42.80    5.90
   2 -10  -1   73.99    6.40
   2  10  -1   54.79    6.00
  -2  10   1   99.79    9.60
  -2  10   1   64.49    6.50
   2  10  -1   49.20    7.00
  -1 -10   1 4658.73  232.38
  -1 -10   1 4761.92  232.18
   1 -10  -1 4755.32  232.38
  -1  10   1 4242.88  232.28
   1  10  -1 4336.57  232.38
   1  10  -1 4387.06  232.18
  -1  10   1 4740.53  232.38
   0 -10   1  197.08   13.00
   0 -10  -1  195.28   13.00
   0  10   1  167.78   13.40
   0  10  -1  176.78   13.40
   0  10  -1  193.98   12.20
   0  10   1  189.28   11.60
  -1 -10  -1   -1.30    3.60
  -1 -10  -1    0.50    5.10
   1 -10   1    0.90    3.80
   1 -10   1   11.00    4.70
   1  10   1   -1.50    4.00
  -1  10  -1    0.70    4.60
  -1  10  -1   -6.20    4.10
   2 -10   1   14.10    5.80
   2 -10   1    9.20    5.00
   2 -10   1    4.90    4.20
  -2 -10  -1   10.30    4.60
  -2 -10  -1   12.80    3.50
  -2 -10  -1   12.60    5.10
   2  10   1    8.70    3.40
  -2  10  -1    5.60    4.30
  -2  10  -1   11.30    5.50
   2  10   1   11.30    4.40
   3 -10   1    4.00    5.40
  -3 -10  -1   10.10    4.70
  -3 -10  -1    7.50    4.00
   3 -10   1    9.00    5.20
  -3 -10  -1    5.30    4.80
   3 -10   1    2.50    5.70
   3  10   1    7.70    3.70
  -3  10  -1   -3.30    4.70
   3  10   1   11.20    5.40
  -3  10  -1    4.90    5.80
   3  10   1    6.40    2.90
  -4 -10  -1    3.00    6.20
   4 -10   1    8.10    8.60
  -4 -10  -1    4.70    4.40
   4 -10   1    9.30    5.60
   4 -10   1    7.70    6.80
  -4 -10  -1    2.60    5.30
  -4  10  -1    3.20    5.40
  -4  10  -1    6.40    6.20
   4  10   1   16.30    4.30
   4  10   1    9.30    6.60
  -5 -10  -1   68.99    8.10
   5 -10   1   64.79    8.30
   5 -10   1   81.99   10.20
  -5 -10  -1   56.99    8.00
  -5 -10  -1   55.59    7.10
   5  10   1   67.59    7.00
  -5  10  -1   71.69    8.00
  -5  10  -1   74.39    9.10
   5  10   1   58.89    8.80
  -5  10  -1   62.19    8.70
   5  10   1   64.59    9.20
  -6 -10  -1   68.49    8.40
   6 -10   1   57.29   11.30
  -6 -10  -1   67.69    9.00
  -6 -10  -1   78.19    8.90
   6 -10   1   61.19    9.70
  -6  10  -1   69.79    9.50
   6  10   1   74.49    8.20
   6  10   1   74.39   10.20
   6  10   1   63.99   10.60
  -6  10  -1   76.29   10.20
  -6  10  -1   69.39    8.80
   7 -10   1   48.70   14.30
   7 -10   1   38.30   11.50
  -7 -10  -1   59.49    9.80
  -7 -10  -1   60.09   12.00
  -7 -10  -1   59.69   10.30
  -7  10  -1   58.89   10.20
  -7  10  -1   89.99   11.40
  -7  10  -1   52.29   10.60
   7  10   1   49.90    9.60
   7  10   1   47.60   11.50
   7  10   1   51.29   12.50
  -8 -10  -1   49.99   11.00
   8 -10   1   62.89   15.40
  -8 -10  -1   36.10   11.60
  -8  10  -1   30.70   12.60
   8  10   1   43.00   16.50
   8  10   1   21.80   14.80
   8  10   1   20.60   10.90
  -8  10  -1   47.60   11.20
   7 -11  -1   -0.70   12.50
  -7 -11   1    7.30    8.60
  -7 -11   1   14.00   10.70
   7 -11  -1    7.80   11.60
  -7  11   1   -1.50    8.50
  -7  11   1   -0.70   11.20
   7  11  -1   -1.10   20.60
  -7  11   1   13.70    9.80
   7  11  -1   -2.80    8.80
   7  11  -1   -8.30   12.80
   6 -11  -1   62.59    9.30
  -6 -11   1   56.59    9.70
  -6 -11   1   57.09    8.40
  -6 -11   1   48.00    7.70
   6 -11  -1   40.50   10.10
  -6  11   1   55.59    8.40
  -6  11   1   48.80    8.30
   6  11  -1   48.40    9.90
   6  11  -1   50.29   11.30
  -6  11   1   61.69    9.90
   6  11  -1   56.29    7.20
  -5 -11   1  106.69   10.90
   5 -11  -1  113.49   11.80
   5 -11  -1  116.59   10.80
  -5 -11   1  115.99    9.50
   5 -11  -1  122.79   12.10
  -5 -11   1  105.09    9.60
  -5  11   1   97.89    9.50
   5  11  -1  111.89   10.40
  -5  11   1  120.09    9.50
   5  11  -1   98.79   11.20
  -5  11   1  115.49   10.70
   5  11  -1  100.09   10.50
   4 -11  -1    1.70    5.40
   4 -11  -1   -7.40    6.40
  -4 -11   1    2.20    4.00
  -4 -11   1   -7.60    5.40
   4 -11  -1    2.80    6.10
  -4 -11   1   -3.60    5.10
   4  11  -1    0.70    7.00
  -4  11   1   -4.80    6.50
   4  11  -1   -1.10    3.50
  -4  11   1    1.30    5.70
   3 -11  -1   79.19    7.30
  -3 -11   1   77.09    6.90
  -3 -11   1   64.49    6.40
   3 -11  -1   51.89    7.20
   3 -11  -1   63.39    7.20
  -3 -11   1   66.69    6.90
  -3  11   1   53.89    6.80
  -3  11   1   64.69    7.00
   3  11  -1   74.89    7.50
   2 -11  -1  105.39   10.00
  -2 -11   1  128.79   10.40
  -2 -11   1   90.29    6.50
   2 -11  -1   90.99    8.20
  -2 -11   1   93.89    8.80
   2  11  -1   79.49    7.40
   2  11  -1  100.29    8.50
  -2  11   1   90.19    9.30
  -2  11   1   89.89    8.10
  -1 -11   1 1728.23   84.99
   1 -11  -1 1696.43   84.89
  -1 -11   1 1698.03   84.59
  -1  11   1 1557.04   84.99
  -1  11   1 1669.63   84.79
   1  11  -1 1575.24   84.69
   1  11  -1 1590.04   84.99
   0 -11  -1    8.70    5.60
   0 -11   1    2.50    4.90
   0  11  -1    0.00    5.10
   0  11  -1   -0.30    4.10
   0  11   1    1.20    3.70
   0  11   1    7.90    4.40
   0  11   1    5.10    5.80
  -1 -11  -1  651.03   33.30
   1 -11   1  615.94   32.90
  -1 -11  -1  630.04   32.10
   1 -11   1  599.04   32.10
  -1  11  -1  647.24   32.70
  -1  11  -1  580.04   32.90
   1  11   1  569.74   32.30
   1  11   1  557.24   33.10
   2 -11   1  100.89    9.10
  -2 -11  -1   96.99    8.70
  -2 -11  -1   86.79    7.60
   2 -11   1  101.19   10.30
   2 -11   1   64.49    7.00
  -2 -11  -1   89.49    7.70
  -2  11  -1   94.69    8.30
   2  11   1  100.69    8.00
  -2  11  -1   98.09    9.50
   2  11   1   73.69    7.00
  -3 -11  -1  563.34   29.40
  -3 -11  -1  517.85   28.40
   3 -11   1  493.85   29.50
   3 -11   1  587.14   29.60
  -3 -11  -1  551.14   29.00
   3 -11   1  509.35   29.40
  -3  11  -1  544.95   29.40
  -3  11  -1  493.35   29.70
   3  11   1  522.35   27.90
   3  11   1  527.35   29.50
   4 -11   1  263.67   18.50
   4 -11   1  269.67   18.30
  -4 -11  -1  288.07   17.90
   4 -11   1  290.67   17.90
  -4 -11  -1  277.87   17.90
  -4 -11  -1  266.07   16.60
  -4  11  -1  271.77   18.70
   4  11   1  272.67   16.50
   4  11   1  268.27   18.90
   5 -11   1  160.18   15.40
  -5 -11  -1  141.79   14.00
  -5 -11  -1  164.48   13.20
  -5 -11  -1  176.28   14.60
   5 -11   1  152.58   14.20
   5 -11   1  137.49   12.60
  -5  11  -1  160.38   14.90
  -5  11  -1  148.49   15.30
   5  11   1  133.29   12.70
   5  11   1  175.58   12.70
   5  11   1  159.98   15.20
  -5  11  -1  159.58   13.70
  -6 -11  -1  107.99   10.10
   6 -11   1  122.79   13.30
  -6 -11  -1  122.59   11.30
   6 -11   1  101.09   11.30
  -6 -11  -1  111.29   10.80
   6  11   1  118.99   12.60
  -6  11  -1  118.09   10.80
   6  11   1  129.19   12.90
  -6  11  -1  112.09   11.60
  -6  11  -1  108.19   11.70
   6  11   1  114.69   10.10
  -7 -11  -1   -2.40   11.30
   7 -11   1   -7.70   11.90
   7 -11   1    9.70   12.40
  -7 -11  -1    3.50    8.40
  -7 -11  -1   14.00    9.70
   7  11   1    0.10   12.80
  -7  11  -1   14.40   10.00
  -7  11  -1   16.60    9.80
   7  11   1    1.40   10.80
  -7  11  -1   -7.60   10.90
   7  11   1    1.70    8.10
   7 -12  -1   19.70   12.40
   7 -12  -1    9.50   13.50
  -7 -12   1   25.00    9.90
  -7 -12   1   13.30   11.60
   7  12  -1   20.30   12.80
  -7  12   1   18.70    9.30
  -7  12   1   18.00   12.10
  -7  12   1   13.60    9.90
   7  12  -1   15.50   11.90
  -6 -12   1   36.60    7.90
  -6 -12   1   29.20    6.80
   6 -12  -1   41.30    9.50
  -6 -12   1   23.30    9.40
   6 -12  -1   16.00   10.00
   6  12  -1   30.20   10.50
  -6  12   1   24.30    8.50
  -6  12   1   35.50    8.00
   6  12  -1   26.60    6.50
   6  12  -1   43.30   11.60
  -6  12   1   24.10    8.50
   5 -12  -1  122.99   10.30
   5 -12  -1  130.69   11.30
  -5 -12   1  118.19   10.00
   5 -12  -1  104.09   11.30
  -5 -12   1  134.79   12.90
  -5 -12   1  114.09   10.80
   5  12  -1  119.69   11.40
   5  12  -1  116.59   11.90
  -5  12   1  118.09   10.70
   5  12  -1  127.39   10.60
  -5  12   1  121.99   10.00
  -5  12   1  101.29   10.10
  -4 -12   1   34.00    6.50
  -4 -12   1   37.40    6.70
   4 -12  -1   40.70    6.60
   4 -12  -1   25.80    7.30
  -4 -12   1   33.80    4.70
   4 -12  -1   31.10    7.10
  -4  12   1   29.70    7.00
   4  12  -1   25.00    7.70
  -4  12   1   34.00    6.50
  -3 -12   1  169.68   10.80
  -3 -12   1  176.48   13.40
   3 -12  -1  191.18   13.80
   3 -12  -1  175.08   14.10
   3 -12  -1  203.18   14.10
  -3 -12   1  184.78   12.90
   3  12  -1  176.08   10.60
  -3  12   1  181.28   14.30
   3  12  -1  181.88   14.00
  -3  12   1  170.38   13.60
  -2 -12   1  183.58   12.10
   2 -12  -1  187.78   12.90
   2 -12  -1  156.08   13.10
  -2 -12   1  154.78   10.20
  -2 -12   1  192.08   13.40
   2  12  -1  162.58   13.90
  -2  12   1  197.08   12.70
   2  12  -1  177.08   12.90
  -2  12   1  180.38   13.60
  -1 -12   1  300.87   17.10
  -1 -12   1  276.27   16.20
   1 -12  -1  289.37   17.10
   1  12  -1  270.37   16.50
   1  12  -1  240.68   17.70
  -1  12   1  286.87   16.70
  -1  12   1  234.88   17.70
   0 -12  -1  276.17   17.30
   0 -12   1  278.97   17.00
   0  12  -1  242.38   16.10
   0  12  -1  330.17   18.40
   0  12   1  268.17   16.50
   0  12   1  249.38   15.70
  -1 -12  -1   40.30    6.30
   1 -12   1   43.10    6.60
   1 -12   1   45.90    4.90
  -1 -12  -1   45.50    5.10
   1  12   1   46.30    5.40
  -1  12  -1   41.40    5.80
  -1  12  -1   48.20    6.60
   1  12   1   40.90    7.10
  -2 -12  -1   35.10    4.30
  -2 -12  -1   35.80    5.90
  -2 -12  -1   47.20    5.50
   2 -12   1   62.39    6.80
   2 -12   1   44.70    5.60
  -2  12  -1   49.10    7.20
   2  12   1   40.50    5.90
   2  12   1   33.70    4.80
  -2  12  -1   45.60    6.10
   3 -12   1   24.10    6.30
  -3 -12  -1   33.50    6.10
   3 -12   1   23.60    6.00
  -3 -12  -1   28.10    5.70
   3 -12   1   26.90    6.20
  -3 -12  -1   27.10    4.30
   3  12   1   31.30    6.40
   3  12   1   28.90    4.10
  -3  12  -1   32.70    6.00
  -3  12  -1   22.60    6.80
   4 -12   1   68.19    7.90
  -4 -12  -1   69.69    7.20
  -4 -12  -1   68.09    6.60
   4 -12   1   68.09    8.90
   4 -12   1   69.49    7.90
  -4 -12  -1   72.39    8.00
   4  12   1   80.99    6.70
  -4  12  -1   87.99    8.50
  -4  12  -1   67.79    8.60
   4  12   1   74.29    8.50
   5 -12   1   18.20    7.30
  -5 -12  -1   -2.50    5.50
   5 -12   1    8.30    7.50
  -5 -12  -1   10.10    6.90
   5 -12   1    9.30    7.70
  -5 -12  -1   -0.80    6.70
   5  12   1    4.70    5.40
  -5  12  -1    8.80    6.60
  -5  12  -1   12.20    7.70
  -5  12  -1    6.80    8.00
   5  12   1   -7.40    8.90
   5  12   1   11.20    8.40
   6 -12   1    5.80    8.60
  -6 -12  -1   15.70    7.90
  -6 -12  -1    4.40    7.50
   6 -12   1    3.00    9.50
  -6 -12  -1   19.40    7.50
  -6  12  -1    1.00    9.10
  -6  12  -1   -2.80    7.80
   6  12   1   -5.60    6.80
   6  12   1   15.90    9.40
   6  12   1   -3.30    9.50
  -6  12  -1    5.30    8.30
   7 -12   1    8.50   12.40
   7 -12   1    5.20   13.50
  -7 -12  -1   16.20    9.80
  -7 -12  -1  -21.40   12.00
  -7 -12  -1   10.30    8.90
   7  12   1    2.90    8.40
  -7  12  -1    8.20    9.70
  -7  12  -1    4.90   10.80
   7  12   1    9.60   12.90
   7  12   1    6.50   11.60
  -7  12  -1   10.20   12.00
   7 -13  -1   32.10   14.70
  -7 -13   1   44.20   13.30
   7 -13  -1   28.70   13.50
   7  13  -1   28.70   13.40
  -7  13   1   10.70   13.60
   7  13  -1    9.80    8.20
  -7  13   1   15.40   10.10
  -7  13   1   28.00    9.80
   7  13  -1   30.70   12.80
  -6 -13   1   32.10    9.10
  -6 -13   1   19.50    8.20
   6 -13  -1   11.40    9.20
   6 -13  -1   16.70   11.50
  -6 -13   1   16.40    6.60
  -6  13   1   18.00    8.30
  -6  13   1    7.40    8.60
  -6  13   1   26.10    9.20
   6  13  -1   17.80   14.80
   6  13  -1   17.10    9.60
   6  13  -1   18.80    5.80
  -5 -13   1   33.70    5.50
  -5 -13   1   29.60    7.10
   5 -13  -1   30.30    8.20
   5 -13  -1   37.30    7.30
   5 -13  -1   33.70    9.10
  -5 -13   1   27.30    7.20
  -5  13   1   28.00    7.90
   5  13  -1   24.60    9.30
   5  13  -1   28.90    5.30
  -5  13   1   37.20    8.00
   5  13  -1   32.30    9.10
  -4 -13   1  188.78   15.40
   4 -13  -1  222.88   15.80
  -4 -13   1  206.88   13.40
   4 -13  -1  239.68   16.70
  -4 -13   1  218.08   16.10
   4 -13  -1  216.28   17.00
  -4  13   1  217.08   16.60
   4  13  -1  220.18   16.90
  -4  13   1  205.18   16.00
  -3 -13   1   12.20    4.90
   3 -13  -1   -5.80    5.80
   3 -13  -1    5.70    6.30
  -3 -13   1   -2.60    3.10
   3 -13  -1    0.00    5.30
  -3 -13   1   -0.10    5.60
   3  13  -1   -3.60    3.40
   3  13  -1   -3.90    6.00
  -3  13   1    7.40    6.40
  -3  13   1   -4.70    5.70
   2 -13  -1   12.40    5.50
   2 -13  -1   15.10    5.70
  -2 -13   1    5.20    5.50
  -2 -13   1   10.80    2.90
  -2 -13   1   15.50    4.60
  -2  13   1   17.40    6.80
   2  13  -1   15.20    6.60
  -2  13   1   19.90    5.30
   2  13  -1   15.00    6.00
   1 -13  -1  921.21   47.10
  -1 -13   1  927.41   47.10
   1  13  -1  887.81   46.70
  -1  13   1  936.01   46.90
  -1  13   1  844.72   46.30
   1  13  -1  842.22   47.20
  -1  13   1  856.21   47.30
   0 -13  -1 1351.06   67.79
   0 -13   1 1368.66   67.79
   0  13  -1 1237.08   67.79
   0  13  -1 1228.78   67.29
   0  13   1 1243.38   67.89
   0  13   1 1257.67   67.09
   0  13   1 1416.36   67.69
   1 -13   1  358.86   21.30
  -1 -13  -1  368.36   21.40
   1 -13   1  369.26   20.20
  -1 -13  -1  388.06   20.10
  -1  13  -1  311.97   21.60
   1  13   1  345.77   20.30
   1  13   1  324.67   21.80
  -1  13  -1  389.76   21.30
   2 -13   1   27.30    5.40
  -2 -13  -1   19.80    4.10
  -2 -13  -1   18.90    4.60
  -2 -13  -1   26.20    5.90
   2 -13   1   30.80    6.50
  -2  13  -1   17.40    5.70
   2  13   1   19.80    4.60
   2  13   1   25.40    5.90
  -2  13  -1   29.80    5.70
  -3 -13  -1  755.72   39.00
  -3 -13  -1  675.23   38.30
   3 -13   1  777.42   39.50
  -3 -13  -1  740.43   39.60
   3 -13   1  672.13   39.60
   3 -13   1  760.12   39.60
   3  13   1  723.83   38.10
   3  13   1  704.73   39.40
  -3  13  -1  693.03   39.70
  -3  13  -1  789.02   39.50
   4 -13   1  105.39    9.80
   4 -13   1  129.79   12.60
   4 -13   1   87.49    9.60
  -4 -13  -1  106.89    9.10
  -4 -13  -1  109.99    9.60
  -4 -13  -1   91.39    7.70
   4  13   1  102.99    7.70
   4  13   1   98.09   10.20
  -4  13  -1  108.69   10.30
  -4  13  -1  124.69   10.40
   5 -13   1   22.10    8.60
  -5 -13  -1   44.70    7.90
   5 -13   1   45.80    7.60
  -5 -13  -1   25.90   12.90
  -5 -13  -1   25.10    6.10
  -5  13  -1   38.40    8.90
   5  13   1   33.70    9.40
  -5  13  -1   22.60    7.30
   5  13   1   35.60    6.00
   5  13   1   45.90    9.10
   6 -13   1   53.59   10.30
  -6 -13  -1   57.19    9.30
   6 -13   1   32.80   10.50
  -6 -13  -1   57.59    8.00
  -6 -13  -1   44.90    9.80
  -6  13  -1   60.89   10.40
   6  13   1   65.39    7.70
  -6  13  -1   60.59   10.40
   6  13   1   54.29   21.80
   6  13   1   55.99   10.20
  -6  13  -1   46.70    9.30
  -7 -13  -1   -2.80   10.00
  -7 -13  -1    4.20    8.80
   7 -13   1  -11.10   13.40
  -7 -13  -1   -3.40   12.80
   7 -13   1    0.20   11.90
  -7  13  -1    0.00   10.80
   7  13   1   -2.20   12.80
   7  13   1  -16.60    8.50
  -7  13  -1  -11.50   11.70
  -7  13  -1   30.80    9.90
  -7 -14   1   -2.60   14.80
  -7 -14   1   -0.30    9.80
   7 -14  -1    6.60   18.50
   7 -14  -1    7.30   13.60
   7  14  -1   12.70    7.50
  -7  14   1   -9.10   14.90
  -7  14   1   -0.30    9.90
   7  14  -1    4.00   12.70
  -7  14   1    0.50    9.70
   7  14  -1    2.90   13.80
  -6 -14   1    5.80    9.00
   6 -14  -1  -30.20    9.40
   6 -14  -1   -1.00    7.80
  -6 -14   1    0.90    6.10
  -6  14   1   -5.90    8.90
  -6  14   1   -1.20    9.00
  -6  14   1    5.10    8.40
   6  14  -1    4.70   11.90
   6  14  -1    5.90    9.90
   6  14  -1    9.00    5.80
   5 -14  -1   19.50    8.10
  -5 -14   1   15.30    5.30
  -5 -14   1    6.10    6.30
   5 -14  -1    5.20    7.50
   5 -14  -1    8.00    8.50
  -5 -14   1   18.70    7.60
  -5  14   1    6.90    6.90
   5  14  -1    4.00    9.30
  -5  14   1    7.50    7.20
  -5  14   1   16.00    8.10
   4 -14  -1  611.74   32.80
  -4 -14   1  601.64   32.80
  -4 -14   1  552.94   30.90
   4 -14  -1  627.84   33.30
   4 -14  -1  527.05   33.70
  -4 -14   1  591.14   32.50
  -4  14   1  524.65   33.10
  -4  14   1  608.64   33.00
   4  14  -1  598.54   33.50
  -3 -14   1  293.07   18.20
   3 -14  -1  258.07   18.60
  -3 -14   1  243.68   22.10
  -3 -14   1  246.18   15.30
   3 -14  -1  286.67   18.20
   3 -14  -1  310.17   18.50
   3  14  -1  279.27   15.70
  -3  14   1  281.07   18.70
   3  14  -1  266.47   18.30
  -3  14   1  260.77   19.70
  -2 -14   1   94.89    8.50
  -2 -14   1  109.79    9.90
  -2 -14   1   95.39    7.20
   2 -14  -1  106.69    8.90
   2  14  -1   95.29    8.50
   2  14  -1   92.69    9.30
  -2  14   1  104.89   10.60
  -2  14   1   77.49    8.60
  -1 -14   1   86.09    8.40
   1 -14  -1  123.29   11.00
  -1  14   1   98.99    9.10
   1  14  -1   86.59    8.40
  -1  14   1  117.99   12.10
  -1  14   1   99.39   10.10
   1  14  -1   87.49    7.80
   0 -14  -1  422.06   23.80
   0 -14   1  436.26   23.90
   0  14  -1  377.46   24.10
   0  14  -1  376.36   23.00
   0  14   1  465.85   23.50
   0  14   1  392.96   22.70
   0  14   1  399.46   24.20
  -1 -14  -1   93.79    8.50
  -1 -14  -1   97.39    8.80
   1 -14   1   85.09    8.10
   1 -14   1  101.79    8.90
   1  14   1  104.89    9.20
  -1  14  -1   65.19    8.20
  -1  14  -1   83.79    8.20
   1  14   1   90.19    7.40
  -2 -14  -1  904.81   49.80
   2 -14   1  971.50   50.49
  -2 -14  -1 1018.00   50.29
   2 -14   1  978.20   50.99
  -2 -14  -1  961.30   50.89
  -2  14  -1  882.31   50.89
   2  14   1  918.71   49.99
  -2  14  -1 1057.49   50.89
   2  14   1  933.71   50.49
   3 -14   1    6.30    5.70
  -3 -14  -1    5.10    6.60
  -3 -14  -1   10.70    5.50
   3 -14   1   11.20    6.90
   3 -14   1    2.60    6.20
  -3 -14  -1    1.60    4.20
   3  14   1    9.00    6.60
   3  14   1   -2.00    4.10
  -3  14  -1    4.30    6.60
  -4 -14  -1  436.56   26.20
  -4 -14  -1  467.75   25.40
   4 -14   1  481.65   26.40
   4 -14   1  410.66   27.10
  -4 -14  -1  397.36   24.10
   4 -14   1  432.66   26.20
  -4  14  -1  434.36   26.00
   4  14   1  410.66   26.40
  -4  14  -1  420.36   26.50
   4  14   1  430.16   23.20
   5 -14   1    7.20    7.80
  -5 -14  -1   22.90    8.10
  -5 -14  -1   23.40    7.30
   5 -14   1   23.40    9.40
  -5 -14  -1   14.60    5.90
   5 -14   1   10.40    7.70
   5  14   1   19.40    8.80
  -5  14  -1   11.20    8.20
  -5  14  -1   10.00    7.60
   6 -14   1   40.30   10.70
  -6 -14  -1   48.10   10.40
  -6 -14  -1   58.39    9.80
   6 -14   1   54.29   12.40
  -6 -14  -1   47.10    8.10
   6  14   1   68.19   12.50
   6  14   1   56.79    8.00
   6  14   1   42.50   11.50
  -6  14  -1   52.69   11.40
  -6  14  -1   41.20   10.80
  -6  14  -1   60.19    9.70
  -7 -14  -1    0.80   10.70
   7 -14   1   17.50   13.50
  -7 -14  -1   15.60    8.50
   7  14   1   10.20   14.20
   7  14   1   19.70   12.50
  -7  14  -1  -32.50   14.40
  -7  14  -1    2.60   11.00
   7  14   1   -7.10    7.90
  -7  14  -1  -13.80   10.70
   7 -15  -1    5.90   13.90
  -7 -15   1   24.20   10.80
   7  15  -1    0.90   12.80
  -7  15   1   12.40   11.10
   7  15  -1    5.00   14.10
  -7  15   1   12.70   11.20
   7  15  -1   -2.70    7.80
  -6 -15   1    4.60    9.00
  -6 -15   1    7.60    6.30
   6 -15  -1    7.30   10.10
   6 -15  -1    0.80   10.90
  -6 -15   1   25.70    9.50
   6 -15  -1   16.70    9.00
  -6  15   1    5.00    8.60
   6  15  -1   11.50   11.20
  -6  15   1    1.80    9.90
  -6  15   1    7.50    9.50
   6  15  -1   -5.00   10.30
  -5 -15   1  184.08   16.00
   5 -15  -1  184.98   16.60
  -5 -15   1  170.98   16.20
  -5 -15   1  162.28   13.30
   5 -15  -1  200.28   17.20
   5 -15  -1  189.58   19.50
  -5  15   1  197.58   16.90
  -5  15   1  190.48   15.30
  -5  15   1  203.48   18.10
   5  15  -1  199.48   16.30
   4 -15  -1  184.78   15.90
  -4 -15   1  216.98   16.20
   4 -15  -1  186.48   15.50
  -4 -15   1  179.38   15.00
  -4 -15   1  159.68   11.60
   4 -15  -1  178.28   16.80
   4  15  -1  172.78   17.10
   4  15  -1  149.09   11.00
  -4  15   1  184.18   16.40
  -4  15   1  161.08   15.80
   3 -15  -1   13.80    6.50
  -3 -15   1   20.80    6.80
   3 -15  -1   30.00    7.20
  -3 -15   1   21.10    3.70
  -3 -15   1   19.90    5.80
   3 -15  -1   20.80    7.50
   3  15  -1   18.80    6.70
  -3  15   1   17.90    6.00
  -3  15   1   16.40    7.30
   3  15  -1   19.30    4.40
  -2 -15   1   15.20    6.00
   2 -15  -1   -5.80    6.10
  -2 -15   1   12.10    3.20
  -2 -15   1   11.00    5.50
  -2  15   1   10.30    5.50
  -2  15   1   13.40    7.10
   2  15  -1    3.70    6.40
   2  15  -1   14.50    7.10
  -1 -15   1   85.59    8.50
   1 -15  -1   98.19    8.50
   1  15  -1   93.19    9.40
  -1  15   1  110.79    9.90
  -1  15   1  109.49   10.60
   1  15  -1  106.29    8.70
  -1  15   1   99.29    9.40
   0 -15  -1  765.72   39.00
   0 -15   1  735.63   38.90
   0  15   1  695.73   37.90
   0  15   1  777.92   38.70
   0  15   1  687.13   39.10
   0  15  -1  652.93   39.00
   0  15  -1  694.33   38.30
   1 -15   1   23.70    6.00
  -1 -15  -1   17.30    5.90
  -1 -15  -1   20.10    4.90
   1 -15   1   17.90    4.60
  -1  15  -1   14.90    7.00
  -1  15  -1   23.00    6.40
   1  15   1   11.50    7.30
   1  15   1   18.20    5.30
   2 -15   1  316.67   18.20
  -2 -15  -1  283.47   17.70
  -2 -15  -1  270.37   17.00
  -2 -15  -1  290.97   19.10
   2 -15   1  308.67   19.30
  -2  15  -1  259.67   20.20
   2  15   1  287.07   17.50
  -2  15  -1  316.17   18.60
   2  15   1  300.57   18.30
  -3 -15  -1   35.70    5.00
   3 -15   1   28.90    8.20
  -3 -15  -1   31.20    9.70
  -3 -15  -1   36.30    7.50
   3  15   1   31.60    7.40
   3  15   1   32.10    4.90
  -3  15  -1   33.40    7.80
  -3  15  -1   46.40    7.00
  -4 -15  -1  419.06   23.40
  -4 -15  -1  395.86   24.40
  -4 -15  -1  344.17   21.80
   4 -15   1  340.57   24.80
   4 -15   1  383.46   24.30
   4 -15   1  404.16   24.20
  -4  15  -1  364.36   23.90
   4  15   1  403.26   21.10
  -4  15  -1  383.26   24.80
   4  15   1  383.66   24.80
   5 -15   1   38.10    9.20
  -5 -15  -1   33.90    8.50
   5 -15   1   37.10    9.30
  -5 -15  -1   38.10    6.50
   5 -15   1   18.10    8.90
  -5 -15  -1   43.40    8.70
  -5  15  -1   36.50    9.30
   5  15   1   54.79   10.20
  -5  15  -1   50.39    9.00
  -6 -15  -1   45.30   10.40
  -6 -15  -1   13.70   10.30
   6 -15   1   -9.10    9.70
   6 -15   1    9.10   11.70
  -6 -15  -1   26.60    7.50
   6  15   1   19.80   12.10
  -6  15  -1   12.00    9.60
   6  15   1   11.40   10.40
  -6  15  -1    7.30   10.70
  -6  15  -1   16.00    9.60
  -7 -15  -1    8.90    9.00
   7 -15   1   13.20   14.80
  -7 -15  -1   -6.70   10.80
  -7  15  -1   -4.50   11.10
  -7  15  -1   -7.20   15.30
   7  15   1    3.40   14.20
   7  15   1    3.10   12.80
  -7  15  -1    7.90   11.40
   7  15   1    4.40    8.40
  -7 -16   1    6.40   11.90
   7 -16  -1   -1.90   13.90
   7  16  -1   12.50   13.60
  -7  16   1    4.00   11.50
   7  16  -1   -8.50   14.30
  -7  16   1   -0.40   11.10
   6 -16  -1   40.50   12.10
   6 -16  -1   18.90   11.90
  -6 -16   1   56.49   10.50
   6 -16  -1   52.99    9.80
  -6 -16   1   46.50   10.20
  -6 -16   1   49.00    7.10
  -6  16   1   41.30   12.30
  -6  16   1   42.70   11.10
  -6  16   1   39.00    9.70
   6  16  -1   52.19   12.80
  -5 -16   1   50.29    9.10
   5 -16  -1   66.09   11.90
   5 -16  -1   78.59    9.70
  -5 -16   1   69.39    6.70
  -5 -16   1   66.69    9.40
   5 -16  -1   56.19    9.90
  -5  16   1   71.69   10.50
   5  16  -1   74.29   11.60
  -5  16   1   55.09    9.40
  -4 -16   1   12.40    7.80
  -4 -16   1   12.70    6.50
   4 -16  -1    6.90    7.50
   4 -16  -1   14.20    7.80
  -4 -16   1    4.80    4.30
   4 -16  -1  -15.00    8.40
   4  16  -1    1.00    3.50
   4  16  -1   -4.00    8.40
  -4  16   1   -4.20    8.10
  -4  16   1    9.20    7.90
   3 -16  -1  178.18   14.50
   3 -16  -1  163.28   13.50
  -3 -16   1  165.18   14.60
   3 -16  -1  126.69   11.60
  -3 -16   1  164.48   13.10
  -3 -16   1  136.69   10.10
  -3  16   1  156.28   15.80
   3  16  -1  156.68   14.80
   3  16  -1  147.09   11.10
  -3  16   1  159.58   13.70
  -2 -16   1  192.18   15.00
  -2 -16   1  200.68   13.70
   2 -16  -1  210.58   15.20
  -2 -16   1  164.98   11.50
  -2  16   1  181.98   16.50
  -2  16   1  201.78   16.10
   2  16  -1  172.78   16.70
   2  16  -1  198.98   15.00
  -1 -16   1  420.06   24.60
   1 -16  -1  429.16   24.60
  -1  16   1  394.76   25.20
   1  16  -1  370.96   25.30
  -1  16   1  413.66   23.30
  -1  16   1  458.35   24.40
   1  16  -1  417.56   24.00
   0 -16  -1  252.67   16.60
   0 -16   1  240.98   16.50
   0  16   1  220.08   15.10
   0  16  -1  217.08   17.80
   0  16   1  206.08   17.10
   0  16   1  277.77   16.30
   0  16  -1  230.78   15.50
  -1 -16  -1   93.79    9.30
   1 -16   1  122.59   10.20
   1 -16   1  122.39   12.20
  -1  16  -1  112.99   10.30
   1  16   1  110.49   10.80
  -1  16  -1   89.69    8.60
  -1  16  -1  133.29   12.00
   1  16   1  106.09   10.30
  -2 -16  -1   87.69    7.40
  -2 -16  -1   65.49    9.00
   2 -16   1   62.79    9.00
  -2 -16  -1   66.69    6.30
   2 -16   1   73.79    7.40
   2  16   1   78.99    8.20
  -2  16  -1   66.59    7.60
   2  16   1   77.19    6.80
  -2  16  -1   92.39    9.70
   3 -16   1  104.89   10.40
  -3 -16  -1   93.39    8.60
   3 -16   1   85.49    8.90
  -3 -16  -1  109.89   10.00
  -3 -16  -1   91.79    9.30
  -3  16  -1   97.09   10.40
  -3  16  -1   95.29    9.10
   3  16   1   88.69    9.50
   3  16   1   92.59    7.50
   4 -16   1   76.29   10.00
   4 -16   1   79.49    9.80
  -4 -16  -1   90.49    9.60
  -4 -16  -1   93.89    7.70
   4 -16   1   88.49    9.60
  -4 -16  -1   83.19    9.00
   4  16   1  107.69   10.80
  -4  16  -1  112.79   11.00
  -4  16  -1  108.49   10.50
   4  16   1   91.49    7.00
  -5 -16  -1   13.20    7.40
   5 -16   1   -1.60    9.90
  -5 -16  -1   10.60    8.60
  -5 -16  -1    3.20    6.10
   5 -16   1   -0.40    8.50
   5 -16   1    5.80    7.80
  -5  16  -1   -9.90    9.00
   5  16   1   10.50   10.60
  -5  16  -1  -13.40    8.80
   6 -16   1  144.69   13.90
  -6 -16  -1  155.48   14.00
   6 -16   1  132.79   14.90
   6 -16   1  126.09   14.40
  -6 -16  -1  141.39   14.00
  -6 -16  -1  125.79   11.10
  -6  16  -1  131.69   15.60
   6  16   1  136.19   15.30
  -6  16  -1  120.99   14.00
   6  16   1  150.48   15.10
  -6  16  -1  157.18   13.00
  -7 -16  -1   45.90    9.90
   7 -16   1   51.59   16.70
  -7 -16  -1   57.39   13.10
  -7  16  -1   53.39   12.50
   7  16   1   48.10   15.70
   7  16   1   51.49   14.40
  -7  16  -1   28.60   13.10
   7 -17  -1   22.70   15.10
  -7 -17   1   33.60   12.60
   7  17  -1    6.20   15.10
  -7  17   1   -7.20   12.20
  -6 -17   1   81.49   13.30
  -6 -17   1   84.29   12.30
   6 -17  -1   68.19   14.30
   6 -17  -1  127.69   12.60
  -6 -17   1   71.39    8.10
   6 -17  -1   77.99   15.70
  -6  17   1   91.89   13.20
   6  17  -1   77.29   14.70
  -6  17   1   97.79   11.30
  -6  17   1   84.49   14.20
   6  17  -1   99.79   14.30
   5 -17  -1    9.30   10.90
  -5 -17   1    4.30    5.20
  -5 -17   1   14.70    8.90
   5 -17  -1   20.00    9.30
   5 -17  -1    7.50    8.80
  -5 -17   1    3.10    7.60
  -5  17   1    4.30    9.90
   5  17  -1    0.00   10.30
  -5  17   1    8.60    8.30
  -4 -17   1   17.00    8.10
  -4 -17   1   27.30    7.20
   4 -17  -1   25.10    9.30
  -4 -17   1   35.10    4.80
   4 -17  -1   28.80    8.90
   4 -17  -1   30.80    8.10
   4  17  -1   27.40    4.70
  -4  17   1   29.40    8.00
   4  17  -1   26.30    9.30
  -4  17   1   38.30   10.60
   3 -17  -1   -0.90    7.10
  -3 -17   1   12.10    3.80
  -3 -17   1    4.10    6.60
  -3 -17   1   14.50    7.30
   3 -17  -1   22.00    7.50
   3  17  -1   16.70    8.40
  -3  17   1   15.30    6.40
  -3  17   1   21.80    8.00
   3  17  -1    8.90    5.10
  -2 -17   1  163.08   13.50
  -2 -17   1  139.79   10.50
  -2 -17   1  148.79   12.80
   2 -17  -1  165.98   14.20
  -2  17   1  176.58   14.10
   2  17  -1  158.98   14.50
  -2  17   1  156.18   13.00
   2  17  -1  178.28   16.30
   1  17  -1   20.90    8.10
   1  17  -1   28.80    6.60
  -1  17   1   30.30    7.60
  -1  17   1   22.60    5.40
   0  17  -1   46.00    8.90
   0  17   1   34.80    8.00
   0  17  -1   35.10    6.00
   0  17   1   31.40    5.70
   0  17  -1   21.20   10.10
   0  17   1   31.90    6.30
   1 -17   1   -1.00    7.80
  -1 -17  -1    0.70    7.30
   1 -17   1   13.60    5.10
   1  17   1   12.10    5.80
  -1  17  -1   12.00    6.00
  -1  17  -1   10.00    6.10
   1  17   1    5.50    8.00
  -1  17  -1   13.00    8.00
   2 -17   1  165.58   14.50
  -2 -17  -1  152.78   11.50
  -2 -17  -1  164.08   14.80
   2 -17   1  176.58   13.50
  -2 -17  -1  177.88   13.00
  -2  17  -1  165.08   13.60
   2  17   1  150.38   12.70
   2  17   1  158.08   13.80
  -2  17  -1  123.09   12.20
   3 -17   1  467.85   26.90
  -3 -17  -1  382.96   24.20
  -3 -17  -1  441.56   26.90
   3 -17   1  452.95   26.10
  -3 -17  -1  430.86   25.30
  -3  17  -1  414.56   27.80
   3  17   1  436.06   24.60
   3  17   1  445.56   26.60
  -3  17  -1  468.85   26.60
   4 -17   1   63.39    9.80
   4 -17   1   49.30    9.40
  -4 -17  -1   68.89    9.60
  -4 -17  -1   48.00    8.50
   4 -17   1   44.80    9.30
  -4 -17  -1   41.60    6.10
  -4  17  -1   56.79   10.60
   4  17   1   52.19    9.70
   4  17   1   47.90    5.50
  -4  17  -1   50.09    9.10
  -5 -17  -1   38.20    8.90
   5 -17   1   17.40    9.10
   5 -17   1    6.70    8.90
   5 -17   1   14.80   10.20
  -5 -17  -1   24.60    6.50
  -5 -17  -1   30.10    9.90
  -5  17  -1   15.70   10.80
  -5  17  -1   59.19   10.20
   5  17   1   22.00   10.50
   6 -17   1   23.80   12.50
  -6 -17  -1   12.00   11.00
   6 -17   1   -1.80   11.00
  -6 -17  -1   22.60   11.80
  -6 -17  -1   13.30    7.00
   6 -17   1    8.20   12.40
  -6  17  -1   -8.40   13.60
  -6  17  -1   -7.60   11.60
   6  17   1   19.70   14.00
   6  17   1    3.80   13.70
  -6  17  -1   16.80   10.40
   6 -18  -1    0.80   13.70
   6 -18  -1    0.60   13.20
  -6 -18   1    2.90    6.50
  -6 -18   1   11.90   11.60
  -6 -18   1    4.80   12.90
   6 -18  -1   27.10   10.80
  -6  18   1   -2.60   15.50
  -6  18   1    3.00   11.40
   6  18  -1   13.60   13.00
   6  18  -1   10.50   13.30
  -6  18   1   18.00   10.40
  -5 -18   1   39.30   10.60
   5 -18  -1   43.00   10.20
  -5 -18   1   31.50    8.30
   5 -18  -1   28.40   11.00
  -5 -18   1   28.70    5.70
   5 -18  -1   46.80    9.90
  -5  18   1   42.70   10.90
   5  18  -1   58.79   13.90
  -5  18   1   55.49   11.00
   4 -18  -1   74.19   10.80
  -4 -18   1   68.99    6.00
   4 -18  -1   58.39   10.10
  -4 -18   1   62.49    9.80
   4 -18  -1   78.69    9.90
  -4 -18   1   72.69    9.10
   4  18  -1   71.59   10.60
  -4  18   1   76.99   10.90
   4  18  -1   73.19    6.40
  -4  18   1   96.49   10.30
   3 -18  -1   21.50    7.60
  -3 -18   1   24.40    6.80
   3 -18  -1   20.40    7.50
  -3 -18   1   10.20    8.10
  -3 -18   1   19.60    4.10
   3  18  -1   19.30    8.20
  -3  18   1   23.60    7.10
   3  18  -1   14.00    5.20
  -3  18   1   36.60    9.40
  -2 -18   1  128.69   10.20
  -2 -18   1  147.99   12.00
  -2 -18   1  149.09   12.60
   2 -18  -1  154.98   14.10
  -2  18   1  143.39   13.90
  -2  18   1  125.79   12.50
   2  18  -1  138.49   12.90
   2  18  -1  151.78   11.90
   1 -18  -1   54.59    8.00
  -1 -18   1   45.70    8.10
  -1  18   1   41.00    7.20
  -1  18   1   50.39    6.60
  -1  18   1   32.70    8.40
   1  18  -1   44.80    7.20
   1  18  -1   46.80    8.60
   0 -18  -1   25.70    7.30
   0 -18   1   39.00    8.10
   0  18   1   51.29    7.50
   0  18   1   33.30    8.00
   0  18  -1   33.80    6.60
   0  18   1   41.90    6.10
   0  18  -1   23.40    8.70
   0  18  -1   43.40    7.20
   1 -18   1   11.80    6.80
  -1 -18  -1   20.30    6.80
   1 -18   1    9.50    5.50
  -1  18  -1    2.90    6.10
  -1  18  -1   15.90    8.40
   1  18   1   13.00    8.20
   1  18   1   19.40    6.30
  -1  18  -1    7.20    7.00
   2 -18   1  310.17   20.10
  -2 -18  -1  252.27   19.60
  -2 -18  -1  253.87   17.10
   2 -18   1  318.17   18.90
  -2 -18  -1  287.87   20.40
   2  18   1  259.27   18.30
   2  18   1  283.47   19.20
  -2  18  -1  330.47   19.50
  -2  18  -1  275.77   21.10
  -3 -18  -1   38.10    5.50
   3 -18   1   52.89    8.00
  -3 -18  -1   47.30    8.80
  -3 -18  -1   40.10    7.30
   3 -18   1   44.90    9.30
  -3  18  -1   49.10    8.40
  -3  18  -1   60.09   10.10
   3  18   1   47.20    8.90
   3  18   1   44.00    6.40
  -4 -18  -1  165.18   15.70
   4 -18   1  211.58   16.80
  -4 -18  -1  178.78   17.50
  -4 -18  -1  131.89   12.80
   4 -18   1  174.08   18.00
   4  18   1  170.98   14.60
  -4  18  -1  179.38   16.80
  -4  18  -1  150.38   14.30
   4  18   1  175.28   12.50
   5 -18   1   32.30   10.30
   5 -18   1   32.10   16.90
  -5 -18  -1   35.20    9.30
  -5 -18  -1   41.70    6.80
  -5 -18  -1   36.90   10.00
   5 -18   1   44.50   10.30
  -5  18  -1   45.90   10.20
  -5  18  -1   42.20   11.90
   6 -18   1   49.00   14.50
  -6 -18  -1   37.40   12.40
   6 -18   1   71.69   11.40
   6 -18   1   44.40   13.70
  -6 -18  -1   29.60   13.00
  -6 -18  -1   47.20    8.10
   6  18   1   59.69   15.50
  -6  18  -1   56.59   12.00
   6  18   1   67.69   13.90
  -6  18  -1   49.80   16.50
  -6  18  -1   49.40   13.20
   6 -19  -1   -2.30   11.70
  -6 -19   1    9.80    6.40
   6 -19  -1   16.50   14.10
  -6 -19   1    5.40   11.80
  -6  19   1   14.00   12.70
   6  19  -1   -9.80   13.60
   6  19  -1   -6.90   13.10
  -6  19   1   -1.70   10.60
   5 -19  -1  103.09   14.00
  -5 -19   1   72.29    7.20
   5 -19  -1   95.29   11.30
   5 -19  -1   87.79   12.50
  -5 -19   1  101.29   12.70
  -5 -19   1   93.89   10.80
   5  19  -1   93.59   13.30
  -5  19   1  100.29   13.30
  -5  19   1   74.89   12.10
  -4 -19   1  129.89   12.10
   4 -19  -1  142.19   12.70
   4 -19  -1  163.18   14.10
   4 -19  -1  148.19   13.50
  -4 -19   1  121.59   10.50
  -4 -19   1  162.58   13.40
   4  19  -1  133.79   11.40
  -4  19   1  130.29   12.20
   4  19  -1  140.59   13.90
  -4  19   1  137.99   13.80
  -3 -19   1   13.90    8.10
   3 -19  -1    3.90    7.90
   3 -19  -1   -2.80    7.70
  -3 -19   1   -1.90    6.50
  -3 -19   1   -3.70    4.00
   3  19  -1   -3.70    7.90
   3  19  -1    2.90    5.50
  -3  19   1    3.90    9.70
  -3  19   1   -9.00    6.70
  -2 -19   1   11.80    7.40
  -2 -19   1    1.30    4.20
   2 -19  -1    5.10    7.90
  -2  19   1    1.80    6.90
   2  19  -1    3.30    9.00
   2  19  -1   -5.80    7.30
  -2  19   1   -1.10    6.20
  -2  19   1    4.20    8.70
  -1 -19   1  118.19   11.10
   1 -19  -1  138.69   13.80
  -1  19   1   99.69   11.30
   1  19  -1  116.39   11.80
   1  19  -1   84.99    9.30
  -1  19   1  103.79    9.00
  -1  19   1  124.19   10.60
   0 -19   1   67.59    9.00
   0 -19  -1  103.09    9.40
   0  19   1   58.59   10.20
   0  19  -1   62.49    7.90
   0  19   1   67.39    9.20
   0  19  -1   65.29    9.80
   0  19  -1   67.39    8.60
   0  19   1   61.49    7.30
   1 -19   1  127.69   11.30
   1 -19   1  100.69   10.40
  -1 -19  -1   98.19   10.50
   1  19   1  110.29    9.50
  -1  19  -1  111.49    9.70
   1  19   1  107.29   12.20
  -1  19  -1  144.99   14.00
  -1  19  -1  100.69   11.20
  -2 -19  -1   72.99    8.00
  -2 -19  -1   77.29    9.70
  -2 -19  -1   82.19    7.30
   2 -19   1   89.29   10.40
  -2  19  -1   85.69    9.90
   2  19   1   87.69    8.30
  -2  19  -1   79.59   11.00
   2  19   1   80.99    9.30
  -3 -19  -1   41.80    7.60
  -3 -19  -1   30.80    5.70
   3 -19   1   54.59    8.40
   3 -19   1   42.00    9.00
  -3 -19  -1   36.00    9.60
   3  19   1   37.90    9.10
  -3  19  -1   25.30    9.60
   3  19   1   32.00    6.50
  -3  19  -1   40.30    8.80
   4 -19   1  110.59   11.30
  -4 -19  -1  108.89   10.50
  -4 -19  -1   91.79   11.20
   4 -19   1   81.99   11.30
  -4 -19  -1   83.09    7.80
  -4  19  -1   88.69   12.60
   4  19   1   82.39   11.30
   4  19   1   94.79    8.00
  -4  19  -1  116.09   12.00
  -5 -19  -1   -0.30   10.40
  -5 -19  -1   -0.30    9.00
   5 -19   1   -5.60   10.10
  -5 -19  -1    0.70    6.00
   5 -19   1   20.40   10.60
   5 -19   1  -11.80   10.40
   5  19   1   -0.10   12.20
  -5  19  -1   -3.90   11.40
  -5  19  -1   -8.10   11.30
   6 -19   1   21.30   13.80
  -6 -19  -1   52.19   23.70
  -6 -19  -1    6.20   12.30
  -6 -19  -1   11.10    7.60
   6 -19   1    7.90   11.90
  -6  19  -1    4.30   11.20
  -6  19  -1   -0.90   17.00
  -6  19  -1   20.70   13.50
   6  19   1   14.30   12.90
   6  19   1    7.10   15.30
   6 -20  -1   -7.70   14.40
  -6 -20   1   -5.40   11.90
   6 -20  -1  -11.10   12.80
  -6 -20   1   12.30    6.30
  -6  20   1    0.50   13.50
  -6  20   1   18.00   11.70
   6  20  -1   13.50   14.10
   5 -20  -1   72.59   11.60
  -5 -20   1   57.09    6.50
   5 -20  -1   67.79   13.70
  -5 -20   1   63.39   11.60
  -5 -20   1   50.59   11.60
   5 -20  -1   55.29   11.70
  -5  20   1   47.90   14.10
   5  20  -1   75.19   14.40
  -5  20   1   66.09   12.80
  -4 -20   1  169.48   12.40
  -4 -20   1  188.08   15.30
  -4 -20   1  214.08   17.40
   4 -20  -1  192.18   19.20
   4 -20  -1  186.18   18.90
   4  20  -1  195.38   13.90
  -4  20   1  203.18   18.70
   4  20  -1  183.68   15.80
  -4  20   1  173.88   16.00
   3 -20  -1  102.19   11.10
  -3 -20   1   82.89    9.50
   3 -20  -1   74.99   10.20
  -3 -20   1   89.79   10.80
  -3 -20   1   84.79    8.40
  -3  20   1   83.69   10.10
   3  20  -1   84.49    8.50
  -3  20   1   83.79   11.90
   3  20  -1   89.29   10.60
   2 -20  -1  105.39   11.50
  -2 -20   1  119.39    9.90
  -2 -20   1  170.88   16.10
   2  20  -1  123.29   11.50
  -2  20   1  114.69   11.20
   2  20  -1   98.79   12.30
  -2  20   1   99.79   12.30
  -2  20   1  122.09   10.10
   1 -20  -1   84.19   10.10
  -1 -20   1   69.79   10.00
  -1  20   1   67.19    7.80
  -1  20   1   80.59   11.10
  -1  20   1   72.19    9.80
   1  20  -1   56.29   10.20
   1  20  -1   68.99    8.70
   0 -20  -1    2.80    7.90
   0 -20   1    4.90    7.50
   0  20  -1    5.80    6.40
   0  20   1    6.70    6.00
   0  20  -1    9.40    7.00
   0  20   1   11.30    7.70
   0  20  -1    5.10    8.70
   0  20   1    2.10    9.10
   1 -20   1  514.35   28.90
   1 -20   1  511.45   30.40
  -1 -20  -1  526.55   30.50
  -1  20  -1  586.94   31.00
   1  20   1  487.55   31.80
  -1  20  -1  483.05   29.40
  -1  20  -1  480.05   32.00
   1  20   1  477.75   29.30
   2 -20   1  182.78   15.20
   2 -20   1  183.08   16.50
  -2 -20  -1  163.38   14.10
  -2 -20  -1  168.28   17.60
  -2 -20  -1  145.69   12.80
  -2  20  -1  168.38   15.30
   2  20   1  153.88   15.00
   2  20   1  173.08   15.60
  -2  20  -1  190.08   19.50
   3 -20   1   81.89    9.20
  -3 -20  -1   80.69   10.30
  -3 -20  -1   62.49    6.80
   3 -20   1   85.69   10.50
  -3 -20  -1   37.40    7.90
  -3  20  -1   74.09   11.30
   3  20   1   75.89    7.90
  -3  20  -1   41.30    9.20
   3  20   1   68.09   10.30
   4 -20   1   -7.00    8.80
  -4 -20  -1    2.40    5.20
  -4 -20  -1    4.00    8.20
  -4 -20  -1   22.20   10.20
   4 -20   1   13.30    8.60
  -4  20  -1    2.00   10.50
   4  20   1    4.90    5.70
  -4  20  -1   17.90    9.80
   4  20   1    8.90   10.50
   5 -20   1    0.20   10.80
   5 -20   1   12.60   10.80
  -5 -20  -1   -5.50   10.00
  -5 -20  -1   -4.90   11.10
  -5 -20  -1   15.00    6.10
  -5  20  -1   22.00   12.40
  -5  20  -1   -3.20   12.10
   5  20   1   14.10   12.10
  -6 -20  -1   17.80    7.70
   6 -20   1   13.00   14.00
  -6 -20  -1    2.50   11.90
   6 -20   1   40.10   13.10
   6  20   1   -1.20   14.20
  -6  20  -1   15.00   11.80
   6  20   1   31.70   15.70
  -6  20  -1   33.50   14.40
   5 -21  -1    7.50   12.60
   5 -21  -1   20.00   11.70
  -5 -21   1  -16.80   11.10
  -5 -21   1   16.30   12.90
  -5 -21   1    1.30    5.00
  -5  21   1  -10.30   12.90
   5  21  -1   17.60   13.10
  -5  21   1  -15.40   14.30
   4 -21  -1   41.00   11.40
  -4 -21   1   27.30   10.40
  -4 -21   1   26.10    5.00
   4 -21  -1   26.20   11.00
  -4 -21   1   16.60    8.90
  -4  21   1   47.60   12.00
   4  21  -1   28.20   21.00
  -4  21   1   58.69   10.40
   4  21  -1   31.90    6.40
  -3 -21   1   26.90    9.60
   3 -21  -1   18.90    8.50
  -3 -21   1   19.70    4.40
   3 -21  -1   21.60    8.90
  -3 -21   1   16.20    7.60
   3  21  -1   16.70    6.60
   3  21  -1   14.00    9.80
  -3  21   1   34.20   11.80
  -3  21   1   21.20    8.20
  -2 -21   1    0.70    8.20
  -2 -21   1   28.70    4.90
   2 -21  -1   13.70    8.30
  -2  21   1   23.50    7.10
   2  21  -1   22.80   10.50
  -2  21   1   16.90    8.10
  -2  21   1   46.50   11.00
   2  21  -1   16.10    8.40
  -1 -21   1   11.80    8.30
   1 -21  -1   11.80    7.20
  -1  21   1    3.80    7.90
   1  21  -1   14.20    7.30
  -1  21   1   10.30    6.70
  -1  21   1   23.40   10.70
   1  21  -1   -0.90    9.30
   0 -21  -1  229.38   17.20
   0 -21   1  204.38   17.60
   0  21   1  159.68   15.10
   0  21  -1  199.28   19.70
   0  21  -1  224.58   16.90
   0  21   1  166.68   15.20
   0  21  -1  171.88   15.90
   0  21   1  213.68   18.40
  -1 -21  -1    8.00    7.30
   1 -21   1  -12.30    6.40
   1 -21   1    6.80    8.50
  -1  21  -1    0.40    7.40
   1  21   1   13.80    7.60
  -1  21  -1   13.50    9.80
  -1  21  -1    6.80    7.70
  -2 -21  -1   44.70    6.70
   2 -21   1   51.89    8.30
   2 -21   1   48.00    9.20
  -2 -21  -1   49.00    9.30
   2  21   1   50.99    7.80
   2  21   1   46.90    8.90
  -2  21  -1   63.29   11.50
  -2  21  -1   60.99    8.70
  -2  21  -1   45.90    8.10
   3 -21   1    7.30    9.40
  -3 -21  -1    8.20    8.40
  -3 -21  -1   -1.90    7.10
  -3 -21  -1    3.70    5.00
   3 -21   1    4.00    8.30
   3  21   1   -0.20    9.20
   3  21   1   -2.20    6.30
  -3  21  -1   -4.40    7.80
  -3  21  -1   -3.90   10.30
  -4 -21  -1    0.50    8.40
   4 -21   1   -8.00    9.60
   4 -21   1   -5.10   10.20
  -4 -21  -1   20.20   10.00
  -4 -21  -1   10.40    5.80
  -4  21  -1   -0.80   11.40
   4  21   1   18.40    6.20
   4  21   1   16.70   11.10
  -4  21  -1   10.90    9.10
  -5 -21  -1   36.90   11.90
  -5 -21  -1   26.80    6.50
  -5 -21  -1    9.60   12.50
   5 -21   1   31.50   11.80
   5 -21   1    0.80   12.30
  -5  21  -1   25.00   14.90
   5  21   1   22.80   13.00
  -5 -22   1    4.90   13.60
  -5 -22   1  -16.00   12.30
   5 -22  -1   20.60   13.50
  -5 -22   1    3.30    5.10
   5 -22  -1  -11.30   10.90
   5  22  -1  -11.00   14.80
  -4 -22   1   49.20    5.50
   4 -22  -1   49.20   12.30
  -4 -22   1   48.40   10.60
  -4 -22   1   31.90   11.70
   4 -22  -1   58.89   11.70
  -4  22   1   45.50   12.10
   4  22  -1   63.59   13.00
  -4  22   1   55.69   13.40
   4  22  -1   52.79    7.20
   3 -22  -1  109.39   12.30
   3 -22  -1  110.29   12.70
  -3 -22   1  111.09   11.20
  -3 -22   1  109.89   12.30
  -3 -22   1   92.99    9.40
   3  22  -1  108.79   12.80
  -3  22   1   93.59   11.00
  -3  22   1   96.49   13.80
   3  22  -1   96.89    9.40
  -3  22   1  124.99   13.10
  -2 -22   1  102.49   10.80
   2 -22  -1  143.99   13.40
   2 -22  -1  124.69   11.80
  -2 -22   1  137.69   13.20
  -2  22   1  122.59   13.90
   2  22  -1  125.59   13.80
  -2  22   1  122.89   10.90
   2  22  -1  121.19   12.10
  -2  22   1  109.79   11.50
  -1 -22   1   82.59   10.40
   1 -22  -1   79.49   10.70
  -1  22   1   69.99    8.70
   1  22  -1   81.29   10.00
  -1  22   1   78.79   12.00
   1  22  -1   89.59   13.10
  -1  22   1   89.09   10.30
   0 -22   1    5.50    8.20
   0 -22  -1   -4.40    7.40
   0 -22   1    7.50    5.90
   0  22   1    9.70    6.70
   0  22   1    6.40   10.80
   0  22  -1   20.90    7.30
   0  22  -1   15.70   10.70
   0  22   1    4.30    8.80
   0  22  -1    6.90    7.40
  -1 -22  -1    2.00    8.90
   1 -22   1   -3.30    7.80
   1 -22   1    5.20    8.90
  -1  22  -1    9.60   10.90
  -1  22  -1   11.10    8.50
  -1  22  -1   -1.60    7.70
   1  22   1    4.00    7.60
   1  22   1   -9.80    7.50
  -2 -22  -1    1.20    8.60
   2 -22   1    6.90    7.90
  -2 -22  -1   17.80    6.10
   2 -22   1    3.40    9.00
   2  22   1   16.40    7.20
   2  22   1    9.30    8.90
  -2  22  -1   11.70   10.90
  -2  22  -1    2.50    8.80
  -2  22  -1   15.90    8.60
   3 -22   1    3.70   10.30
  -3 -22  -1   18.30    5.60
   3 -22   1    3.70    9.30
  -3 -22  -1    9.40    9.60
  -3 -22  -1   -2.50    7.90
   3  22   1   13.70    7.40
  -3  22  -1   -5.90    8.70
  -3  22  -1    9.70   11.70
   3  22   1    9.50    9.80
  -4 -22  -1   29.30    9.20
  -4 -22  -1   11.20    5.70
  -4 -22  -1   20.90   11.20
   4 -22   1   22.90   11.40
   4 -22   1   35.50   10.90
  -4  22  -1   29.40   11.70
   4  22   1   23.20    6.90
   4  22   1   32.50   13.50
  -5 -22  -1   -5.40    6.20
  -5 -22  -1    0.60   13.20
   5 -22   1   -1.50   13.00
  -5 -22  -1    9.80   12.80
   5 -22   1   -6.20   13.10
   5  22   1   12.00   14.80
  -5  22  -1   -7.00   13.10
   5  22   1    1.50    5.80
  -5 -23   1   43.70   14.10
   5 -23  -1   72.89   15.10
  -5  23   1   45.90   15.00
   5  23  -1   38.30   16.50
  -4 -23   1   23.30   11.00
  -4 -23   1   37.90    5.10
  -4 -23   1   47.50   11.90
   4 -23  -1   37.10   12.50
   4 -23  -1   58.99   12.60
   4  23  -1   48.50    7.80
  -4  23   1   49.70   15.80
  -4  23   1   39.90   14.50
   4  23  -1   67.99   13.90
  -3 -23   1  115.39   10.20
   3 -23  -1  143.89   13.60
  -3 -23   1  127.19   13.50
   3 -23  -1  141.79   13.60
   3  23  -1  147.89   15.80
  -3  23   1  113.19   12.40
  -3  23   1  125.99   14.00
  -3  23   1  110.79   14.50
   3  23  -1  121.89   10.90
   2 -23  -1  -23.60    9.70
   2 -23  -1    7.80    8.00
  -2 -23   1   -2.40   10.00
  -2 -23   1   -6.10    5.00
  -2  23   1   -9.90    8.40
   2  23  -1    2.00    9.30
  -2  23   1    3.70   10.40
  -2  23   1   -6.80   11.40
   1 -23  -1   -1.90    9.50
  -1 -23   1  -11.00    9.00
  -1  23   1   17.80    7.50
  -1  23   1   15.70    8.30
   1  23  -1   -2.10    7.70
   1  23  -1   21.60   11.00
  -1  23   1    4.00   10.70
   0 -23   1   19.20    6.70
   0 -23  -1    5.10    8.60
   0 -23   1   22.50    9.10
   0  23  -1   34.90    9.00
   0  23  -1   14.60    8.30
   0  23   1   18.20   10.70
   0  23   1    0.30    7.20
   0  23   1   13.90    9.10
   0  23  -1   16.90   11.60
   1 -23   1   35.20    9.10
   1 -23   1   35.70    8.00
  -1 -23  -1   32.20    9.60
  -1  23  -1   44.10   10.50
  -1  23  -1   42.90   12.10
  -1  23  -1   23.80    8.50
   1  23   1   37.50    8.80
   1  23   1   67.09   10.40
  -2 -23  -1  178.18   14.60
   2 -23   1  152.88   12.90
  -2 -23  -1  131.29   13.50
   2 -23   1  186.48   15.10
   2  23   1  137.59   12.40
  -2  23  -1  169.28   14.60
   2  23   1  137.99   12.90
  -2  23  -1  128.89   13.00
  -2  23  -1  131.29   15.10
   3 -23   1   18.70   11.30
  -3 -23  -1   17.30    8.40
  -3 -23  -1   20.50    5.80
   3 -23   1   28.40    9.70
  -3 -23  -1    3.60    9.90
  -3  23  -1   12.00   10.40
   3  23   1   38.70   10.80
   3  23   1   12.60    8.10
   4 -23   1   79.19   13.10
   4 -23   1   77.99   14.00
  -4 -23  -1   63.09   13.00
  -4 -23  -1   57.39    7.10
  -4 -23  -1   72.19   11.60
   4  23   1   64.39   13.80
   4  23   1   62.39    8.50
  -4  23  -1   59.49   15.00
  -4  23  -1   40.00   14.50
   5 -23   1   35.50   19.70
  -5 -23  -1    5.30    6.60
   5 -23   1  -11.40   15.40
  -5 -23  -1   15.20   13.70
  -5  23  -1   17.10   15.50
   5  23   1   17.80    6.40
   5  23   1   -2.60   15.10
  -4 -24   1    3.30   13.40
  -4 -24   1    9.60    4.60
  -4 -24   1   14.60   13.20
   4 -24  -1   13.30   12.50
   4 -24  -1   -3.10   14.00
   4  24  -1   17.30   14.00
  -4  24   1   15.50   27.90
  -4  24   1    1.60   13.50
   4  24  -1   13.70    7.60
   3 -24  -1   36.60   11.50
  -3 -24   1   26.40   11.70
   3 -24  -1   27.50   10.40
  -3 -24   1   21.50    5.30
  -3  24   1   36.30   12.60
   3  24  -1   41.40    8.70
  -3  24   1   31.30   14.20
   3  24  -1   35.50   12.60
  -3  24   1   29.10    9.60
  -2 -24   1   20.10    5.50
   2 -24  -1   23.90    8.90
   2 -24  -1   26.60   10.00
  -2 -24   1    9.30   10.60
   2  24  -1   -4.00   10.00
  -2  24   1   19.90    9.30
  -2  24   1    0.50    9.70
  -1 -24   1   21.20   10.40
   1 -24  -1    3.20    9.60
   1  24  -1    3.30   14.10
  -1  24   1    2.80    9.90
   1  24  -1    9.90    8.50
  -1  24   1    6.00    7.80
  -1  24   1   27.00   18.60
   0 -24  -1   11.10    9.80
   0 -24   1   45.60    9.80
   0 -24   1   44.60    7.60
   0  24   1   53.09   16.00
   0  24  -1   40.10   16.00
   0  24  -1   39.10    8.40
   0  24   1   29.20    8.30
   0  24   1   44.70   11.30
   0  24  -1   38.60   11.00
   1 -24   1   58.09   11.60
   1 -24   1   86.79    9.30
  -1 -24  -1   85.19   11.90
   1  24   1   71.29   11.20
   1  24   1   69.39   10.40
  -1  24  -1   68.39   11.60
  -1  24  -1   66.69   10.20
  -2 -24  -1   33.30   11.20
   2 -24   1   18.70   10.10
   2 -24   1   44.40    9.30
  -2 -24  -1   30.00    6.80
   2  24   1   43.30   10.50
  -2  24  -1   21.10   10.00
   2  24   1   35.00    8.70
  -2  24  -1   21.10   10.60
  -2  24  -1   37.90   13.40
  -3 -24  -1    2.60    5.70
  -3 -24  -1   20.70    9.80
   3 -24   1   12.20    9.70
   3 -24   1   -9.80   11.60
  -3 -24  -1   16.60   11.60
   3  24   1    7.50   14.90
  -3  24  -1   -0.30   10.60
   3  24   1    7.30    8.30
  -3  24  -1  -11.90   12.60
  -3  24  -1  -16.40   11.00
  -4 -24  -1   74.99   12.60
  -4 -24  -1   50.79   13.40
  -4 -24  -1   44.40    6.80
   4 -24   1   50.79   12.80
   4 -24   1   44.50   15.10
  -4  24  -1   33.20   15.20
   4  24   1   50.89   14.10
   4  24   1   52.09    8.60
  -4 -25   1   26.00   18.00
  -4 -25   1   14.90   14.80
   4 -25  -1   -3.40   17.60
   4 -25  -1   10.30   14.70
   4  25  -1    6.90    8.20
  -4  25   1   36.20   15.80
   4  25  -1   10.60   14.60
  -4  25   1   20.10   11.80
   3 -25  -1   44.40   11.20
  -3 -25   1   34.40    5.70
  -3 -25   1   32.40   13.20
   3 -25  -1   63.79   14.50
  -3  25   1   37.70   14.80
  -3  25   1   56.29   11.10
  -3  25   1   68.29   15.40
   3  25  -1   54.49   12.80
   3  25  -1   55.09    9.30
   2 -25  -1  -14.90   11.30
  -2 -25   1    9.90    5.70
   2 -25  -1   33.80   10.60
  -2 -25   1   30.90   11.90
   2  25  -1   11.40   19.70
  -2  25   1   14.50    9.40
  -2  25   1    1.80   12.00
  -2  25   1   13.60   12.90
   1 -25  -1   50.39   11.20
  -1 -25   1   53.39   12.40
  -1 -25   1   52.89    7.90
   1  25  -1   39.30   14.30
  -1  25   1   40.40   13.60
  -1  25   1   40.50    9.00
   1  25  -1   56.29   10.10
  -1  25   1   45.20   12.20
   1  25  -1   33.70   12.10
   0 -25   1   -0.90   10.90
   0 -25   1   -1.90    8.00
   0 -25  -1    5.30    9.60
   0  25   1   -0.30    8.70
   0  25  -1   21.40   12.70
   0  25   1    7.30   12.10
   0  25  -1   13.60   11.40
   0  25   1   12.80   11.70
   0  25  -1   -0.30    9.00
  -1 -25  -1   66.29   12.50
   1 -25   1   52.49   10.90
   1 -25   1   79.49    9.30
  -1  25  -1   68.19   12.80
  -1  25  -1   74.69   13.60
   1  25   1   55.39   10.70
  -1  25  -1   51.79   10.60
   1  25   1   51.49   10.10
   2 -25   1   40.40   12.30
   2 -25   1   24.60   10.60
  -2 -25  -1   14.60    6.90
  -2 -25  -1   21.60   11.50
  -2  25  -1   23.50   13.60
  -2  25  -1   23.50   12.40
  -2  25  -1   23.60   10.30
   2  25   1   33.00   10.70
   2  25   1   25.30    9.30
   3 -25   1   38.80   15.30
  -3 -25  -1   47.70    6.80
   3 -25   1   45.60   12.10
  -3 -25  -1   33.40   14.20
  -3  25  -1   44.70   12.20
   3  25   1   49.70   12.80
   3  25   1   42.00    9.40
  -3  25  -1   49.70   14.70
  -3  25  -1   47.10   16.10
  -4 -25  -1    0.40   13.80
  -4 -25  -1   -3.20   13.40
   4 -25   1   -1.10   13.60
  -4 -25  -1    2.30    6.30
   4 -25   1    5.20   17.40
   4  25   1   15.20   14.40
   4  25   1   15.40    9.10
  -4  25  -1    4.30   15.50
  -3 -26   1   60.69    6.70
   3 -26  -1   82.69   13.50
  -3 -26   1   89.59   16.00
   3 -26  -1   81.49   18.20
  -3  26   1   81.29   11.80
  -3  26   1   82.19   16.70
   3  26  -1  106.49   14.50
   3  26  -1   78.99   11.00
   2 -26  -1   62.29   16.10
   2 -26  -1   73.49   11.80
  -2 -26   1   53.99    7.00
  -2 -26   1   73.39   13.80
  -2  26   1   67.29   10.80
  -2  26   1   83.89   16.10
  -2  26   1   67.29   14.90
   2  26  -1   66.69   12.80
  -1 -26   1   -5.00   12.00
   1 -26  -1   25.80   12.70
  -1 -26   1   23.10    7.80
  -1  26   1   34.50   12.80
   1  26  -1   20.90   11.50
  -1  26   1   18.10    9.70
  -1  26   1   27.40   14.50
   1  26  -1   35.30   14.70
   1  26  -1   18.70   10.40
   0 -26   1   67.79   12.10
   0 -26  -1   66.69   13.00
   0 -26   1   69.59   13.30
   0  26  -1   62.79   11.40
   0  26   1   61.39   10.80
   0  26   1   98.79   15.50
   0  26  -1   74.49   14.00
   0  26  -1   56.39   14.80
   0  26   1   80.49   13.70
   1 -26   1   12.80   13.10
   1 -26   1   30.60    9.80
  -1 -26  -1   25.40   14.20
  -1  26  -1   49.99   13.80
   1  26   1   35.10   13.00
  -1  26  -1   24.70    9.90
  -1  26  -1   38.50   14.60
   1  26   1   33.60   11.00
  -2 -26  -1   17.40   14.30
   2 -26   1   24.40   10.70
  -2 -26  -1    8.00    7.00
   2 -26   1   15.20   14.10
  -2  26  -1    6.80   15.40
  -2  26  -1   -7.80   14.60
   2  26   1   26.50   14.50
  -2  26  -1   16.40   11.50
   2  26   1   18.00    9.90
   3 -26   1    1.90   17.80
  -3 -26  -1   -0.90   15.10
   3 -26   1    9.10   11.30
  -3 -26  -1    2.90    6.60
  -3  26  -1   27.40   16.00
  -3  26  -1   -4.30   11.10
   3  26   1  -11.30   12.80
   3  26   1   16.70    9.60
   3 -27  -1   -4.30   12.80
  -3 -27   1   19.70    6.10
  -3 -27   1   19.30    5.50
   3  27  -1    8.60   10.30
  -3  27   1   29.10   16.30
  -3  27   1    4.50   11.60
   3  27  -1   19.50   14.30
  -2 -27   1    3.70    6.90
   2 -27  -1   12.30   11.90
   2 -27  -1   30.50   16.00
  -2 -27   1   -1.70   14.60
  -2 -27   1   -0.60    5.80
  -2  27   1   -1.00   15.90
   2  27  -1   16.50   13.20
  -2  27   1    9.30   10.40
  -1 -27   1   33.40   13.90
   1 -27  -1   44.80   11.20
   1 -27  -1   36.90   15.30
  -1 -27   1   25.00    8.30
  -1  27   1   26.10   16.30
   1  27  -1   37.80   14.80
  -1  27   1   32.10    9.80
   1  27  -1   25.60   11.10
  -1  27   1   10.40   13.60
   1  27  -1   31.20   15.40
   0 -27  -1   18.60   14.50
   0 -27   1   47.70    9.70
   0 -27   1   21.30   14.70
   0  27   1   20.00   10.10
   0  27  -1   41.20   13.30
   0  27  -1   25.40   15.10
   0  27   1   45.80   14.40
   0  27   1   26.70   14.40
   0  27  -1   48.30   15.50
  -1 -27  -1   27.00   15.80
   1 -27   1    3.50   15.30
   1 -27   1   19.20   10.70
  -1  27  -1   21.30   10.90
  -1  27  -1    3.10   15.80
   1  27   1   19.30   12.50
   1  27   1   18.50   11.20
   1  27   1   11.50   14.40
  -1  27  -1   10.00   15.00
  -2 -27  -1   23.70    7.90
   2 -27   1   34.00   11.40
   2  27   1   31.30   11.00
  -2  27  -1   28.80   16.20
   2  27   1   28.70   12.50
   2  27   1    4.00   15.20
  -2  27  -1   35.20   12.90
   3 -27   1  -10.50   12.70
  -3 -27  -1   -1.60    6.60
   3  27   1    8.70   14.20
  -3  27  -1    7.40   17.30
  -3  27  -1    1.10   13.20
   3  27   1  -10.40   10.70
  -2 -28   1    9.90    6.30
   2 -28  -1    1.50   12.40
  -2 -28   1   14.90    7.40
  -2  28   1    5.90   16.60
   2  28  -1    6.10   13.40
  -2  28   1    6.30   10.70
   1 -28  -1   14.20   11.40
  -1 -28   1   38.40    9.40
   1  28  -1   19.40   12.20
  -1  28   1   31.40   16.50
   1  28  -1   42.40   16.00
  -1  28   1   11.70   10.40
   0 -28   1   32.40   10.00
   0  28  -1   23.50   11.60
   0  28  -1   29.10   16.10
   0  28   1   26.50   11.10
   0  28   1   38.40   25.80
   1 -28   1   26.90   10.90
   1  28   1   28.60   20.70
  -1  28  -1   29.40   11.10
   1  28   1   25.40   14.40
  -1  28  -1   36.50   16.00
   1  28   1   16.80   11.90
  -2 -28  -1   -2.40    7.20
   2 -28   1   -1.40   11.50
  -2  28  -1    0.00   12.60
  -2  28  -1   15.00   17.10
   2  28   1   12.40   13.20
   2  28   1  -12.50   11.00
   0 -29  -1    5.60   11.70
   0 -29   1   16.40   11.00
   0  29   1    3.10   14.60
   0  29  -1   13.00   12.60
   0  29  -1   18.40   17.60
   8   0  -2   -8.30   13.00
   8   0  -2    2.70   11.10
  -8   0   2   15.10    5.60
  -8   0   2   33.70   11.20
  -7   0   2   67.99    9.40
  -7   0   2   56.99    6.30
   7   0  -2   61.09   12.20
  -7   0   2   67.69    6.20
   7   0  -2   45.80    9.10
  -6   0   2   33.30    6.90
  -6   0   2   23.10    4.60
   6   0  -2    9.50    8.70
  -6   0   2   19.10    7.40
   6   0  -2   17.60    6.70
   6   0  -2   22.50    7.80
   5   0  -2   -1.10    6.50
   5   0  -2   -7.90    5.60
   5   0  -2    4.50    5.30
  -5   0   2   -4.20    6.10
  -5   0   2   -0.60    5.70
  -5   0   2   -0.20    3.20
   4   0  -2  721.63   37.60
  -4   0   2  737.93   38.00
   4   0  -2  671.53   37.70
   4   0  -2  663.83   38.20
  -4   0   2  738.23   37.60
  -4   0   2  712.23   36.50
   3   0  -2  848.62   47.20
  -3   0   2  913.31   46.40
   3   0  -2  922.11   47.20
  -3   0   2  964.30   47.60
  -3   0   2  953.30   47.20
   3   0  -2  841.62   47.60
  -2   0   2 1037.50   52.19
   2   0  -2  937.91   52.69
  -2   0   2 1061.49   52.69
   2   0  -2 1043.00   52.39
  -2   0   2 1052.59   52.39
   2   0  -2  972.70   52.39
  -1   0   2 1205.68   63.39
   1   0  -2 1236.68   63.39
   1   0  -2 1286.07   63.39
  -1   0   2 1205.88   63.39
  -1   0   2 1276.67   63.59
   0   0  -2   92.09    6.00
   0   0   2   95.69    5.90
  -1   0  -2 2348.97  117.79
   1   0   2 2405.26  118.09
   1   0   2 2322.27  117.79
  -1   0  -2 2182.28  118.09
  -2   0  -2  271.17   15.20
  -2   0  -2  245.28   15.60
   2   0   2  258.07   14.80
   2   0   2  267.07   15.40
  -2   0  -2  275.47   14.80
   3   0   2   27.10    4.80
  -3   0  -2   25.70    4.30
  -3   0  -2   15.40    4.40
   3   0   2   18.70    4.60
  -3   0  -2   24.20    5.40
   4   0   2  634.64   34.30
  -4   0  -2  658.23   34.00
   4   0   2  618.74   34.10
  -4   0  -2  608.24   34.50
  -4   0  -2  650.13   34.10
  -5   0  -2  480.35   28.50
  -5   0  -2  492.55   30.90
  -5   0  -2  485.25   27.80
  -5   0  -2  492.05   27.60
   5   0   2  472.65   28.10
   5   0   2  519.65   28.00
   6   0   2  811.62   42.40
  -6   0  -2  739.83   43.00
  -6   0  -2  773.12   42.10
  -6   0  -2  742.13   41.90
   6   0   2  747.43   42.80
  -6   0  -2  805.02   42.00
   7   0   2  155.68   13.80
  -7   0  -2  147.79   12.20
   7   0   2  136.09   12.80
  -7   0  -2  141.79   12.30
  -7   0  -2  134.79   13.50
  -8   0  -2    3.30    9.40
   8   0   2   -5.30   14.80
  -8   0  -2   -3.30   12.20
   8   0   2  -22.80   12.90
  -8  -1   2   -6.50   10.90
   8  -1  -2  -21.30    9.60
  -8  -1   2   -0.50    4.80
   8  -1  -2   -1.20   12.30
   8   1  -2    8.30   10.20
  -8   1   2    2.30    6.10
   8   1  -2    4.60   13.20
  -8   1   2   -3.90   11.10
   7  -1  -2    7.70   11.00
  -7  -1   2   -0.40    8.30
   7  -1  -2    0.90    7.30
  -7  -1   2    7.20    4.60
  -7  -1   2    4.00    4.80
   7   1  -2    9.90   10.00
  -7   1   2    7.50    8.30
   7   1  -2   -1.40    9.30
  -7   1   2    6.30    4.90
  -7   1   2    8.80    8.80
   7   1  -2    9.90    8.40
   6  -1  -2   11.00    7.60
  -6  -1   2   20.80    7.40
  -6  -1   2   13.10    4.20
   6  -1  -2   18.60    6.90
  -6  -1   2    9.70    4.30
  -6   1   2   16.10    6.70
   6   1  -2   10.40    8.50
  -6   1   2   23.70    7.70
   6   1  -2   18.30   11.00
  -6   1   2   16.00    4.30
   6   1  -2   15.70    7.70
  -5  -1   2   12.60    5.60
   5  -1  -2    8.90    5.60
  -5  -1   2    4.10    3.30
  -5  -1   2    6.50    6.50
   5  -1  -2    4.40    6.40
   5  -1  -2    6.90    5.80
  -5   1   2    5.50    3.40
   5   1  -2   13.20    5.20
  -5   1   2    7.70    6.50
   5   1  -2    8.10    6.10
   5   1  -2    5.90    7.10
  -5   1   2   10.50    5.20
  -4  -1   2   61.29    6.50
  -4  -1   2   44.20    3.70
  -4  -1   2   44.10    5.60
   4  -1  -2   39.80    7.10
   4  -1  -2   33.60    5.70
   4  -1  -2   46.40    5.80
   4   1  -2   37.90    6.00
  -4   1   2   31.10    5.80
   4   1  -2   33.30    6.40
   4   1  -2   33.50    5.20
  -4   1   2   42.80    3.90
  -4   1   2   45.10    5.50
   3  -1  -2    3.50    5.20
   3  -1  -2    3.00    4.00
  -3  -1   2    0.20    4.80
  -3  -1   2    3.60    3.90
   3  -1  -2   -0.80    4.00
  -3  -1   2    3.50    3.10
   3   1  -2    3.70    4.90
   3   1  -2   -0.80    3.50
  -3   1   2   -0.40    2.20
   3   1  -2    3.90    4.30
  -3   1   2   -4.80    4.30
  -3   1   2    6.20    4.00
  -2  -1   2  106.09    8.40
   2  -1  -2   88.29    7.20
   2  -1  -2   97.79    7.30
  -2  -1   2   94.09    6.20
  -2  -1   2   94.99    7.30
  -2   1   2   83.99    8.40
   2   1  -2   83.29    8.40
   2   1  -2   87.19    7.10
   2   1  -2  108.39    7.70
  -2   1   2   86.79    7.00
  -1  -1   2  578.84   30.70
  -1  -1   2  583.14   30.40
  -1  -1   2  587.94   30.60
   1  -1  -2  621.14   30.50
   1  -1  -2  600.74   30.70
   1   1  -2  582.64   30.70
  -1   1   2  620.54   30.50
  -1   1   2  606.94   30.80
   1   1  -2  546.15   30.40
   1   1  -2  595.64   30.60
  -1   1   2  619.74   30.90
   0  -1   2 2907.21  145.59
   0  -1  -2 2863.71  145.59
   0   1   2 2818.82  145.59
   0   1  -2 2840.92  145.59
   0   1  -2 2873.31  145.49
   1  -1   2   11.60    2.20
  -1  -1  -2    9.30    3.00
  -1  -1  -2    8.00    2.90
  -1  -1  -2    9.90    2.50
   1  -1   2   10.30    3.20
  -1   1  -2    7.30    2.30
   1   1   2    6.70    3.20
  -1   1  -2   16.20    3.60
   1   1   2    9.60    2.00
  -2  -1  -2  947.71   46.90
  -2  -1  -2  864.31   47.00
  -2  -1  -2  945.01   46.60
   2  -1   2  822.52   46.70
   2  -1   2  931.91   47.00
   2   1   2  884.21   47.00
  -2   1  -2  935.81   46.90
   2   1   2  864.11   46.60
  -2   1  -2  859.81   47.10
  -2   1  -2  925.01   46.70
   2   1   2  972.10   47.00
   3  -1   2  682.13   35.30
   3  -1   2  632.14   35.10
  -3  -1  -2  632.14   35.40
  -3  -1  -2  683.33   35.20
  -3  -1  -2  671.43   34.90
   3   1   2  646.54   35.30
   3   1   2  696.43   35.30
   3   1   2  622.14   35.00
  -3   1  -2  704.83   35.20
  -3   1  -2  691.53   35.00
  -3   1  -2  633.84   35.40
  -4  -1  -2   26.60    5.00
   4  -1   2   41.50    5.80
  -4  -1  -2   30.40    6.00
  -4  -1  -2   19.10    5.10
   4  -1   2   37.40    5.70
   4   1   2   30.30    5.80
  -4   1  -2   35.80    5.90
  -4   1  -2   32.80    5.30
  -4   1  -2   38.40    5.60
  -4   1  -2   34.90    6.40
   4   1   2   29.00    5.30
   5  -1   2   26.20    6.50
  -5  -1  -2   24.40    7.00
  -5  -1  -2   20.80    6.10
  -5  -1  -2   20.70    7.40
   5  -1   2   17.40    6.80
   5   1   2   28.80    6.40
  -5   1  -2   15.40   10.30
  -5   1  -2    9.70    5.50
  -5   1  -2   14.60    6.50
   5   1   2   23.20    7.10
  -5   1  -2   15.60    5.90
  -6  -1  -2   61.89    8.50
   6  -1   2   48.40    8.70
  -6  -1  -2   38.80    7.40
  -6  -1  -2   35.60    8.40
   6  -1   2   57.59    7.80
   6   1   2   41.40    9.10
  -6   1  -2   45.40    8.90
  -6   1  -2   49.10    7.40
   6   1   2   44.10    7.80
  -6   1  -2   51.79    7.50
  -6   1  -2   39.60    8.00
  -7  -1  -2   -4.80    9.60
   7  -1   2    7.80    8.80
   7  -1   2   -0.60    9.20
  -7  -1  -2   -8.60    8.40
  -7  -1  -2   -2.20    8.00
   7   1   2    0.20    8.40
  -7   1  -2    7.70   10.20
  -7   1  -2   -6.70    9.00
   7   1   2    1.90   10.20
  -7   1  -2   -5.60    7.80
  -7   1  -2   -4.40    8.00
   8  -1   2   -3.40   12.60
  -8  -1  -2  -16.80   12.30
  -8  -1  -2    0.00    6.60
   8  -1   2   -1.50   13.80
  -8  -1  -2    3.00    9.50
  -8  -1  -2   13.20   12.00
  -8   1  -2   -3.90   11.30
   8   1   2   -3.50   11.70
   8   1   2  -10.40   20.80
  -8   1  -2   -7.50    9.50
  -8  -2   2   21.00   11.60
   8  -2  -2    2.30   13.40
   8  -2  -2   14.10   10.70
  -8   2   2   10.00    6.50
  -8   2   2    7.90   11.00
   8   2  -2    9.50   12.60
   8   2  -2   17.70   10.00
  -7  -2   2  131.89    9.90
  -7  -2   2  127.09    9.30
   7  -2  -2  135.59   14.10
  -7  -2   2  125.69   11.10
  -7  -2   2  147.59   11.80
   7  -2  -2  148.29   12.70
  -7   2   2  140.99   12.00
   7   2  -2  110.89   13.10
   7   2  -2  129.29   13.30
   7   2  -2  146.49   12.20
  -7   2   2  147.79   13.30
  -7   2   2  124.69   11.00
  -6  -2   2   68.49    8.20
   6  -2  -2   68.29    9.90
  -6  -2   2   73.99    6.30
   6  -2  -2   90.99    8.90
  -6  -2   2   70.89    7.10
   6   2  -2   78.59    8.30
   6   2  -2   77.29   10.10
  -6   2   2   86.59    8.40
  -6   2   2   92.49    9.90
   6   2  -2   79.99    9.90
  -6   2   2   80.29    8.70
   5  -2  -2   -0.50    5.50
  -5  -2   2   -0.30    5.00
  -5  -2   2   -0.30    3.30
   5  -2  -2    1.90    6.50
  -5  -2   2   -2.60    2.80
   5   2  -2   -3.70    4.60
   5   2  -2    4.30    6.10
   5   2  -2   -3.90    5.90
  -5   2   2   -8.40    5.40
  -5   2   2    1.30    5.00
  -5   2   2    0.70    3.50
  -4  -2   2  271.27   15.70
   4  -2  -2  250.17   15.60
   4  -2  -2  232.58   16.60
   4  -2  -2  248.38   15.80
  -4   2   2  272.47   15.30
   4   2  -2  240.28   16.50
   4   2  -2  243.28   16.00
  -4   2   2  259.27   16.20
   4   2  -2  252.07   15.30
   3  -2  -2 1417.16   75.29
  -3  -2   2 1488.15   74.89
  -3  -2   2 1505.65   74.29
   3  -2  -2 1409.36   74.79
  -3  -2   2 1476.65   74.29
   3  -2  -2 1500.15   74.99
   3   2  -2 1350.16   74.99
   3   2  -2 1467.05   74.69
  -3   2   2 1516.65   75.19
  -3   2   2 1450.35   74.29
  -3   2   2 1520.45   74.79
   3   2  -2 1358.96   75.19
   2  -2  -2   91.19    8.80
  -2  -2   2  100.99    7.70
   2  -2  -2  102.09    6.10
   2  -2  -2   90.39    7.10
  -2  -2   2   96.79    5.90
  -2  -2   2   94.59    6.00
  -2   2   2  101.99    8.70
  -2   2   2   98.09    6.00
   2   2  -2   85.99    6.90
   2   2  -2   92.29    7.80
   2   2  -2   86.99    8.60
  -2   2   2   95.69    7.10
  -1  -2   2   32.30    3.40
  -1  -2   2   34.20    2.90
   1  -2  -2   24.30    2.60
   1  -2  -2   37.20    3.90
   1   2  -2   32.70    2.60
  -1   2   2   36.70    3.80
   1   2  -2   25.40    2.50
  -1   2   2   34.20    3.20
   1   2  -2   30.80    3.80
   0  -2   2   93.49    6.50
   0  -2   2   86.49    5.60
   0  -2  -2   88.89    6.30
   0   2   2   83.79    5.40
   0   2  -2   98.89    6.60
   0   2   2   93.19    6.50
   0   2  -2   88.09    5.30
   1  -2   2   24.30    3.70
  -1  -2  -2   15.30    3.30
   1  -2   2   23.20    2.80
  -1  -2  -2   12.70    3.20
  -1  -2  -2   11.20    2.80
   1   2   2   14.60    3.20
   1   2   2   11.30    3.10
  -1   2  -2   24.00    3.50
  -1   2  -2   20.10    4.10
   1   2   2    6.40    3.20
  -1   2  -2   21.20    2.60
   2  -2   2  175.38   11.40
  -2  -2  -2  201.88   11.70
  -2  -2  -2  167.78   11.80
   2  -2   2  194.38   11.90
   2   2   2  168.88   11.90
   2   2   2  193.08   11.80
  -2   2  -2  177.78   12.10
  -2   2  -2  194.28   11.30
  -2   2  -2  179.18   12.20
   2   2   2  186.98   11.10
   3  -2   2  515.75   26.50
   3  -2   2  472.05   26.40
  -3  -2  -2  490.65   26.40
  -3  -2  -2  466.15   26.50
  -3   2  -2  478.25   26.50
   3   2   2  497.65   26.40
  -3   2  -2  506.85   26.20
  -3   2  -2  470.15   26.70
  -3   2  -2  497.15   26.20
   3   2   2  466.25   26.20
   3   2   2  467.55   26.60
  -4  -2  -2  149.39   12.20
  -4  -2  -2  156.68   11.40
   4  -2   2  156.98   11.80
   4  -2   2  131.89   11.90
  -4   2  -2  149.88   11.40
   4   2   2  159.98   11.60
  -4   2  -2  140.79   12.40
   4   2   2  128.39   12.10
  -4   2  -2  151.68   11.40
  -4   2  -2  136.99   11.60
   4   2   2  131.39   11.50
  -5  -2  -2   -0.60    6.10
  -5  -2  -2    2.50    5.90
   5  -2   2   -2.60    6.40
   5  -2   2    6.50    6.20
   5   2   2    5.60    6.40
   5   2   2   11.10    5.70
  -5   2  -2    5.00    5.80
  -5   2  -2   -1.80    5.80
   5   2   2    4.20    6.80
  -5   2  -2    3.30    6.70
  -6  -2  -2    0.90    6.20
   6  -2   2    3.50    7.60
   6  -2   2    1.00    7.80
  -6  -2  -2   13.30    8.00
  -6   2  -2    6.70    7.40
   6   2   2   14.20    6.90
  -6   2  -2   12.30    7.90
   6   2   2    0.40    7.40
  -6   2  -2    4.50    6.80
  -6   2  -2    0.70    7.00
   7  -2   2  103.09   11.80
  -7  -2  -2  108.39   12.30
  -7  -2  -2  105.39   11.00
  -7  -2  -2  139.19   12.30
   7  -2   2  102.69   12.20
  -7  -2  -2  112.09    8.70
   7   2   2   90.39   11.50
  -7   2  -2  124.99   12.40
  -7   2  -2  111.49   11.10
   7   2   2  138.29   12.90
  -7   2  -2  122.69   11.10
  -7   2  -2  114.69   12.80
   8  -2   2   16.50   12.40
  -8  -2  -2    2.90    9.60
  -8  -2  -2  -15.00   11.10
  -8  -2  -2   13.10   11.60
   8  -2   2   -2.90   12.90
  -8  -2  -2    8.80    6.00
  -8   2  -2    6.60   11.30
  -8   2  -2    1.90    9.80
   8   2   2    3.80   22.00
   8   2   2   10.30   11.40
  -8  -3   2    5.60    5.10
   8  -3  -2   -1.90   10.60
   8  -3  -2   13.50   13.50
  -8  -3   2  -11.70   11.30
  -8  -3   2   -2.30    4.40
   8   3  -2    2.50   12.30
  -8   3   2    0.20    5.30
  -8   3   2   24.10   10.60
   8   3  -2    6.70    9.70
  -8   3   2    3.70    7.40
  -8   3   2    0.40   14.90
  -7  -3   2    0.30    5.20
  -7  -3   2    2.90    8.20
   7  -3  -2   -0.40   10.10
  -7  -3   2   -4.50    4.30
   7  -3  -2    4.80    8.30
   7   3  -2    2.30    9.80
  -7   3   2    1.80    5.10
   7   3  -2  -13.70    7.80
  -7   3   2   -0.20    8.10
  -7   3   2  -11.80    9.10
   7   3  -2   -0.20   10.00
  -6  -3   2  107.19    9.00
   6  -3  -2  125.29   12.40
  -6  -3   2  104.59   10.10
  -6  -3   2  111.79    7.70
  -6  -3   2  123.09    9.90
   6  -3  -2  113.19   10.20
   6   3  -2  109.99   11.50
   6   3  -2  128.09   12.80
  -6   3   2  145.49   12.50
  -6   3   2  120.69    9.90
  -6   3   2  123.59   10.80
   6   3  -2  129.49   11.80
  -5  -3   2   49.20    4.60
   5  -3  -2   49.40    6.70
   5  -3  -2   64.99    8.70
  -5  -3   2   53.19    6.60
  -5  -3   2   62.79    4.80
  -5   3   2   56.29    6.70
   5   3  -2   45.80    7.80
   5   3  -2   54.19    8.50
   5   3  -2   53.19    6.10
  -5   3   2   52.89    5.10
  -4  -3   2   52.79    5.10
  -4  -3   2   47.80    5.60
   4  -3  -2   43.30    6.00
  -4  -3   2   44.10    3.80
   4  -3  -2   33.30    6.40
  -4   3   2   49.99    5.40
   4   3  -2   42.10    5.90
   4   3  -2   38.30    6.30
  -4   3   2   37.60    5.90
  -4   3   2   40.50    4.20
   4   3  -2   49.30    5.10
   3  -3  -2  273.87   13.60
   3  -3  -2  236.88   15.50
  -3  -3   2  246.38   14.70
  -3  -3   2  231.38   13.40
  -3  -3   2  243.28   12.80
   3  -3  -2  257.87   15.10
   3   3  -2  215.48   15.40
  -3   3   2  250.17   15.30
   3   3  -2  245.98   14.10
  -3   3   2  269.27   14.30
   3   3  -2  227.88   15.00
  -3   3   2  235.98   13.60
   2  -3  -2  302.47   15.70
  -2  -3   2  302.97   16.40
   2  -3  -2  271.27   17.00
  -2  -3   2  290.97   15.60
  -2   3   2  303.47   15.60
   2   3  -2  271.67   16.90
   2   3  -2  266.47   16.50
   2   3  -2  296.57   15.70
  -2   3   2  302.47   15.90
  -2   3   2  295.37   16.70
   1  -3  -2 4484.35  224.58
  -1  -3   2 4393.86  224.58
  -1  -3   2 4445.35  224.68
   1  -3  -2 4249.47  224.68
  -1   3   2 4467.65  224.68
   1   3  -2 4271.47  224.68
   1   3  -2 4421.36  224.58
  -1   3   2 4587.64  224.58
   0  -3   2 1365.86   69.69
   0  -3  -2 1392.66   69.29
   0  -3  -2 1345.57   69.39
   0  -3  -2 1458.35   69.59
   0  -3   2 1407.66   69.39
   0   3  -2 1431.56   69.39
   0   3   2 1338.97   69.39
   0   3   2 1150.58   69.29
  -1  -3  -2 2082.99  112.79
  -1  -3  -2 2258.87  112.69
  -1  -3  -2 2220.68  112.79
   1  -3   2 2314.87  112.99
   1  -3   2 2344.37  112.89
  -1   3  -2 2156.58  112.89
  -1   3  -2 2197.48  112.99
  -1   3  -2 2194.58  112.69
   1   3   2 2042.90  112.69
   1   3   2 2296.47  112.89
  -2  -3  -2  579.04   28.60
   2  -3   2  576.24   29.30
   2  -3   2  512.25   28.90
  -2  -3  -2  581.44   29.10
  -2  -3  -2  539.65   29.20
   2   3   2  537.45   29.20
   2   3   2  597.34   29.10
  -2   3  -2  516.95   29.30
   2   3   2  524.35   28.70
  -2   3  -2  510.25   29.30
  -2   3  -2  552.84   28.90
  -3  -3  -2  225.88   14.90
  -3  -3  -2  235.68   14.50
   3  -3   2  211.58   14.70
  -3  -3  -2  257.37   13.30
   3  -3   2  250.97   14.90
  -3   3  -2  226.58   14.90
  -3   3  -2  226.88   15.30
   3   3   2  258.57   14.60
   3   3   2  224.18   14.80
  -3   3  -2  250.07   14.40
  -3   3  -2  231.68   14.30
   3   3   2  217.88   14.30
  -4  -3  -2   23.60    5.70
   4  -3   2   20.50    5.20
  -4  -3  -2    6.00    5.10
   4  -3   2   18.60    5.70
   4   3   2   21.00    5.30
  -4   3  -2   25.40    5.50
   4   3   2   20.90    5.20
  -4   3  -2   20.60    4.80
  -4   3  -2   20.00    5.00
   4   3   2   12.90    5.60
  -4   3  -2   17.60    5.70
  -5  -3  -2  702.13   39.50
  -5  -3  -2  753.52   39.10
   5  -3   2  720.03   39.60
   5   3   2  709.33   39.70
  -5   3  -2  706.93   39.20
   5   3   2  700.93   39.30
  -5   3  -2  733.33   39.20
  -5   3  -2  704.93   39.90
   5   3   2  782.72   39.30
   6  -3   2  264.67   18.00
  -6  -3  -2  211.58   18.80
  -6  -3  -2  224.98   14.50
  -6  -3  -2  234.18   17.10
   6  -3   2  248.38   19.10
   6   3   2  234.78   17.80
  -6   3  -2  253.27   20.00
   6   3   2  214.98   18.40
  -6   3  -2  248.88   17.60
  -6   3  -2  239.88   17.50
  -6   3  -2  235.88   17.90
  -7  -3  -2   47.60    9.40
  -7  -3  -2   71.09    6.50
   7  -3   2   63.49   11.10
   7  -3   2   63.39    9.70
  -7  -3  -2   76.49   10.10
  -7  -3  -2   64.59   10.50
  -7   3  -2   63.39    9.90
  -7   3  -2   57.79    9.60
   7   3   2   73.89    9.90
  -7   3  -2   60.09   11.40
   7   3   2   59.09   10.90
  -7   3  -2   51.79    8.90
  -8  -3  -2    0.60    5.40
  -8  -3  -2   -5.90   13.90
   8  -3   2   -0.10   12.30
  -8  -3  -2    7.40   11.30
  -8  -3  -2    1.70    9.60
   8  -3   2  -19.90   13.80
   8   3   2   -2.80   10.40
  -8   3  -2  -12.60   10.70
   8   3   2   17.30   22.60
  -8   3  -2   -4.00    9.80
  -8   3  -2  -22.90   11.40
  -8  -4   2   12.10    5.70
   8  -4  -2   15.70   12.30
  -8  -4   2   14.10    5.20
  -8  -4   2    9.30   11.40
   8  -4  -2  -23.10   12.80
  -8   4   2  -11.50   14.80
   8   4  -2   23.80   12.30
   8   4  -2    9.50   10.50
   8   4  -2    9.80   12.90
  -8   4   2   -3.00   10.00
  -8   4   2    8.20    6.00
   7  -4  -2  -16.50    8.60
  -7  -4   2    7.70    5.50
  -7  -4   2   19.00    9.00
   7  -4  -2    0.10    9.90
  -7  -4   2    9.60    4.90
  -7   4   2    4.00    5.50
   7   4  -2    0.60    7.70
  -7   4   2    0.10    8.40
  -7   4   2   14.20    8.40
   7   4  -2    9.80    9.70
   7   4  -2    9.50   10.10
  -6  -4   2   27.30    7.50
   6  -4  -2   17.40    8.80
  -6  -4   2   21.30    4.50
   6  -4  -2   12.80    7.90
  -6   4   2   23.10    5.40
  -6   4   2   25.80    6.70
   6   4  -2   29.30    6.60
  -6   4   2    5.10    7.30
   6   4  -2   13.30    8.30
   6   4  -2   28.60    9.00
   5  -4  -2   18.30    7.30
   5  -4  -2   17.00    6.10
  -5  -4   2   19.00    3.80
  -5  -4   2   19.00    6.80
   5   4  -2    7.60    7.20
  -5   4   2   23.10    5.60
   5   4  -2   18.90    7.00
   5   4  -2   19.10    5.20
  -5   4   2   16.20    4.20
  -4  -4   2  460.45   24.00
   4  -4  -2  424.46   24.30
  -4  -4   2  442.16   22.80
   4  -4  -2  416.06   24.90
  -4   4   2  394.36   22.90
   4   4  -2  403.86   24.50
   4   4  -2  399.96   24.30
  -4   4   2  422.66   23.50
   4   4  -2  463.55   23.50
  -4   4   2  449.06   24.40
  -3  -4   2   43.40    5.20
  -3  -4   2   43.30    4.40
  -3  -4   2   43.90    4.40
   3  -4  -2   34.90    5.80
   3  -4  -2   47.80    5.70
   3  -4  -2   50.09    4.20
  -3   4   2   46.60    6.00
   3   4  -2   51.39    4.40
   3   4  -2   39.60    5.70
   3   4  -2   45.90    5.80
  -3   4   2   52.69    4.90
  -3   4   2   56.29    5.70
  -2  -4   2  248.38   13.60
   2  -4  -2  229.88   13.00
   2  -4  -2  201.08   14.30
  -2  -4   2  235.28   12.90
   2   4  -2  218.88   13.80
   2   4  -2  233.78   12.60
   2   4  -2  235.08   12.00
  -2   4   2  218.58   14.10
  -2   4   2  235.88   12.80
  -1  -4   2  864.51   42.00
   1  -4  -2  748.53   42.20
   1  -4  -2  800.32   42.00
  -1  -4   2  854.21   42.10
   1   4  -2  792.72   42.10
  -1   4   2  825.92   42.20
   0  -4   2 2281.87  116.19
   0  -4  -2 2300.47  115.79
   0  -4  -2 2309.67  116.09
   0  -4   2 2366.36  115.89
   0   4   2 2274.47  115.79
   0   4   2 2305.57  115.99
   0   4   2 2165.78  116.09
   0   4  -2 2355.46  115.89
   0   4  -2 2122.09  116.09
  -1  -4  -2  993.80   47.80
   1  -4   2  960.80   48.20
   1  -4   2  987.10   48.00
   1  -4   2  794.92   47.80
  -1  -4  -2  914.21   48.00
  -1  -4  -2  987.40   47.90
   1   4   2  868.61   47.80
   1   4   2  878.01   47.90
  -1   4  -2  893.61   48.00
  -1   4  -2  933.01   47.90
   1   4   2 1017.60   48.00
  -2  -4  -2   19.70    4.10
  -2  -4  -2   30.50    4.60
  -2  -4  -2   27.00    3.20
   2  -4   2   27.20    4.80
   2  -4   2   27.60    4.30
   2  -4   2   31.30    5.00
  -2   4  -2   21.40    4.70
   2   4   2   31.30    4.20
   2   4   2   29.50    4.80
  -2   4  -2   40.10    4.40
  -2   4  -2   30.50    5.20
  -3  -4  -2 2676.83  133.99
   3  -4   2 2732.03  134.69
   3  -4   2 2486.55  134.49
  -3  -4  -2 2746.13  134.59
  -3  -4  -2 2512.45  134.49
   3   4   2 2527.85  134.39
  -3   4  -2 2758.82  134.49
   3   4   2 2796.22  134.49
  -3   4  -2 2559.54  134.59
  -3   4  -2 2505.45  134.69
   3   4   2 2612.34  134.59
   4  -4   2  138.49   12.00
   4  -4   2  146.49   11.80
  -4  -4  -2  140.89    9.00
  -4  -4  -2  145.39   11.30
  -4  -4  -2  138.59   11.70
   4   4   2  125.59   11.30
  -4   4  -2  137.49   12.00
  -4   4  -2  145.39   11.20
   4   4   2  121.69   11.90
  -4   4  -2  126.59   12.70
  -4   4  -2  146.39   11.20
   4   4   2  147.09   11.30
  -5  -4  -2   11.50    6.20
   5  -4   2   11.90    6.40
  -5  -4  -2    9.60    3.50
  -5  -4  -2   10.90    5.70
   5  -4   2   19.10    6.20
  -5   4  -2    9.30    6.00
  -5   4  -2   22.30    8.20
  -5   4  -2   17.30    7.20
   5   4   2    1.90    6.00
   5   4   2    7.50    5.60
  -5   4  -2   12.60    6.10
   5   4   2   11.50    7.50
  -6  -4  -2   -3.40    6.50
   6  -4   2    8.60    7.90
  -6  -4  -2    1.60    7.70
   6  -4   2   -6.30    7.50
  -6  -4  -2   -6.20    3.70
  -6   4  -2    8.10    8.40
  -6   4  -2    8.60    6.80
   6   4   2    9.10    7.60
  -6   4  -2    4.00    7.20
   6   4   2    6.90    8.20
  -6   4  -2    4.90    7.10
   6   4   2   12.90    7.00
   7  -4   2    0.70    8.50
  -7  -4  -2   -1.60    9.20
  -7  -4  -2   12.80    8.60
   7  -4   2   -6.60   10.30
  -7  -4  -2   -2.80    4.10
   7   4   2    0.40    8.30
  -7   4  -2   -9.00    8.50
  -7   4  -2    8.00    8.90
   7   4   2   -1.40    9.40
  -7   4  -2  -12.10    8.40
  -8  -4  -2   80.09   11.10
   8  -4   2   74.09   16.60
  -8  -4  -2   98.19   13.90
   8  -4   2   85.69   13.50
  -8  -4  -2   77.79    6.50
  -8  -4  -2   95.69   22.30
  -8   4  -2   77.69   11.70
   8   4   2  100.39   24.40
   8   4   2   76.49   12.80
  -8   4  -2   63.29   13.40
  -8   4  -2   91.99   13.50
  -8  -5   2   10.70    5.60
  -8  -5   2   42.10   12.40
   8  -5  -2   25.40   13.20
  -8  -5   2   18.60    6.20
   8  -5  -2   11.90   13.70
  -8   5   2   16.50    6.40
  -8   5   2   26.90   10.60
   8   5  -2   25.90   13.20
   8   5  -2    6.20   11.80
   8   5  -2   35.80   10.50
  -8   5   2   -6.60   15.00
  -7  -5   2    4.30    5.70
   7  -5  -2    3.40   10.20
  -7  -5   2   -2.40    8.00
   7  -5  -2  -12.60    8.50
  -7  -5   2   -5.10    4.70
   7   5  -2   -5.10    9.90
  -7   5   2   -2.80    7.80
   7   5  -2   -1.60    9.50
  -7   5   2   -0.50    5.70
   7   5  -2   -3.50    7.70
  -7   5   2   -7.00    8.90
  -6  -5   2   -0.60    4.40
   6  -5  -2    3.10    8.60
  -6  -5   2   10.60    7.40
   6  -5  -2   -0.40    7.40
   6   5  -2   13.00    8.80
  -6   5   2    1.00    5.10
  -6   5   2   -2.90    6.60
  -6   5   2    2.20    7.30
   6   5  -2  -11.00    8.00
   6   5  -2   12.80    6.10
   5  -5  -2   31.60    7.30
  -5  -5   2   20.50    4.20
   5   5  -2   17.60    7.40
  -5   5   2   22.60    6.60
  -5   5   2   23.40    4.80
   5   5  -2   27.40    7.40
   5   5  -2   30.40    5.30
  -5   5   2   14.30    5.50
  -4  -5   2  245.38   16.40
   4  -5  -2  260.37   17.80
  -4  -5   2  260.97   15.70
  -4  -5   2  266.87   15.00
   4  -5  -2  295.47   17.10
  -4   5   2  243.28   15.30
   4   5  -2  238.78   17.20
   4   5  -2  289.27   15.70
  -4   5   2  278.57   17.00
   4   5  -2  257.07   17.10
  -4   5   2  282.87   16.00
   3  -5  -2  293.97   18.60
  -3  -5   2  277.77   16.90
  -3  -5   2  307.37   17.90
   3  -5  -2  310.97   17.00
  -3  -5   2  343.97   17.20
   3  -5  -2  301.57   18.00
  -3   5   2  342.47   17.10
   3   5  -2  285.07   18.30
  -3   5   2  282.77   18.10
   3   5  -2  282.07   18.00
  -3   5   2  302.27   17.20
   3   5  -2  333.27   16.90
   2  -5  -2   55.39    5.80
  -2  -5   2   56.59    4.80
  -2  -5   2   60.99    6.30
  -2  -5   2   56.99    5.30
   2  -5  -2   67.19    6.50
   2   5  -2   57.59    6.20
  -2   5   2   58.59    4.90
   2   5  -2   58.79    4.00
   2   5  -2   53.89    5.60
  -2   5   2   59.69    5.90
   2   5  -2   60.29    4.80
  -2   5   2   61.39    5.50
  -1  -5   2   52.59    4.60
   1  -5  -2   46.80    4.80
  -1  -5   2   65.69    4.90
   1  -5  -2   48.60    4.50
   1   5  -2   62.59    6.20
  -1   5   2   39.50    4.50
   1   5  -2   56.29    5.10
  -1   5   2   45.70    4.60
   0  -5  -2 2615.24  126.99
   0  -5   2 2514.15  126.59
   0  -5   2 2465.95  126.99
   0  -5  -2 2528.45  126.59
   0   5  -2 2559.44  126.59
   0   5   2 2340.47  126.89
   0   5  -2 2304.97  126.99
   0   5   2 2541.55  126.59
   0   5   2 2513.85  126.79
  -1  -5  -2  238.08   12.60
  -1  -5  -2  224.88   12.60
  -1  -5  -2  222.68   13.00
   1  -5   2  226.58   13.00
  -1   5  -2  211.58   13.00
   1   5   2  205.98   12.60
   1   5   2  206.78   12.70
  -1   5  -2  220.38   13.10
   2  -5   2  998.70   49.70
   2  -5   2  889.21   49.40
  -2  -5  -2  986.60   49.40
  -2  -5  -2  917.91   49.40
  -2  -5  -2  995.70   49.00
   2  -5   2  989.10   49.60
   2   5   2  986.50   49.40
  -2   5  -2  913.31   49.60
  -2   5  -2  946.51   49.80
   2   5   2  911.91   49.00
   2   5   2  901.71   49.50
  -2   5  -2  995.10   49.40
   3  -5   2  146.49   10.70
  -3  -5  -2  135.89   10.20
   3  -5   2  127.39   10.60
  -3  -5  -2  115.39   10.40
  -3  -5  -2  124.69    8.20
   3   5   2  131.19   10.00
   3   5   2  118.19   11.00
  -3   5  -2  139.49   11.30
  -3   5  -2  120.19   11.10
   3   5   2  118.99   10.00
  -3   5  -2  136.19   10.10
  -4  -5  -2   20.70    3.10
   4  -5   2   17.40    5.60
  -4  -5  -2   20.80    5.60
  -4  -5  -2   13.60    5.20
   4  -5   2   18.60    5.20
   4   5   2   20.40    4.90
  -4   5  -2   19.30    5.10
  -4   5  -2   11.20    5.50
   4   5   2   20.30    6.00
  -4   5  -2   17.00    6.30
  -4   5  -2   27.70    5.10
   4   5   2   18.30    5.20
  -5  -5  -2   75.69    8.20
  -5  -5  -2   72.59    7.60
  -5  -5  -2   81.29    6.70
   5  -5   2   69.89    7.80
   5  -5   2   85.09    8.50
  -5   5  -2   63.19    8.70
  -5   5  -2   65.69    8.20
   5   5   2   68.89    8.60
  -5   5  -2   75.69    8.70
  -5   5  -2   87.89    8.20
   5   5   2   80.89    7.70
   5   5   2   70.09    7.90
  -6  -5  -2  528.85   28.60
  -6  -5  -2  508.45   32.10
   6  -5   2  535.45   32.20
  -6  -5  -2  513.45   31.20
   6  -5   2  576.24   31.90
   6   5   2  538.25   32.00
  -6   5  -2  543.95   31.50
  -6   5  -2  530.15   31.70
  -6   5  -2  574.84   31.50
  -6   5  -2  540.75   33.20
   6   5   2  552.74   32.60
   6   5   2  579.04   31.40
  -7  -5  -2   -6.40    8.20
   7  -5   2   15.20   10.70
  -7  -5  -2    0.40    9.30
  -7  -5  -2    5.00    3.80
   7  -5   2    3.60    8.90
   7   5   2  -10.00    8.80
  -7   5  -2   -0.10    7.90
  -7   5  -2    6.90    8.00
   7   5   2   -0.70    9.70
  -7   5  -2   16.10    9.30
  -8  -5  -2    7.90   11.80
   8  -5   2   -2.20   12.70
  -8  -5  -2    4.20   10.10
   8  -5   2   -5.20   14.30
  -8   5  -2    7.70    9.70
   8   5   2   14.70   15.10
   8   5   2   -5.60   11.00
  -8   5  -2   12.80   11.80
  -8   5  -2   -0.70   11.40
  -8  -6   2   14.60    6.20
  -8  -6   2   13.90   13.50
   8  -6  -2   -5.90   14.90
   8  -6  -2   31.30   14.30
  -8  -6   2   22.40    7.00
  -8   6   2   16.70   15.50
   8   6  -2    2.30   10.20
  -8   6   2   17.10    6.80
   8   6  -2   24.50   13.40
  -8   6   2    7.40   10.60
   8   6  -2   32.30   13.80
   7  -6  -2  125.49   14.00
  -7  -6   2  134.99   12.50
   7  -6  -2  139.59   13.00
  -7  -6   2  134.19   12.00
   7   6  -2  180.58   15.60
  -7   6   2  127.09   13.40
   7   6  -2  121.39   13.60
  -7   6   2  137.09   11.90
   7   6  -2  155.88   11.90
  -7   6   2  154.28   12.60
  -6  -6   2   -6.80    7.00
   6  -6  -2   -2.20    9.70
  -6  -6   2   -7.40    4.80
   6  -6  -2    5.30    7.80
   6   6  -2    8.10    6.00
   6   6  -2    0.40    8.20
   6   6  -2    7.90    9.00
  -6   6   2   -6.10    7.10
  -6   6   2    1.00    5.20
  -6   6   2    8.10    6.70
  -5  -6   2  449.16   25.90
   5  -6  -2  439.96   27.10
   5  -6  -2  452.15   26.20
  -5  -6   2  459.35   24.40
  -5   6   2  452.15   26.20
   5   6  -2  450.75   26.60
  -5   6   2  455.15   25.30
   5   6  -2  432.26   26.70
   5   6  -2  463.05   25.10
  -5   6   2  423.26   24.60
  -4  -6   2   60.39    5.70
   4  -6  -2   60.19    6.90
   4  -6  -2   71.59    7.40
  -4  -6   2   72.29    7.30
   4  -6  -2   79.49    8.30
  -4  -6   2   71.29    5.60
  -4   6   2   70.49    6.10
  -4   6   2   58.59    6.80
  -4   6   2   67.79    5.80
   4   6  -2   75.59    8.00
   4   6  -2   48.70    7.00
   4   6  -2   66.39    5.80
  -3  -6   2    1.80    4.50
  -3  -6   2   -4.00    3.00
   3  -6  -2    5.70    4.30
   3  -6  -2    5.20    4.10
   3  -6  -2   -0.20    5.20
  -3  -6   2    2.10    3.40
  -3   6   2   -1.60    5.00
   3   6  -2    0.90    5.30
  -3   6   2   -1.70    3.40
  -3   6   2    5.50    3.90
   3   6  -2    3.20    3.10
  -2  -6   2  144.69   10.30
   2  -6  -2  137.59   10.90
  -2  -6   2  147.99    8.30
   2  -6  -2  144.89   10.00
  -2  -6   2  155.38    9.70
   2   6  -2  124.49   10.60
   2   6  -2  147.09   10.00
  -2   6   2  153.38   10.70
   2   6  -2  160.68    8.40
  -2   6   2  144.69   10.10
  -1  -6   2   56.39    5.00
  -1  -6   2   51.99    4.90
   1  -6  -2   60.69    5.30
   1  -6  -2   55.89    4.90
  -1   6   2   44.10    4.90
  -1   6   2   50.59    4.90
   1   6  -2   53.99    5.10
   1   6  -2   58.09    5.20
   0  -6   2   46.20    3.60
   0  -6   2   43.00    5.20
   0  -6  -2   51.09    4.60
   0  -6  -2   44.60    5.30
   0   6   2   39.90    4.70
   0   6   2   45.40    4.30
   0   6   2   56.29    4.80
   0   6  -2   40.00    5.10
   1  -6   2  158.58   11.40
   1  -6   2  156.88   10.40
  -1  -6  -2  177.38   10.00
  -1  -6  -2  148.39   10.20
  -1   6  -2  155.38   10.50
   1   6   2  158.18   10.20
   1   6   2  160.78   10.20
  -1   6  -2  165.68   10.70
  -2  -6  -2   33.80    3.30
   2  -6   2   23.10    4.30
   2  -6   2   29.10    4.70
  -2  -6  -2   27.10    4.10
  -2  -6  -2   27.00    4.20
   2  -6   2   33.30    5.30
  -2   6  -2   31.10    4.90
   2   6   2   32.60    4.10
  -2   6  -2   18.10    5.70
  -2   6  -2   34.30    4.70
   2   6   2   26.20    4.90
   2   6   2   31.00    3.50
  -3  -6  -2  160.18   11.30
   3  -6   2  150.68   11.60
  -3  -6  -2  168.38    9.30
   3  -6   2  144.89   11.60
  -3  -6  -2  159.38   11.30
   3  -6   2  141.29   11.70
  -3   6  -2  156.38   11.30
   3   6   2  169.68   10.90
  -3   6  -2  138.29   12.30
  -3   6  -2  127.79   12.20
   3   6   2  139.99   11.10
   3   6   2  162.48   11.90
  -4  -6  -2  163.98    9.70
  -4  -6  -2  169.08   12.20
  -4  -6  -2  159.28   12.60
   4  -6   2  153.68   12.70
   4  -6   2  159.68   12.90
  -4   6  -2  154.98   13.50
  -4   6  -2  169.98   12.10
   4   6   2  178.38   12.00
   4   6   2  138.79   13.30
  -4   6  -2  173.48   12.40
  -4   6  -2  148.39   13.30
   4   6   2  150.98   12.40
  -5  -6  -2  579.14   31.20
  -5  -6  -2  571.84   29.10
  -5  -6  -2  524.95   31.20
   5  -6   2  551.64   31.70
   5  -6   2  560.84   31.50
   5   6   2  599.04   30.90
  -5   6  -2  531.55   31.40
   5   6   2  505.75   31.20
  -5   6  -2  555.14   30.90
  -5   6  -2  582.34   31.20
   5   6   2  537.75   31.90
  -5   6  -2  555.94   32.20
   6  -6   2  316.57   22.70
  -6  -6  -2  309.47   20.80
  -6  -6  -2  322.47   17.40
  -6  -6  -2  284.77   21.60
   6  -6   2  320.87   21.50
   6   6   2  323.97   21.90
  -6   6  -2  312.97   21.80
  -6   6  -2  336.27   21.30
  -6   6  -2  321.57   21.00
   6   6   2  339.97   21.00
   6   6   2  299.27   22.90
  -7  -6  -2  202.08   19.40
   7  -6   2  203.78   20.00
  -7  -6  -2  215.38   19.80
   7  -6   2  239.58   21.90
  -7   6  -2  206.38   19.50
  -7   6  -2  193.28   19.00
   7   6   2  201.88   20.40
   7   6   2  229.48   21.80
   7   6   2  227.78   19.00
  -7   6  -2  197.78   19.00
   8  -6   2   18.40   13.30
   8  -6   2    5.60   22.00
  -8  -6  -2   23.40   15.00
  -8   6  -2    7.40   12.50
  -8   6  -2   19.40   12.50
  -8   6  -2   12.90   10.20
   8   6   2    4.30   10.80
   8   6   2    2.70   13.20
  -8  -7   2   -3.70    6.30
   8  -7  -2   12.80   12.90
  -8  -7   2   14.30   15.20
  -8  -7   2    2.10    6.90
   8  -7  -2    1.60   16.40
   8   7  -2    3.50   13.20
  -8   7   2   16.40   10.00
   8   7  -2   30.60   13.50
  -8   7   2    0.40   14.60
  -8   7   2   -4.70    7.20
   8   7  -2    6.90   10.10
  -7  -7   2  135.19   12.30
   7  -7  -2  161.58   14.00
  -7  -7   2  153.38   14.20
   7   7  -2  138.29   14.90
  -7   7   2  144.19   12.60
  -7   7   2  136.69   13.20
   7   7  -2  163.38   15.80
  -7   7   2  130.79   13.20
   6  -7  -2   -0.20    8.80
   6  -7  -2    0.90    7.40
  -6  -7   2    3.80    5.20
  -6  -7   2   -1.50    7.30
  -6   7   2    4.50    6.80
  -6   7   2    4.20    5.40
   6   7  -2   -4.70    5.90
   6   7  -2    6.30    8.50
  -6   7   2    4.90    8.10
   6   7  -2    6.00    9.40
   5  -7  -2   26.40    6.50
  -5  -7   2   27.70    6.70
  -5  -7   2   20.40    5.40
   5  -7  -2   23.70    7.60
  -5  -7   2   24.60    5.00
   5   7  -2   30.40    8.10
   5   7  -2   23.20    7.20
  -5   7   2   24.30    6.80
   5   7  -2   21.70    5.10
  -5   7   2   21.60    5.70
  -5   7   2   25.60    5.20
  -4  -7   2   46.40    5.00
  -4  -7   2   45.20    6.00
   4  -7  -2   31.90    6.70
   4  -7  -2   47.30    5.10
  -4  -7   2   51.19    5.00
   4  -7  -2   35.10    6.00
  -4   7   2   49.20    5.40
   4   7  -2   48.80    6.90
   4   7  -2   42.70    6.70
  -4   7   2   46.00    6.30
  -4   7   2   36.50    5.00
   4   7  -2   54.89    4.90
   3  -7  -2  131.09   11.70
  -3  -7   2  123.59    8.80
   3  -7  -2  131.59   11.30
   3  -7  -2  148.29   10.30
  -3  -7   2  149.19   10.00
  -3  -7   2  124.49   10.30
   3   7  -2  138.49   11.40
   3   7  -2  150.68    8.80
  -3   7   2  133.09   10.40
  -3   7   2  142.39    9.50
  -3   7   2  152.98   11.00
  -2  -7   2 2353.26  115.69
  -2  -7   2 2320.87  116.29
   2  -7  -2 2340.77  116.29
   2  -7  -2 2171.18  116.49
  -2  -7   2 2354.66  116.39
   2   7  -2 2208.68  116.29
  -2   7   2 2130.69  116.29
   2   7  -2 2192.68  116.49
   2   7  -2 2389.46  115.69
  -2   7   2 2268.17  116.49
   1  -7  -2 1326.67   71.29
  -1  -7   2 1435.96   71.29
   1  -7  -2 1460.85   71.29
  -1  -7   2 1497.35   71.29
   1   7  -2 1345.87   71.29
  -1   7   2 1413.16   71.29
  -1   7   2 1323.67   71.29
   1   7  -2 1286.47   71.29
   0  -7   2  278.77   16.70
   0  -7  -2  291.27   16.60
   0  -7   2  291.67   15.40
   0  -7  -2  318.47   15.40
   0   7  -2  249.97   16.80
   0   7   2  260.17   15.40
   0   7   2  295.07   16.00
   1  -7   2 2344.87  116.69
  -1  -7  -2 2359.16  116.69
  -1  -7  -2 2478.85  116.99
  -1  -7  -2 2212.08  116.69
   1  -7   2 2362.16  117.09
  -1   7  -2 2169.28  116.69
   1   7   2 2156.88  116.69
  -1   7  -2 2373.66  116.89
  -1   7  -2 2135.39  116.99
   1   7   2 2256.37  116.69
  -2  -7  -2 1134.59   56.59
   2  -7   2 1133.69   56.69
   2  -7   2 1157.98   56.89
   2  -7   2  982.30   56.59
  -2  -7  -2 1140.59   56.19
  -2  -7  -2 1035.80   56.39
   2   7   2 1048.80   56.59
  -2   7  -2 1072.29   56.79
  -2   7  -2 1043.50   56.89
   2   7   2 1193.48   56.49
   2   7   2 1044.30   56.09
  -2   7  -2 1125.29   56.69
   3  -7   2   23.50    5.10
  -3  -7  -2   24.40    4.70
  -3  -7  -2   27.10    3.20
   3  -7   2   28.70    5.40
  -3  -7  -2   37.20    5.20
   3  -7   2   34.60    5.50
   3   7   2   34.50    4.70
  -3   7  -2   14.10    5.70
  -3   7  -2   18.00    6.00
   3   7   2   25.10    5.60
  -3   7  -2   37.10    5.30
  -4  -7  -2  278.77   16.60
  -4  -7  -2  242.48   16.40
  -4  -7  -2  266.47   14.30
   4  -7   2  285.17   17.10
   4  -7   2  252.17   17.20
   4   7   2  234.98   17.40
  -4   7  -2  242.18   17.50
  -4   7  -2  241.28   17.70
  -4   7  -2  266.77   16.80
   4   7   2  249.58   16.80
   4   7   2  298.57   16.30
  -5  -7  -2    1.70    2.80
   5  -7   2    0.40    6.90
   5  -7   2    5.50    6.10
  -5  -7  -2    3.20    6.00
  -5  -7  -2   10.20    5.90
  -5   7  -2   -6.50    5.60
  -5   7  -2    0.80    6.70
   5   7   2   -3.20    5.50
  -5   7  -2   -1.60    9.40
   5   7   2    8.10    7.70
   5   7   2   -5.40    6.50
  -5   7  -2   -6.10    7.10
  -6  -7  -2  118.39   10.80
  -6  -7  -2  122.79   10.90
   6  -7   2  119.49   12.40
  -6  -7  -2  125.49    7.90
   6  -7   2  121.89   10.90
  -6   7  -2  125.39   11.20
  -6   7  -2  115.19   11.40
  -6   7  -2  129.59   11.40
   6   7   2  133.89   11.90
   6   7   2  121.79   12.90
   6   7   2  141.89   13.80
  -7  -7  -2    1.10    9.40
  -7  -7  -2   14.30    9.70
   7  -7   2    7.60   10.60
   7  -7   2   10.60    9.70
  -7   7  -2   11.00    9.20
  -7   7  -2   22.20    9.50
   7   7   2   15.80   10.00
   7   7   2   14.90    8.60
  -7   7  -2  -10.80    9.20
   7   7   2    9.70   10.70
   8  -7   2   -1.00   13.60
  -8   7  -2   -7.80   13.90
   8   7   2    9.30   11.10
  -8   7  -2    8.80   10.70
   8   7   2   -4.20   12.20
  -8   7  -2  -38.00   13.30
  -8  -8   2   -3.00    7.50
  -8  -8   2    5.10    7.00
   8  -8  -2   12.50   14.30
   8  -8  -2   -7.30   17.80
   8   8  -2   -2.10   13.70
   8   8  -2   -0.90   13.50
  -8   8   2    1.30    7.30
   8   8  -2   -8.40   10.10
  -8   8   2    6.60   10.70
  -7  -8   2   47.10    9.70
   7  -8  -2   42.00   10.20
   7  -8  -2   40.50   12.80
  -7   8   2   50.39    7.40
   7   8  -2   42.80   12.10
   7   8  -2   43.70    8.10
   7   8  -2   36.30   11.70
  -7   8   2   45.50    9.20
  -7   8   2   24.20   10.60
   6  -8  -2   24.20    7.80
  -6  -8   2   35.80    6.00
  -6  -8   2   10.80    6.90
   6  -8  -2   18.10    9.30
   6   8  -2   22.20    9.00
  -6   8   2   27.70    7.00
  -6   8   2   25.60    8.10
   6   8  -2   25.40    6.50
  -6   8   2   29.30    6.50
   6   8  -2   21.50    9.10
   5  -8  -2  115.79   11.40
  -5  -8   2  132.79   11.30
  -5  -8   2  166.28   11.30
  -5  -8   2  149.19   12.90
   5  -8  -2  162.28   13.70
  -5   8   2  140.09   11.80
  -5   8   2  131.39   11.70
  -5   8   2  154.18   13.40
   5   8  -2  105.59   10.70
   5   8  -2  154.88   14.90
   5   8  -2  143.69   11.00
   4  -8  -2   84.49    9.20
  -4  -8   2  135.39   11.00
   4  -8  -2  119.29   11.50
  -4  -8   2  110.99    9.80
  -4  -8   2  106.69    9.10
   4  -8  -2  133.49   10.10
   4   8  -2  125.09   12.40
   4   8  -2  131.09    8.70
  -4   8   2  112.99    9.70
  -4   8   2  109.99   10.10
  -4   8   2  111.99   11.00
   4   8  -2   99.29    9.10
  -3  -8   2  144.19    9.70
   3  -8  -2  115.09   11.20
  -3  -8   2  128.99   10.20
  -3  -8   2  107.89    8.00
   3  -8  -2  130.79   10.00
   3   8  -2  112.69   10.70
  -3   8   2  104.49    8.80
  -3   8   2  131.79   10.40
  -3   8   2  137.69   10.30
   3   8  -2  118.39    7.90
  -2  -8   2  893.71   43.70
   2  -8  -2  753.92   43.90
  -2  -8   2  885.21   42.70
   2  -8  -2  879.11   43.70
  -2  -8   2  837.12   43.60
   2   8  -2  813.22   43.70
  -2   8   2  822.12   43.80
  -2   8   2  784.72   43.70
   2   8  -2  835.72   43.90
   1  -8  -2  116.89   10.10
   1  -8  -2  118.59   10.20
  -1  -8   2  154.58   10.20
  -1  -8   2  151.38    9.80
  -1   8   2  123.79   10.00
   1   8  -2  129.09   10.40
   1   8  -2  149.88   10.00
  -1   8   2  130.49   10.60
   0  -8  -2   90.89    9.30
   0  -8   2  101.79    7.10
   0  -8   2  102.99    9.70
   0  -8  -2  110.19    7.10
   0   8   2   97.49    9.70
   0   8   2  125.99    8.40
   0   8   2   89.69    7.20
   0   8  -2   92.59    9.50
  -1  -8  -2  871.01   47.90
  -1  -8  -2  956.70   47.80
   1  -8   2  961.90   47.90
  -1  -8  -2  935.21   48.30
   1  -8   2  957.70   48.40
   1   8   2  902.31   47.90
   1   8   2  861.41   47.80
  -1   8  -2  858.31   48.40
  -1   8  -2 1014.80   48.30
   2  -8   2  839.72   48.00
   2  -8   2  976.00   48.20
  -2  -8  -2  912.41   47.70
  -2  -8  -2  973.10   47.80
   2  -8   2  977.80   48.00
  -2   8  -2  875.11   48.30
   2   8   2  908.81   47.40
  -2   8  -2  901.51   48.00
  -2   8  -2  953.40   48.00
   2   8   2  865.71   47.90
   3  -8   2   38.90    5.50
  -3  -8  -2   43.90    5.40
  -3  -8  -2   42.60    5.20
   3  -8   2   41.20    6.50
  -3  -8  -2   45.00    3.90
   3  -8   2   39.20    5.70
  -3   8  -2   56.99    5.90
  -3   8  -2   42.70    6.20
   3   8   2   48.10    4.10
   3   8   2   37.20    6.00
  -3   8  -2   32.40    5.70
   3   8   2   47.30    4.90
   4  -8   2    5.70    5.90
  -4  -8  -2   -2.30    4.90
  -4  -8  -2    7.30    4.90
  -4  -8  -2    1.90    2.60
   4  -8   2    2.80    5.80
   4   8   2    1.70    4.70
  -4   8  -2    0.50    6.20
   4   8   2    5.90    7.00
  -4   8  -2   -3.30    6.50
  -4   8  -2    1.00    5.00
   4   8   2   -3.90    5.20
   5  -8   2   91.89    9.90
   5  -8   2   77.39    8.60
  -5  -8  -2   72.69    5.90
  -5  -8  -2   71.49    7.70
  -5  -8  -2   69.89    8.00
   5   8   2   59.49    9.00
  -5   8  -2   90.19    9.10
  -5   8  -2   77.39    8.90
   5   8   2   80.99    7.80
   5   8   2   68.39    8.50
  -5   8  -2   72.49    7.90
   6  -8   2   32.90    8.40
  -6  -8  -2   41.80    8.00
   6  -8   2   36.10    8.90
  -6  -8  -2   46.50    7.90
  -6   8  -2   33.60    8.00
   6   8   2   41.60   10.60
   6   8   2   37.60    8.30
  -6   8  -2   32.70    8.70
  -6   8  -2   45.00    8.70
   6   8   2   43.70    7.60
   7  -8   2   11.50   10.60
  -7  -8  -2    6.20    9.40
   7  -8   2    7.00    9.40
  -7  -8  -2   -0.30   10.30
  -7   8  -2    6.10    9.10
   7   8   2   -2.90   10.90
   7   8   2    7.00   10.50
  -7   8  -2    5.80    9.10
  -7   8  -2   -7.40    9.20
   7   8   2   -3.90    7.90
  -8  -8  -2    1.40   10.40
   8  -8   2   -3.00   13.80
   8   8   2    2.20   14.60
  -8   8  -2  -17.80   10.80
   8   8   2   14.10   12.60
  -8   8  -2   30.60   12.50
  -8   8  -2  -19.30   14.60
   8   8   2   -8.40   11.00
  -8  -9   2    1.00    7.40
   8  -9  -2  -12.80   15.80
  -8   9   2    0.90    8.30
   8   9  -2  -27.00    9.40
   8   9  -2    7.40   14.70
  -8   9   2   -3.70   11.30
   8   9  -2   20.30   14.00
  -7  -9   2  101.19   12.60
  -7  -9   2  132.39   13.30
   7  -9  -2  144.59   14.00
   7  -9  -2  115.89   15.30
  -7   9   2  164.68   14.50
  -7   9   2  115.89   10.50
   7   9  -2   93.89   15.70
  -7   9   2  132.99   12.40
   7   9  -2  117.19   14.50
  -6  -9   2   55.19    7.00
  -6  -9   2   50.39    8.00
   6  -9  -2   43.10   10.70
   6  -9  -2   29.60    9.00
   6   9  -2   29.50    9.20
  -6   9   2   33.30    7.70
   6   9  -2   46.00    6.90
  -6   9   2   52.19    9.00
  -6   9   2   50.09    7.60
   6   9  -2   42.10   10.00
   5  -9  -2   84.09    7.50
  -5  -9   2   77.29    7.30
  -5  -9   2   73.39    7.00
   5  -9  -2   99.99    9.20
   5  -9  -2   85.19    9.90
  -5  -9   2   85.19    8.50
   5   9  -2   79.19    9.80
  -5   9   2   92.49    9.10
  -5   9   2   89.39    8.00
   5   9  -2   87.09    9.80
  -5   9   2   72.19    7.80
   5   9  -2   75.69    6.80
  -4  -9   2  248.98   15.50
   4  -9  -2  272.57   16.90
  -4  -9   2  222.18   14.60
  -4  -9   2  251.57   16.10
   4  -9  -2  255.17   15.60
   4  -9  -2  244.88   17.30
  -4   9   2  250.87   16.90
   4   9  -2  262.97   14.60
  -4   9   2  260.17   16.10
  -4   9   2  239.48   15.20
   4   9  -2  233.08   17.00
  -3  -9   2   66.59    5.60
  -3  -9   2   65.99    6.10
  -3  -9   2   68.69    6.20
   3  -9  -2   66.09    6.40
   3  -9  -2   48.30    6.70
   3   9  -2   68.09    5.60
  -3   9   2   64.49    6.30
   3   9  -2   54.39    6.40
  -3   9   2   76.19    7.00
   2  -9  -2  819.02   41.80
  -2  -9   2  803.52   41.70
  -2  -9   2  820.32   41.70
  -2  -9   2  812.32   40.60
   2  -9  -2  731.43   41.90
   2   9  -2  769.82   41.80
   2   9  -2  739.63   41.90
  -2   9   2  814.72   42.00
  -2   9   2  831.72   42.00
  -1  -9   2 2039.60   98.99
  -1  -9   2 2021.30   99.09
   1  -9  -2 1784.12   98.99
   1  -9  -2 2044.70   99.09
  -1   9   2 1994.30   99.09
  -1   9   2 1830.22   99.09
   1   9  -2 1810.42   99.09
   1   9  -2 1915.01   98.99
   0  -9  -2  106.79    9.90
   0  -9   2  114.09    9.70
   0  -9   2  115.89    7.50
   0   9   2   96.59    7.80
   0   9  -2  103.99    9.10
   0   9  -2   97.39   10.10
   0   9   2  101.19    8.50
   0   9   2  121.19    8.90
   1  -9   2  295.67   16.30
  -1  -9  -2  289.27   16.00
   1  -9   2  298.17   17.40
  -1  -9  -2  297.67   17.30
   1   9   2  259.77   16.30
  -1   9  -2  298.17   17.10
  -1   9  -2  273.97   17.50
   1   9   2  272.57   16.40
   2  -9   2   47.40    5.70
  -2  -9  -2   47.60    5.00
   2  -9   2   39.60    5.10
   2  -9   2   51.29    6.10
  -2  -9  -2   40.60    5.00
   2   9   2   50.29    5.80
   2   9   2   43.80    4.50
  -2   9  -2   41.10    6.50
  -2   9  -2   56.79    5.90
   3  -9   2   -0.50    4.90
   3  -9   2    6.30    4.70
  -3  -9  -2    8.10    4.30
   3  -9   2    6.10    4.90
  -3  -9  -2    6.70    4.20
  -3   9  -2    5.50    5.10
   3   9   2   -3.30    5.70
   3   9   2    6.20    3.90
  -3   9  -2    7.40    6.10
   3   9   2    3.10    3.10
   4  -9   2  160.98   14.60
   4  -9   2  190.08   14.30
  -4  -9  -2  166.68   13.10
   4  -9   2  195.08   13.80
  -4  -9  -2  203.68   13.60
   4   9   2  189.48   14.80
   4   9   2  210.08   13.10
  -4   9  -2  193.88   13.80
  -4   9  -2  166.48   14.80
   4   9   2  172.68   14.10
   5  -9   2   11.10    7.30
  -5  -9  -2    4.80    6.30
  -5  -9  -2    6.90    7.00
   5  -9   2    7.90    6.60
   5   9   2    2.40    8.20
   5   9   2    4.20    6.40
  -5   9  -2    1.40    6.20
  -5   9  -2    4.70    6.90
  -5   9  -2    8.40    6.00
   5   9   2   12.80    5.60
  -6  -9  -2   24.10    7.50
  -6  -9  -2   22.50    7.60
   6  -9   2    8.80    8.90
   6  -9   2    5.40    8.20
  -6   9  -2   22.70    7.70
  -6   9  -2   13.40    7.60
   6   9   2   11.30    6.80
   6   9   2   25.50   10.70
  -6   9  -2   17.60    8.50
   6   9   2   20.70    8.40
  -7  -9  -2    2.00    9.30
  -7  -9  -2   13.70    8.80
   7  -9   2    1.20   12.10
   7  -9   2   -9.70    9.80
  -7  -9  -2  -18.30    9.00
   7   9   2   -0.20   10.70
   7   9   2  -20.30    8.00
   7   9   2    7.60   12.00
  -7   9  -2    1.80   10.10
  -7   9  -2    4.50    9.30
  -7   9  -2   -5.50    9.30
  -8  -9  -2   -1.30   13.40
  -8  -9  -2   17.60   10.90
   8  -9   2   21.80   14.50
  -8   9  -2    5.70   16.30
   8   9   2   -8.00   10.90
   8   9   2    3.50   13.40
  -8   9  -2   16.30   11.50
   8   9   2   10.80   14.90
  -8   9  -2  -17.40   14.00
   8 -10  -2   32.90   15.70
  -8 -10   2   37.90    8.50
   8  10  -2   23.00   15.40
   8  10  -2   37.90   15.90
   8  10  -2    4.50   10.20
  -8  10   2   15.40    8.90
  -8  10   2   15.70   12.10
   7 -10  -2   13.70   11.30
  -7 -10   2   30.90    7.70
  -7 -10   2   30.20   11.40
   7 -10  -2   34.40   11.50
  -7  10   2   23.10   11.10
  -7  10   2   23.90    7.70
  -7  10   2   30.80    9.70
   7  10  -2   38.90   12.40
   7  10  -2   44.80   13.50
   7  10  -2   48.90    8.20
   6 -10  -2   55.29    8.90
  -6 -10   2   55.49    7.00
  -6 -10   2   45.80    8.80
   6 -10  -2   35.30   10.00
   6  10  -2   37.50    6.60
  -6  10   2   65.99    8.20
   6  10  -2   61.39   11.70
  -6  10   2   42.10    7.50
   6  10  -2   45.60    9.40
  -6  10   2   38.10    9.10
  -5 -10   2   64.99    6.90
  -5 -10   2   62.79    6.50
  -5 -10   2   50.69    7.60
   5 -10  -2   51.79    8.30
   5 -10  -2   70.19    7.30
   5 -10  -2   68.59   10.20
   5  10  -2   42.20    8.60
   5  10  -2   63.59    9.20
  -5  10   2   78.09    7.40
  -5  10   2   48.40    8.00
   5  10  -2   79.19    6.10
  -5  10   2   56.29    7.60
   4 -10  -2  182.98   17.60
   4 -10  -2  178.38   15.40
   4 -10  -2  225.58   13.80
  -4 -10   2  198.88   13.50
  -4 -10   2  174.28   16.20
  -4 -10   2  179.98   12.10
   4  10  -2  200.08   11.90
   4  10  -2  187.18   15.30
  -4  10   2  194.68   13.00
  -4  10   2  208.28   14.00
  -3 -10   2   46.50    5.50
  -3 -10   2   34.80    4.00
  -3 -10   2   46.90    6.00
   3 -10  -2   33.20    6.20
   3 -10  -2   48.40    5.90
  -3  10   2   44.20    6.10
   3  10  -2   51.19    6.70
  -3  10   2   45.40    6.00
   2 -10  -2    6.30    4.80
  -2 -10   2    0.60    4.80
  -2 -10   2    5.30    1.70
  -2 -10   2    6.60    4.30
   2 -10  -2    7.00    4.70
  -2  10   2    7.10    4.90
   2  10  -2   11.20    5.10
   2  10  -2    0.10    5.00
  -2  10   2   -2.00    4.10
  -1 -10   2 2371.86  113.39
   1 -10  -2 1978.10  113.29
  -1 -10   2 2366.26  113.49
   1 -10  -2 2330.67  113.49
  -1  10   2 2235.68  113.39
   1  10  -2 2134.49  113.49
  -1  10   2 2072.09  113.49
   1  10  -2 2207.58  113.39
   0 -10  -2  190.58   13.50
   0 -10   2  213.88   11.70
   0 -10   2  211.88   13.70
   0  10  -2  199.88   13.10
   0  10   2  190.18   14.30
   0  10   2  209.48   12.90
   0  10   2  197.28   12.00
   0  10  -2  188.48   13.60
  -1 -10  -2    0.80    3.50
   1 -10   2   11.30    3.80
  -1 -10  -2    4.60    4.80
   1 -10   2    3.10    4.70
  -1  10  -2    3.30    5.30
   1  10   2    2.80    3.70
  -1  10  -2    3.50    4.70
   1  10   2    2.70    4.10
   2 -10   2   20.40    4.80
  -2 -10  -2   30.20    4.50
  -2 -10  -2   33.50    4.90
   2 -10   2   28.00    5.60
   2 -10   2   47.20    5.10
  -2 -10  -2   39.80    5.90
   2  10   2   34.70    5.30
  -2  10  -2   41.10    5.60
  -2  10  -2   38.70    6.50
   2  10   2   34.90    4.30
   3 -10   2   13.80    5.30
   3 -10   2   16.40    5.30
  -3 -10  -2   11.00    4.50
  -3 -10  -2   10.10    4.90
  -3 -10  -2   11.60    5.20
   3 -10   2    9.90    5.10
   3  10   2   19.40    5.80
  -3  10  -2    6.80    5.10
   3  10   2    9.10    3.40
   3  10   2   12.40    4.10
  -3  10  -2    6.60    6.00
  -4 -10  -2  135.79   13.10
  -4 -10  -2  181.28   13.30
   4 -10   2  161.98   13.50
  -4 -10  -2  155.08   12.40
   4 -10   2  145.39   13.80
   4  10   2  176.18   14.60
   4  10   2  161.98   12.10
  -4  10  -2  159.98   14.70
  -4  10  -2  171.88   13.30
  -5 -10  -2   16.90    6.50
   5 -10   2   -0.70    7.30
  -5 -10  -2    5.90    6.70
  -5 -10  -2    6.40    6.30
   5 -10   2    5.30    8.20
   5  10   2   20.50    8.60
  -5  10  -2    4.90    6.90
  -5  10  -2   15.10    6.50
  -5  10  -2    2.80    7.30
   5  10   2    8.50    6.80
   5  10   2    3.90    5.70
  -6 -10  -2   30.10    7.70
   6 -10   2   14.70    9.10
  -6 -10  -2   16.70    7.40
   6 -10   2   17.80    8.00
   6  10   2   24.60    9.50
   6  10   2   20.30    7.00
  -6  10  -2   18.80    8.20
   6  10   2   40.90   10.90
  -6  10  -2   22.10    9.10
  -6  10  -2   25.30    8.10
  -7 -10  -2   28.30   11.10
  -7 -10  -2   32.80    9.50
   7 -10   2    5.20   11.50
  -7 -10  -2   18.70    9.70
   7  10   2   20.50   11.30
   7  10   2   13.20   12.10
  -7  10  -2   11.10   10.40
   7  10   2   24.30    9.00
  -7  10  -2   23.20   10.50
  -7  10  -2   15.10    9.60
  -7 -11   2   50.99    8.70
   7 -11  -2   39.80   13.40
  -7 -11   2   48.20   11.60
   7 -11  -2   26.70   11.90
   7  11  -2   38.80    8.00
  -7  11   2   34.90   10.00
   7  11  -2   45.30   12.20
  -7  11   2   42.40   12.50
  -7  11   2   42.90    8.40
   7  11  -2   34.40   13.20
  -6 -11   2    8.80    6.40
   6 -11  -2    4.60    8.20
  -6 -11   2   -2.50    7.50
   6 -11  -2    5.50    9.50
   6  11  -2    7.00    9.60
   6  11  -2    3.40    5.60
  -6  11   2   -0.10    7.10
  -6  11   2    1.90    8.30
   6  11  -2   -5.40    8.60
  -6  11   2   10.10    7.40
   5 -11  -2   35.20    8.90
   5 -11  -2   34.60    8.30
  -5 -11   2   45.30    7.30
  -5 -11   2   41.80    5.70
  -5 -11   2   63.59    7.20
   5 -11  -2   38.00    6.80
   5  11  -2   45.50    9.00
  -5  11   2   54.49    7.40
   5  11  -2   49.90    9.00
   5  11  -2   42.70    5.50
  -5  11   2   29.40    6.40
  -5  11   2   41.70    9.00
  -4 -11   2  122.39    8.70
   4 -11  -2   88.29   10.10
  -4 -11   2  138.79   10.90
   4 -11  -2  125.79   11.90
   4 -11  -2  106.89   11.10
  -4 -11   2  109.09   11.20
   4  11  -2  119.99    8.20
  -4  11   2   99.99    9.00
  -4  11   2  106.89    9.90
  -4  11   2  114.19   11.40
   4  11  -2   98.79    9.90
  -3 -11   2   79.49    7.40
   3 -11  -2   92.79    8.90
   3 -11  -2  103.49   10.00
  -3 -11   2   96.09    9.70
  -3  11   2   85.69    7.90
   3  11  -2   78.89    8.00
  -3  11   2   93.79    8.10
  -2 -11   2    4.20    4.90
  -2 -11   2    2.80    1.90
   2 -11  -2    3.50    5.40
  -2 -11   2    0.10    4.10
   2 -11  -2    5.60    4.90
  -2  11   2   -6.20    4.40
   2  11  -2    1.60    4.90
  -2  11   2   19.30    5.50
   2  11  -2    5.70    5.30
  -1 -11   2   48.20    6.00
   1 -11  -2   63.09    6.20
  -1  11   2   56.29    5.80
  -1  11   2   33.70    6.20
  -1  11   2   45.00    4.70
   1  11  -2   49.10    6.00
   0 -11  -2  606.44   32.20
   0 -11   2  629.94   31.10
   0 -11   2  619.54   32.20
   0  11  -2  562.24   32.40
   0  11  -2  575.84   31.80
   0  11   2  544.85   32.50
   0  11   2  639.84   31.80
   0  11   2  562.24   31.20
  -1 -11  -2   -7.00    5.40
  -1 -11  -2   -3.60    3.30
   1 -11   2    3.50    3.90
   1 -11   2    6.50    5.60
   1  11   2    2.10    3.90
  -1  11  -2   -4.00    5.80
   1  11   2   -4.80    4.00
  -1  11  -2   -6.40    4.70
  -2 -11  -2  456.25   26.50
   2 -11   2  509.35   27.70
  -2 -11  -2  498.75   26.80
  -2 -11  -2  525.95   27.60
   2 -11   2  526.25   27.20
   2  11   2  485.15   26.60
   2  11   2  464.25   27.00
  -2  11  -2  513.25   27.30
  -2  11  -2  469.95   27.80
  -3 -11  -2   69.29    6.10
   3 -11   2   72.39    8.00
  -3 -11  -2   73.19    6.60
  -3 -11  -2   81.39    7.40
   3 -11   2   66.69    6.90
   3 -11   2   57.69    7.10
  -3  11  -2   60.79    8.00
  -3  11  -2   65.69    7.00
   3  11   2   64.89    5.40
   3  11   2   67.19    7.30
  -4 -11  -2   17.50    6.10
  -4 -11  -2   14.30    5.20
   4 -11   2   14.40    6.60
   4 -11   2   13.00    5.80
   4 -11   2   15.50    6.50
  -4 -11  -2   22.40    6.50
  -4  11  -2   15.20    6.70
   4  11   2   12.10    7.20
   4  11   2   10.40    4.90
  -4  11  -2   10.90    7.10
   5 -11   2    8.40    7.80
   5 -11   2    0.90    7.40
  -5 -11  -2   17.60    6.60
  -5 -11  -2    3.10    7.30
  -5 -11  -2    8.90    6.90
   5  11   2   10.30    7.10
   5  11   2   13.10    5.80
  -5  11  -2    4.90    7.30
   5  11   2   17.10    9.50
  -5  11  -2    1.20    6.10
  -5  11  -2    0.90    7.60
  -6 -11  -2   88.19    9.70
  -6 -11  -2  101.19   10.50
   6 -11   2   93.69   11.10
   6 -11   2   92.49   12.00
  -6 -11  -2   81.59   10.20
  -6  11  -2  120.99   11.40
  -6  11  -2  132.29   11.00
  -6  11  -2  100.19   11.40
   6  11   2   90.49    9.90
   6  11   2   88.79   12.20
   6  11   2   81.69   11.00
   7 -11   2   -4.90   12.30
  -7 -11  -2    0.70    9.40
  -7 -11  -2    0.50   10.20
   7 -11   2   -6.60   12.50
  -7 -11  -2  -11.80   12.10
  -7  11  -2  -26.70    9.90
  -7  11  -2    4.50   10.40
   7  11   2   -0.80   12.50
  -7  11  -2    7.70   10.90
   7  11   2    3.40   11.00
   7  11   2   -2.40    8.70
   7 -12  -2   73.29   15.00
   7 -12  -2   82.69   14.60
  -7 -12   2   79.59   10.50
  -7 -12   2  103.09   14.40
   7  12  -2  118.29   14.30
   7  12  -2   80.29   13.70
  -7  12   2   85.39   11.60
  -7  12   2   89.29   10.60
  -7  12   2   89.59   15.10
   7  12  -2   98.19    9.20
  -6 -12   2   36.90    7.60
  -6 -12   2   15.70    9.10
   6 -12  -2   26.70   10.60
   6 -12  -2   48.70    9.50
   6  12  -2   32.80   11.50
   6  12  -2   30.20   10.10
   6  12  -2   35.40    6.20
  -6  12   2   29.10    8.10
  -6  12   2   35.70    9.20
  -6  12   2   39.60    8.10
  -5 -12   2  214.38   15.90
   5 -12  -2  171.88   18.10
  -5 -12   2  181.18   14.90
   5 -12  -2  233.58   16.90
  -5 -12   2  174.08   13.20
   5 -12  -2  194.18   15.20
   5  12  -2  196.18   12.90
  -5  12   2  175.78   16.50
  -5  12   2  188.38   14.40
   5  12  -2  188.18   18.10
   5  12  -2  198.88   18.40
  -5  12   2  206.68   15.80
  -4 -12   2   44.60    6.50
   4 -12  -2   50.49    7.30
  -4 -12   2   57.29    6.90
   4 -12  -2   55.49    7.60
   4 -12  -2   36.00    7.80
  -4 -12   2   51.59    4.80
  -4  12   2   32.20    6.70
   4  12  -2   44.50    7.80
  -4  12   2   44.80    7.30
   3 -12  -2  252.27   17.80
  -3 -12   2  272.07   16.90
  -3 -12   2  264.07   16.80
   3 -12  -2  284.27   17.30
   3  12  -2  260.27   17.60
  -3  12   2  275.47   17.40
  -3  12   2  271.47   17.50
  -2 -12   2    2.20    1.90
   2 -12  -2    2.00    5.70
  -2 -12   2    5.60    5.10
  -2 -12   2    5.30    4.30
   2 -12  -2   -1.50    5.20
   2  12  -2    0.50    5.10
  -2  12   2    1.40    4.90
   2  12  -2    6.20    5.30
  -2  12   2    1.40    5.50
  -1 -12   2  687.53   35.30
   1 -12  -2  686.23   35.30
   1  12  -2  652.43   35.10
  -1  12   2  684.83   35.10
   1  12  -2  643.74   35.50
  -1  12   2  609.24   35.40
  -1  12   2  621.14   34.30
   0 -12   2  236.08   14.90
   0 -12   2  212.58   13.00
   0 -12  -2  241.28   15.00
   0  12   2  213.28   13.40
   0  12   2  194.18   15.70
   0  12  -2  256.87   16.30
   0  12   2  241.08   14.30
   0  12  -2  211.48   14.40
  -1 -12  -2  115.79    8.60
  -1 -12  -2  112.99   10.80
   1 -12   2  120.49   10.80
   1 -12   2  106.99    9.00
   1  12   2  101.79    9.30
   1  12   2  104.19    9.80
  -1  12  -2  121.29   10.40
  -1  12  -2   99.99    9.00
   2 -12   2  105.49   10.50
  -2 -12  -2   61.59    6.10
  -2 -12  -2   64.09    6.90
   2 -12   2   98.19    9.00
  -2 -12  -2   72.49    6.20
   2  12   2   77.29    6.20
  -2  12  -2   77.29    8.10
   2  12   2   76.09    7.10
  -2  12  -2   73.29    6.70
   3 -12   2  581.94   30.80
   3 -12   2  517.15   30.70
  -3 -12  -2  517.55   29.70
  -3 -12  -2  578.84   30.90
  -3 -12  -2  589.64   30.30
   3 -12   2  572.14   31.00
  -3  12  -2  527.75   31.30
  -3  12  -2  568.94   30.70
   3  12   2  521.55   30.70
   3  12   2  552.34   29.40
   4 -12   2   56.19    7.90
  -4 -12  -2   63.69    7.40
   4 -12   2   43.70    7.70
  -4 -12  -2   53.49    6.20
   4 -12   2   49.99    7.60
  -4 -12  -2   49.70    7.70
  -4  12  -2   56.69    8.50
   4  12   2   57.79    6.10
  -4  12  -2   54.09    7.50
   4  12   2   50.79    8.20
  -5 -12  -2  350.26   20.60
   5 -12   2  290.97   22.20
  -5 -12  -2  296.47   19.70
   5 -12   2  311.57   21.20
   5 -12   2  264.27   24.30
   5  12   2  305.67   21.40
  -5  12  -2  298.57   21.90
   5  12   2  306.27   22.40
   5  12   2  332.87   19.50
  -5  12  -2  313.27   21.30
  -6 -12  -2   43.80    8.60
  -6 -12  -2   52.39    9.60
   6 -12   2   43.90   11.50
   6 -12   2   43.70    9.40
  -6 -12  -2   48.90    9.70
   6  12   2   43.40    7.90
   6  12   2   34.00   10.50
  -6  12  -2   59.59   10.10
   6  12   2   67.99   12.80
  -6  12  -2   33.90    8.80
  -6  12  -2   53.19    9.40
  -7 -12  -2    0.00    9.00
   7 -12   2   -4.10   14.20
  -7 -12  -2   -5.00   13.10
  -7 -12  -2    5.30   11.10
  -7  12  -2   -4.40   10.90
   7  12   2   11.30    9.00
   7  12   2   -9.70   13.10
  -7  12  -2   -2.80   11.90
  -7  12  -2   10.50   11.30
   7  12   2    2.00   10.80
   7 -13  -2   18.90   13.70
  -7 -13   2    7.60   11.50
   7 -13  -2   -4.30   14.10
  -7 -13   2    3.30    9.00
  -7  13   2    6.10    9.80
   7  13  -2   -5.40    7.20
  -7  13   2   -0.40   13.60
  -7  13   2    1.00    9.30
   7  13  -2   12.60   12.70
   7  13  -2   16.40   13.00
  -6 -13   2   -3.80    8.90
   6 -13  -2   18.30    9.40
  -6 -13   2   -3.90    7.50
   6 -13  -2   11.50   13.10
   6 -13  -2   -9.30    7.20
  -6  13   2   18.80    9.20
  -6  13   2   10.90    7.80
  -6  13   2    3.10    8.00
   6  13  -2   -5.90    9.90
   6  13  -2   15.70    5.60
   6  13  -2    0.50   21.20
  -5 -13   2   31.70    5.10
   5 -13  -2   35.80    8.30
  -5 -13   2   32.50    7.40
  -5 -13   2   37.50    7.50
   5 -13  -2   25.20    9.10
   5 -13  -2   36.40    7.60
   5  13  -2   21.40    4.80
  -5  13   2   44.60    6.90
   5  13  -2    9.60    9.60
  -5  13   2   33.60    7.80
  -5  13   2   22.70    7.60
   5  13  -2   29.50    9.20
  -4 -13   2  141.69   12.30
   4 -13  -2  127.19   13.50
   4 -13  -2  142.79   12.10
  -4 -13   2  119.59    9.20
   4 -13  -2  122.69   10.80
  -4 -13   2  139.29   12.70
  -4  13   2  128.29   13.20
   4  13  -2  128.19   11.30
  -4  13   2  137.19   13.70
   3 -13  -2  105.99    9.60
  -3 -13   2   92.99    8.30
   3 -13  -2  106.69    8.60
  -3 -13   2  126.89   10.40
   3  13  -2   98.09    8.90
  -3  13   2   97.49    8.80
  -3  13   2   89.89    8.70
   2 -13  -2  174.68   12.60
  -2 -13   2  160.98   12.60
   2 -13  -2  120.29   12.60
  -2 -13   2  159.08    8.80
  -2 -13   2  152.58   11.60
   2  13  -2  140.09   13.10
   2  13  -2  155.18   12.60
  -2  13   2  143.99   13.20
  -2  13   2  154.38   12.20
  -1 -13   2  423.86   23.00
   1 -13  -2  420.96   22.90
  -1  13   2  364.66   23.10
  -1  13   2  378.16   21.50
  -1  13   2  406.56   22.50
   1  13  -2  376.56   22.40
   1  13  -2  381.46   23.20
   0 -13   2  408.76   21.60
   0 -13  -2  394.36   23.10
   0 -13   2  415.26   23.00
   0  13   2  445.56   22.80
   0  13   2  383.56   21.80
   0  13  -2  382.46   23.60
   0  13   2  377.96   23.90
   0  13  -2  383.76   22.60
   1 -13   2   27.80    4.50
  -1 -13  -2   29.20    6.00
  -1 -13  -2   22.60    4.30
   1 -13   2   27.10    6.20
  -1  13  -2   17.40    5.90
   1  13   2   26.50    5.30
  -1  13  -2   26.10    6.00
   1  13   2   27.80    4.70
  -2 -13  -2  101.69    8.70
  -2 -13  -2  101.99    9.20
   2 -13   2  101.49   10.20
   2 -13   2  113.89   11.40
  -2 -13  -2   98.09    9.40
  -2  13  -2  103.29   10.30
   2  13   2   95.29    8.30
  -2  13  -2  100.89    9.30
   2  13   2  106.79    9.50
   3 -13   2  202.08   16.80
  -3 -13  -2  248.48   17.20
   3 -13   2  260.47   16.80
  -3 -13  -2  257.27   16.00
   3 -13   2  265.57   17.20
  -3 -13  -2  242.48   15.20
  -3  13  -2  259.87   16.50
   3  13   2  252.37   14.90
   3  13   2  242.78   17.10
  -3  13  -2  233.18   17.90
   4 -13   2   75.09    9.00
  -4 -13  -2   93.09    9.10
  -4 -13  -2   75.69    8.00
  -4 -13  -2   74.39    7.30
   4 -13   2   77.09    8.40
   4 -13   2   90.59    9.50
  -4  13  -2  105.89   10.00
  -4  13  -2   70.39    8.40
   4  13   2   75.79    6.20
   4  13   2   85.19    9.40
   5 -13   2    7.80    7.50
  -5 -13  -2   14.20    7.50
   5 -13   2    7.10    7.80
  -5 -13  -2    4.20    7.60
   5 -13   2   12.90    9.40
  -5 -13  -2    3.80    6.10
   5  13   2   16.80    6.10
  -5  13  -2    9.90    7.10
  -5  13  -2    6.30    8.10
   5  13   2   -5.90    9.50
   5  13   2   -4.50    7.80
  -6 -13  -2    7.00    7.60
  -6 -13  -2   -6.00    7.90
  -6 -13  -2    0.30    8.90
   6 -13   2    8.90    9.80
   6 -13   2    3.30    9.40
   6  13   2   23.80    7.00
   6  13   2    8.10    9.30
  -6  13  -2   14.00   10.10
  -6  13  -2   14.90    8.90
  -6  13  -2  -13.90    8.60
  -7 -13  -2   27.10   11.40
  -7 -13  -2   14.90   13.90
  -7 -13  -2   30.90    9.50
   7 -13   2   15.40   13.90
   7 -13   2    1.30   11.80
   7  13   2   18.00   12.60
   7  13   2   27.20   13.10
  -7  13  -2    9.20   11.10
  -7  13  -2   22.40   12.20
  -7  13  -2    4.00   12.40
   7  13   2   28.70    9.50
   7 -14  -2   -3.20   12.50
  -7 -14   2    2.40   17.40
   7 -14  -2    0.70   18.40
  -7  14   2    8.70    9.90
  -7  14   2   -1.90   14.40
   7  14  -2   -1.20    6.90
  -7  14   2    8.60   10.60
   7  14  -2    5.40   13.80
   7  14  -2    3.40   13.00
  -6 -14   2   -1.50    9.00
  -6 -14   2   -8.80    8.00
   6 -14  -2    8.70    7.70
   6 -14  -2    3.10   11.70
   6 -14  -2   -0.40   10.10
  -6  14   2   10.00    8.80
   6  14  -2    4.70   11.20
  -6  14   2    5.40    8.60
  -6  14   2   18.50    9.00
   6  14  -2   -0.90    5.40
   6  14  -2   -0.40   10.50
  -5 -14   2   21.90    5.10
   5 -14  -2   34.70    8.70
  -5 -14   2   38.60    7.50
  -5 -14   2   36.70    8.00
   5 -14  -2   36.00    9.40
   5 -14  -2   33.80    7.50
  -5  14   2   51.09    8.40
  -5  14   2   51.29    8.80
   5  14  -2   11.60    9.30
  -5  14   2   37.90    6.70
   4 -14  -2    3.10    6.90
  -4 -14   2   10.60    3.60
   4 -14  -2   -2.40    7.10
   4 -14  -2   -0.30    7.40
  -4 -14   2   19.40    6.60
  -4 -14   2    4.60    6.20
   4  14  -2    2.70    8.10
  -4  14   2    0.90    6.20
  -4  14   2    0.90    6.70
   3 -14  -2   90.89    8.90
  -3 -14   2   88.59    9.30
   3 -14  -2   86.29    9.30
  -3 -14   2   99.49    8.90
   3  14  -2   93.89    9.50
  -3  14   2  120.19    9.80
  -3  14   2   99.79    9.50
   2 -14  -2   -1.10    5.30
  -2 -14   2   -2.80    5.30
   2 -14  -2   -1.60    5.70
  -2 -14   2   -1.80    4.40
   2  14  -2   -3.00    5.40
  -2  14   2   -1.50    6.40
  -2  14   2    0.30    4.90
   2  14  -2    1.50    6.10
  -1 -14   2   77.09    8.00
   1 -14  -2   72.39    7.40
   1  14  -2   72.39    7.20
  -1  14   2   78.79    8.50
   1  14  -2   76.59    8.30
  -1  14   2   75.69    6.20
  -1  14   2   92.79    8.20
   0 -14   2  216.58   14.90
   0 -14  -2  199.58   14.80
   0 -14   2  210.88   12.70
   0  14  -2  188.18   15.80
   0  14   2  230.88   14.60
   0  14   2  219.38   13.20
   0  14   2  198.08   16.20
   0  14  -2  214.78   14.30
  -1 -14  -2    5.20    4.20
  -1 -14  -2    3.00    5.70
   1 -14   2    2.90    4.20
   1 -14   2   -2.20    5.90
  -1  14  -2    3.70    5.40
   1  14   2   -3.30    4.90
  -1  14  -2    6.10    5.80
   1  14   2   -0.10    4.50
   2 -14   2    3.80    5.90
  -2 -14  -2    4.90    4.50
  -2 -14  -2    5.60    4.20
   2 -14   2    3.00    5.00
  -2 -14  -2    7.10    6.00
  -2  14  -2   13.00    7.00
  -2  14  -2    5.40    5.30
   2  14   2   -1.00    5.30
   2  14   2    3.70    4.50
   3 -14   2  598.84   32.40
  -3 -14  -2  592.54   31.90
  -3 -14  -2  592.74   32.60
   3 -14   2  606.34   32.70
  -3 -14  -2  544.25   31.20
   3  14   2  570.64   31.20
   3  14   2  575.54   32.40
  -3  14  -2  577.34   33.30
  -4 -14  -2   13.70    5.40
   4 -14   2   10.70    7.50
  -4 -14  -2   18.60    6.80
   4 -14   2   21.70    7.20
  -4 -14  -2   13.40    7.20
   4 -14   2   17.20    7.60
  -4  14  -2   27.40    7.30
   4  14   2    9.00    7.40
  -4  14  -2   13.80    8.20
   4  14   2    9.10    4.30
  -5 -14  -2  198.08   15.80
  -5 -14  -2  212.48   17.00
   5 -14   2  234.98   18.30
  -5 -14  -2  223.08   18.20
   5 -14   2  207.18   19.80
   5 -14   2  209.38   17.80
  -5  14  -2  218.98   17.90
   5  14   2  215.48   19.30
  -5  14  -2  199.48   19.20
  -6 -14  -2   51.99   10.60
   6 -14   2   76.49   11.40
   6 -14   2   60.69   12.90
  -6 -14  -2   61.69   10.40
  -6 -14  -2   56.69    8.80
   6  14   2   66.99    8.50
  -6  14  -2   83.79   10.40
   6  14   2   62.59   11.40
   6  14   2   75.89   12.70
  -6  14  -2   59.09   11.50
  -6  14  -2   58.29   10.50
  -7 -14  -2   -0.30    9.10
  -7 -14  -2   -0.60   11.10
   7 -14   2   -5.70   13.40
  -7  14  -2   -7.90   11.30
   7  14   2   -4.50    8.90
   7  14   2    0.90   13.40
   7  14   2   14.90   23.10
  -7  14  -2   19.40   12.00
  -7  14  -2   23.10   14.70
  -7 -15   2    2.70   10.70
   7 -15  -2    5.50   13.90
   7  15  -2    2.20   14.50
  -7  15   2  -11.50   10.00
   7  15  -2   -1.70   12.90
  -7  15   2   -0.70   10.40
  -6 -15   2  -11.70    8.70
   6 -15  -2   -3.70   10.40
  -6 -15   2   -8.70   10.30
   6 -15  -2    3.50    8.30
   6 -15  -2    2.00   11.40
  -6  15   2    3.50   10.20
  -6  15   2   -1.70    8.90
   6  15  -2   -9.00   10.80
  -6  15   2    5.00    9.00
   5 -15  -2  113.99   12.50
  -5 -15   2   93.99    7.60
   5 -15  -2  102.19   11.20
  -5 -15   2   96.09   10.50
   5 -15  -2  112.79   11.50
  -5 -15   2  123.09   10.80
   5  15  -2  125.29   13.00
  -5  15   2   98.09   10.90
  -5  15   2  109.89   11.60
  -5  15   2  108.29    9.70
  -4 -15   2  123.19   10.60
  -4 -15   2  115.49   10.00
   4 -15  -2   90.59   10.70
   4 -15  -2  114.09   10.80
  -4 -15   2  109.89    8.30
   4 -15  -2  122.39   10.50
  -4  15   2   96.59   10.30
   4  15  -2   99.79    8.60
  -4  15   2   98.29   10.40
   4  15  -2  111.09   10.90
  -3 -15   2   92.19    8.80
   3 -15  -2   91.69    8.80
  -3 -15   2   71.09    7.60
   3 -15  -2   56.59    8.30
   3  15  -2   68.19    8.80
  -3  15   2   71.29    9.00
  -3  15   2   87.59    8.70
  -2 -15   2  485.85   25.20
  -2 -15   2  480.65   25.90
   2 -15  -2  461.25   25.70
  -2 -15   2  391.06   23.30
   2  15  -2  440.46   25.60
  -2  15   2  428.46   26.60
  -2  15   2  461.15   25.60
   2  15  -2  434.26   26.30
  -1 -15   2 1184.68   60.29
   1 -15  -2 1207.78   60.29
  -1  15   2 1105.09   60.39
  -1  15   2 1199.28   60.19
   1  15  -2 1111.39   59.89
   1  15  -2 1111.39   60.49
  -1  15   2 1094.69   59.29
   0 -15   2    3.00    3.80
   0 -15  -2   -3.50    5.90
   0 -15   2   16.00    5.90
   0  15  -2    1.10    5.00
   0  15   2    6.20    6.80
   0  15  -2   -6.10    6.20
   0  15   2    6.10    5.40
   0  15   2   -0.40    4.10
   1 -15   2  107.49    9.10
  -1 -15  -2  111.59    9.30
  -1 -15  -2  115.09    9.20
   1 -15   2  111.19    9.80
  -1  15  -2  123.49   11.70
   1  15   2  102.99   10.40
  -1  15  -2   83.99    9.40
   1  15   2   91.89    8.00
   2 -15   2  599.34   32.50
  -2 -15  -2  624.34   33.50
   2 -15   2  616.94   33.40
  -2 -15  -2  574.04   32.00
  -2 -15  -2  616.94   32.30
   2  15   2  578.74   32.70
   2  15   2  586.04   32.20
  -2  15  -2  611.04   33.00
  -2  15  -2  553.44   33.70
   3 -15   2   26.10    8.20
  -3 -15  -2   22.40    5.10
   3  15   2   23.10    5.00
  -3  15  -2   32.20    7.10
  -3  15  -2   15.30    7.90
   3  15   2   22.90    7.20
   4 -15   2   71.09    8.80
   4 -15   2   74.39    8.90
   4 -15   2   48.60    8.90
  -4 -15  -2   64.69    7.10
  -4 -15  -2   81.09    8.70
  -4 -15  -2   64.59    9.40
   4  15   2   69.29    6.20
  -4  15  -2   83.29    9.10
  -4  15  -2   75.99   10.00
   4  15   2   71.69    9.10
   5 -15   2   82.99   10.30
  -5 -15  -2   65.79    8.30
  -5 -15  -2   99.59   10.70
   5 -15   2   69.19    9.50
  -5 -15  -2   93.79    9.80
   5 -15   2   99.79   12.30
  -5  15  -2   92.69   10.60
   5  15   2   79.59   11.50
  -5  15  -2   90.19   11.30
   6 -15   2   57.19   10.70
   6 -15   2   37.40   13.60
  -6 -15  -2   42.50   11.10
  -6 -15  -2   36.40    8.50
  -6 -15  -2   62.69   11.10
  -6  15  -2   37.40    9.90
   6  15   2   33.10   12.10
  -6  15  -2   38.50   11.20
  -6  15  -2   40.80   12.20
   6  15   2   40.30   10.60
   7 -15   2  -21.70   14.20
  -7 -15  -2   -2.30   10.90
  -7 -15  -2   -2.70    9.30
  -7  15  -2    5.30   11.30
  -7  15  -2   10.40   12.50
   7  15   2   -9.80    9.60
  -7  15  -2  -15.70   15.60
   7  15   2    3.50   11.90
   7  15   2   -2.70   14.40
   7 -16  -2   23.20   15.10
  -7 -16   2   -8.30   10.60
   7  16  -2   22.40   15.00
   7  16  -2   10.00   14.90
  -7  16   2    4.10   10.90
  -7  16   2   15.80   11.60
   6 -16  -2   13.60    9.80
   6 -16  -2   25.60   12.40
  -6 -16   2   20.40    9.80
   6 -16  -2   18.20   12.10
  -6 -16   2   14.50   10.70
  -6  16   2   26.90    9.00
   6  16  -2   -8.60   12.50
  -6  16   2   12.30    9.70
  -6  16   2   12.10   10.80
   6  16  -2   20.20   11.70
   5 -16  -2   26.90    9.60
  -5 -16   2   33.20    5.20
   5 -16  -2   23.30    8.10
   5 -16  -2   35.30   10.80
  -5 -16   2   15.10    8.20
  -5 -16   2   45.30    8.50
  -5  16   2   28.80    9.50
  -5  16   2   19.80    8.30
   5  16  -2   37.40   10.30
   4 -16  -2  105.19   11.60
  -4 -16   2  130.49    9.00
   4 -16  -2  154.38   14.90
  -4 -16   2  144.69   12.00
   4 -16  -2  142.39   17.90
  -4  16   2  143.29   12.10
   4  16  -2  138.79   12.40
  -4  16   2  124.79   11.40
   4  16  -2  134.39    9.00
  -3 -16   2  162.38   15.40
  -3 -16   2  197.48   13.90
   3 -16  -2  173.18   15.00
   3 -16  -2  154.58   15.60
  -3  16   2  174.68   14.50
  -3  16   2  168.08   16.40
   3  16  -2  179.28   15.60
  -2 -16   2   18.00    3.10
  -2 -16   2   25.40    6.80
   2 -16  -2   24.50    6.60
   2  16  -2   29.00    6.80
   2  16  -2   22.40    7.70
  -2  16   2   22.20    7.40
  -2  16   2   31.80    6.20
  -1 -16   2   -2.60    6.20
   1 -16  -2   -2.70    6.20
  -1  16   2    9.40    6.80
  -1  16   2    5.30    5.60
   1  16  -2    3.70    6.90
   1  16  -2   -2.30    5.40
  -1  16   2    3.30    4.30
   0 -16  -2  194.68   15.00
   0 -16   2  207.08   14.90
   0 -16   2  185.58   12.20
   0  16   2  179.38   12.90
   0  16  -2  179.08   16.50
   0  16   2  205.98   14.60
   0  16   2  184.38   16.20
   0  16  -2  180.48   14.10
   1 -16   2   46.20    5.70
   1 -16   2   40.30    7.60
  -1 -16  -2   41.00    5.40
  -1 -16  -2   44.60    6.80
   1  16   2   40.20    6.10
  -1  16  -2   53.29    7.90
  -1  16  -2   36.60    8.40
  -2 -16  -2  181.08   13.20
   2 -16   2  197.18   14.50
  -2 -16  -2  191.38   17.30
   2 -16   2  172.58   17.20
  -2 -16  -2  209.28   13.70
   2  16   2  214.48   14.60
  -2  16  -2  195.48   14.90
  -2  16  -2  186.58   17.00
   2  16   2  190.48   13.80
  -3 -16  -2   60.99    6.20
  -3 -16  -2   77.99    9.00
   3 -16   2   66.99    8.20
   3 -16   2   66.69    8.50
  -3 -16  -2   63.39    7.50
  -3  16  -2   55.39    8.00
  -3  16  -2   54.89    8.80
   3  16   2   61.09    6.30
   3  16   2   49.20    8.40
   4 -16   2    9.90    9.00
   4 -16   2    4.40    8.00
   4 -16   2   -5.40    7.80
  -4 -16  -2   10.90    5.50
  -4 -16  -2  -11.50    6.70
  -4 -16  -2   -5.90    7.00
  -4  16  -2   10.00    7.40
   4  16   2   15.80    8.50
  -4  16  -2   -5.20    9.00
   4  16   2    5.50    4.40
   5 -16   2  106.79   11.80
  -5 -16  -2   77.49    8.60
  -5 -16  -2   88.19    9.70
   5 -16   2   81.89   11.90
  -5 -16  -2   87.39   11.80
   5 -16   2   73.69   10.90
   5  16   2   90.89   13.10
  -5  16  -2  113.99   11.90
  -5  16  -2   87.29   11.70
   6 -16   2   25.70   11.30
   6 -16   2   25.60   12.10
  -6 -16  -2   61.79   11.80
  -6 -16  -2   51.39   11.50
  -6 -16  -2   36.60    8.40
  -6  16  -2   57.69   11.00
   6  16   2   60.19   13.80
  -6  16  -2   42.70   12.60
   6  16   2   40.30   11.00
  -6  16  -2   34.60   12.40
  -7 -16  -2   10.60   12.20
   7 -16   2   32.20   15.20
  -7 -16  -2   21.90    9.40
  -7  16  -2    8.60   13.00
   7  16   2   12.90   13.30
   7  16   2    3.70   16.10
  -7  16  -2    9.90   12.40
   6 -17  -2   23.50   10.00
   6 -17  -2    4.20   12.70
   6 -17  -2  -12.10   12.40
  -6 -17   2   16.80   10.70
  -6 -17   2    1.70   12.20
   6  17  -2   10.80   12.90
  -6  17   2   11.70   11.10
   6  17  -2    3.60   13.60
  -6  17   2    6.80   13.60
  -6  17   2   10.50    8.90
   5 -17  -2   -0.90   11.40
  -5 -17   2   10.70    4.50
   5 -17  -2   -0.20    8.10
   5 -17  -2   10.60    9.70
  -5 -17   2   11.90    7.70
  -5 -17   2   17.90    8.90
  -5  17   2   -0.30    7.20
  -5  17   2   15.60    9.60
  -5  17   2    8.20    8.20
   5  17  -2    6.20   12.00
  -4 -17   2    1.40    7.60
   4 -17  -2    3.70    7.80
   4 -17  -2  -12.00    7.80
   4 -17  -2    8.10    9.50
  -4 -17   2    4.30    3.20
  -4 -17   2   -2.00    6.70
   4  17  -2    1.20    3.90
  -4  17   2    1.50    8.00
  -4  17   2   -9.80    7.30
   4  17  -2    3.40    9.00
   3 -17  -2   20.50    7.70
  -3 -17   2   -0.90    5.70
   3 -17  -2   12.10    8.30
  -3 -17   2   15.10    7.00
   3  17  -2   26.30    8.20
  -3  17   2   11.70    6.40
  -3  17   2   12.50    8.10
  -2 -17   2  155.68   10.50
   2 -17  -2  187.08   16.60
  -2 -17   2  181.48   13.60
  -2  17   2  167.78   12.70
  -2  17   2  180.78   16.10
   2  17  -2  167.18   15.40
   2  17  -2  190.48   16.30
  -2  17   2  209.38   14.90
   1 -17  -2   56.59   14.00
   1  17  -2   61.49    8.90
  -1  17   2   53.29    8.40
  -1  17   2   60.19    6.60
   1  17  -2   80.99    8.10
   0 -17   2   -6.30    4.00
   0 -17  -2   -2.30    7.00
   0 -17   2   -1.80    7.80
   0  17   2    4.70    7.70
   0  17  -2    9.50    6.30
   0  17   2    5.00    6.50
   0  17   2   -1.40    4.90
   0  17  -2   -3.90    7.10
   1 -17   2   58.09    8.20
   1 -17   2   55.69    6.50
  -1 -17  -2   71.19    8.40
  -1  17  -2   47.20    8.50
  -1  17  -2   57.89    7.80
   1  17   2   61.49    7.00
  -1  17  -2   68.29    8.40
  -2 -17  -2   44.80    8.10
  -2 -17  -2   37.10    5.90
   2 -17   2   42.40    6.80
   2 -17   2   44.70    8.10
  -2 -17  -2   54.19    6.60
  -2  17  -2   39.40    8.90
   2  17   2   36.30    6.90
   2  17   2   39.60    6.30
  -2  17  -2   61.49    8.30
   3 -17   2  100.29    9.60
   3 -17   2   98.29   10.10
  -3 -17  -2  105.79   10.70
  -3 -17  -2  108.69    9.30
  -3 -17  -2  110.49   10.90
  -3  17  -2   95.69   10.80
   3  17   2  114.39   10.50
   3  17   2  111.69    8.60
  -3  17  -2  109.99   10.30
  -4 -17  -2    5.40    5.40
   4 -17   2   -6.20    8.50
   4 -17   2   10.20    8.10
  -4 -17  -2   28.90    7.10
  -4 -17  -2    8.00    8.00
  -4  17  -2   15.20    8.50
   4  17   2    8.40    5.00
   4  17   2   21.90    9.40
  -4  17  -2    5.20    9.60
   5 -17   2    0.40    9.20
  -5 -17  -2    1.20    6.20
  -5 -17  -2    1.60    8.30
   5 -17   2    9.20    9.90
   5 -17   2    2.90    8.60
  -5 -17  -2    4.80    9.50
  -5  17  -2    3.70    9.80
  -5  17  -2    5.80   10.60
   5  17   2   -6.30   10.50
  -6 -17  -2    3.80    7.90
   6 -17   2   20.90   12.10
  -6 -17  -2   22.40   11.20
  -6 -17  -2   -9.40   11.70
   6 -17   2    0.70   12.80
   6  17   2   -1.90   12.40
  -6  17  -2   -1.80   12.60
  -6  17  -2    6.80   10.80
   6  17   2   -1.60   11.70
  -6  17  -2    9.10   11.90
  -6 -18   2    2.30   12.40
  -6 -18   2   28.30   11.50
   6 -18  -2   38.20   12.60
   6 -18  -2   29.80   14.00
   6 -18  -2   27.70   10.60
   6  18  -2   15.20   13.30
  -6  18   2   31.50   10.30
   6  18  -2   22.80   14.60
  -6  18   2   28.30   12.20
  -6  18   2   33.90   14.80
   5 -18  -2  143.19   14.90
  -5 -18   2  134.59   13.20
   5 -18  -2  155.58   13.40
   5 -18  -2  172.28   14.00
  -5 -18   2  125.49   10.20
  -5 -18   2  149.88   13.00
  -5  18   2  132.69   13.50
  -5  18   2  148.49   11.90
  -5  18   2  140.09   14.10
   5  18  -2  143.39   14.90
  -4 -18   2   24.50    5.30
   4 -18  -2   37.00    9.40
   4 -18  -2   23.30    9.40
  -4 -18   2   32.50    8.60
  -4 -18   2   26.40    7.30
   4 -18  -2   36.90    8.90
   4  18  -2   28.20    5.00
  -4  18   2   22.30    9.60
   4  18  -2   20.40    9.80
  -4  18   2   29.20    9.20
  -3 -18   2   -0.80    6.40
  -3 -18   2    2.40    3.20
   3 -18  -2   14.70    7.90
  -3 -18   2   11.00    7.60
  -3  18   2    8.40    9.40
  -3  18   2   -9.80    6.50
   3  18  -2    0.80    8.40
  -2 -18   2   95.19    8.10
  -2 -18   2  107.29   10.20
   2 -18  -2  129.89   13.00
  -2  18   2  110.29   11.00
   2  18  -2  126.29   11.80
   2  18  -2  112.59   11.00
  -2  18   2  111.99    9.00
  -2  18   2  131.89   11.00
   1 -18  -2   14.70    7.30
  -1 -18   2   16.10    6.90
  -1  18   2   16.40    7.80
  -1  18   2   17.70    6.20
  -1  18   2   20.90    5.40
   1  18  -2   17.50    6.20
   1  18  -2    8.90    7.80
   0 -18  -2   88.19    9.10
   0 -18   2  107.99   10.10
   0 -18   2   96.19    9.40
   0  18   2   97.29   10.40
   0  18   2   92.69    8.00
   0  18  -2   92.09    8.80
   0  18  -2  125.49   11.30
   0  18   2   98.79   10.90
   1 -18   2    1.70    6.70
   1 -18   2    1.00    5.10
  -1 -18  -2    7.90    7.00
  -1  18  -2   -7.30    6.30
   1  18   2    4.90    6.00
  -1  18  -2    7.20    7.60
  -1  18  -2   -1.00    8.40
  -2 -18  -2  548.05   31.70
  -2 -18  -2  531.35   34.60
   2 -18   2  573.14   31.80
   2 -18   2  529.15   30.60
  -2 -18  -2  523.85   29.90
   2  18   2  538.75   30.30
   2  18   2  507.95   30.80
  -2  18  -2  624.94   31.70
  -2  18  -2  513.35   32.70
  -3 -18  -2  190.98   17.40
  -3 -18  -2  162.98   14.40
  -3 -18  -2  165.78   13.70
   3 -18   2  175.38   16.70
   3 -18   2  207.08   15.80
  -3  18  -2  223.18   16.50
  -3  18  -2  182.38   19.20
   3  18   2  178.48   16.80
   3  18   2  180.58   14.40
   4 -18   2  209.98   17.60
  -4 -18  -2  200.78   16.90
  -4 -18  -2  200.28   18.70
  -4 -18  -2  160.88   14.80
   4 -18   2  191.68   19.10
  -4  18  -2  212.88   17.80
   4  18   2  203.38   18.80
  -4  18  -2  209.08   20.40
   4  18   2  210.58   14.00
  -5 -18  -2   71.49   10.10
   5 -18   2   72.39   17.90
  -5 -18  -2   69.89    8.40
   5 -18   2   77.39   11.50
  -5 -18  -2   97.59   12.30
   5 -18   2   96.79   12.00
  -5  18  -2   95.69   13.40
  -5  18  -2   61.99   11.20
  -6 -18  -2    3.20   11.60
   6 -18   2   -7.60   11.90
   6 -18   2   11.10   13.40
   6 -18   2  -21.10   13.10
  -6 -18  -2    0.50   13.20
  -6 -18  -2   12.00    7.80
  -6  18  -2   12.40   10.80
  -6  18  -2    8.80   14.60
   6  18   2    4.90   14.00
  -6  18  -2    5.10   11.90
   6 -19  -2    3.40   11.50
  -6 -19   2   -7.10   11.60
   6 -19  -2   -1.50   13.80
  -6  19   2   13.30    9.60
   6  19  -2   -7.70   14.40
  -6  19   2   18.70   12.30
   6  19  -2   27.50   15.20
   5 -19  -2   19.20   12.00
  -5 -19   2   25.80   10.30
  -5 -19   2   16.50   10.30
   5 -19  -2   12.70    9.30
   5 -19  -2    0.10   11.00
  -5  19   2    7.30   11.20
   5  19  -2   18.10   13.20
  -5  19   2   33.90   11.30
   4 -19  -2    6.50    8.70
   4 -19  -2   11.10    8.90
   4 -19  -2    3.80   10.40
  -4 -19   2   22.10    9.40
  -4 -19   2    6.30    7.40
   4  19  -2    9.80    5.00
   4  19  -2    2.90    9.80
  -4  19   2    7.10    9.10
  -4  19   2   10.60   10.20
  -3 -19   2   64.79    8.50
  -3 -19   2   82.79   10.10
  -3 -19   2   54.99    4.80
   3 -19  -2   79.59    9.80
   3 -19  -2   74.79    9.30
   3  19  -2   80.49   10.80
  -3  19   2   63.79   10.90
  -3  19   2   71.09    9.40
   2 -19  -2  213.08   17.30
  -2 -19   2  194.58   12.60
  -2 -19   2  234.88   17.10
   2  19  -2  207.48   17.70
  -2  19   2  209.98   19.50
   2  19  -2  257.47   19.80
  -2  19   2  202.88   15.10
  -2  19   2  209.18   17.20
   1 -19  -2   -4.00    6.90
  -1 -19   2   -1.20    7.10
  -1 -19   2   -2.20    3.90
  -1  19   2  -11.70    8.80
   1  19  -2    5.30    7.80
   1  19  -2    1.30    6.40
  -1  19   2   12.40    7.20
  -1  19   2   -4.00    5.50
   0 -19  -2  241.68   17.50
   0 -19   2  227.48   17.10
   0 -19   2  219.18   14.90
   0  19   2  270.27   18.10
   0  19   2  210.18   15.40
   0  19  -2  232.98   19.70
   0  19   2  200.68   19.80
   0  19  -2  246.68   17.30
   0  19  -2  200.68   16.50
  -1 -19  -2   19.80    7.00
   1 -19   2    4.90    7.30
   1 -19   2    8.70    5.70
   1  19   2   11.30    6.00
  -1  19  -2   23.40    8.30
  -1  19  -2   18.40    9.20
  -1  19  -2   12.60    7.10
   1  19   2   14.40    6.60
   2 -19   2  755.02   40.60
  -2 -19  -2  720.83   38.90
  -2 -19  -2  655.63   38.50
  -2 -19  -2  775.32   40.70
   2 -19   2  704.33   40.60
   2  19   2  685.43   39.50
  -2  19  -2  701.33   41.40
  -2  19  -2  813.72   40.60
   2  19   2  672.73   39.20
   3 -19   2   -2.30    8.60
  -3 -19  -2    3.10    5.60
  -3 -19  -2   -3.50    6.80
  -3 -19  -2    7.50    7.70
   3 -19   2   10.80    7.40
  -3  19  -2   20.00   10.30
   3  19   2   10.90    8.40
   3  19   2    3.80    5.90
  -3  19  -2    4.80    7.70
  -4 -19  -2   -0.50    5.80
   4 -19   2    5.50    9.00
   4 -19   2  -12.20    8.30
  -4 -19  -2   -6.20    7.70
  -4 -19  -2   11.70    9.40
   4  19   2    4.60   10.50
  -4  19  -2  -12.00   10.60
   4  19   2   -5.10    5.50
  -4  19  -2   -9.20    8.10
  -5 -19  -2   40.90    7.40
  -5 -19  -2   54.69   10.20
   5 -19   2   36.30   10.60
   5 -19   2   47.00   11.70
  -5 -19  -2   42.10   11.50
   5  19   2   51.19   12.80
  -5  19  -2   66.79   12.70
  -5  19  -2   39.20   12.10
  -6 -19  -2   16.80    7.70
   6 -19   2   10.20   13.70
  -6 -19  -2    6.10   23.90
   6 -19   2    0.10   12.80
  -6 -19  -2    4.10   12.70
  -6  19  -2   14.70   22.60
   6  19   2   18.50   14.90
   6  19   2   21.70   12.80
  -6  19  -2   10.60   18.90
   6 -20  -2   18.60   12.10
  -6 -20   2   36.70   11.90
   6 -20  -2    8.80   14.60
   6  20  -2   36.30   14.90
  -6  20   2   25.10   11.10
  -6  20   2   32.70   13.70
   5 -20  -2  134.59   13.80
  -5 -20   2  131.99   13.90
   5 -20  -2  102.49   14.70
   5 -20  -2  121.89   14.90
  -5 -20   2  123.19   13.00
   5  20  -2  133.49   15.30
  -5  20   2   92.99   14.80
  -5  20   2  116.99   15.10
   4 -20  -2   18.50    9.70
   4 -20  -2   12.40    9.80
  -4 -20   2   29.60    8.90
  -4 -20   2   -3.00    9.40
   4  20  -2   10.00   10.50
   4  20  -2    5.00    5.50
  -4  20   2   26.60    9.50
  -4  20   2   12.20   10.60
  -3 -20   2   36.30    9.30
   3 -20  -2   32.10    9.30
   3 -20  -2   40.90    9.20
  -3 -20   2   34.30    8.00
  -3 -20   2   23.50    3.60
  -3  20   2   35.00    8.00
  -3  20   2   31.00   10.60
   3  20  -2   42.60   10.20
  -2 -20   2   27.80    4.20
  -2 -20   2   17.10    9.00
   2 -20  -2   26.60    8.30
   2  20  -2    8.10    9.00
  -2  20   2   22.00    6.40
   2  20  -2   28.70    8.60
  -2  20   2   22.20    8.10
  -2  20   2   17.50    9.60
  -1 -20   2  119.19   10.10
   1 -20  -2  139.09   12.00
  -1 -20   2  112.49   11.70
  -1  20   2  152.98   14.80
   1  20  -2  125.19   12.00
  -1  20   2  109.09    9.60
  -1  20   2  102.99   12.10
   1  20  -2  112.49   10.40
   0 -20  -2   24.00    8.60
   0 -20   2   29.00    8.20
   0 -20   2   14.90    5.40
   0  20   2   10.90    9.70
   0  20   2   30.30    8.40
   0  20   2   22.90    6.30
   0  20  -2   40.30    8.10
   0  20  -2   16.00    6.80
   0  20  -2   20.70    9.30
   1 -20   2   50.69    7.20
   1 -20   2   52.19    9.80
  -1 -20  -2   65.89    9.50
   1  20   2   38.60    8.10
   1  20   2   74.59    9.30
   1  20   2   49.00    7.70
  -1  20  -2   74.09    9.60
  -1  20  -2   65.89   11.30
  -1  20  -2   59.69    8.70
  -2 -20  -2   -7.30    5.40
  -2 -20  -2   -2.50    5.80
  -2 -20  -2  -10.70    8.50
   2 -20   2    4.00    7.20
   2 -20   2    6.00    7.80
   2  20   2   -0.20    7.60
  -2  20  -2   16.20    7.80
  -2  20  -2   -3.20   10.00
   2  20   2   -2.40    6.40
  -3 -20  -2    5.30    6.90
   3 -20   2   18.70    9.70
  -3 -20  -2   13.20    9.40
  -3 -20  -2    6.80    6.00
   3 -20   2   14.50    8.20
  -3  20  -2   26.50   10.50
   3  20   2    6.60    6.70
  -3  20  -2   14.70    8.90
   3  20   2    4.30    9.00
  -4 -20  -2   73.09    8.20
   4 -20   2   60.39   10.10
  -4 -20  -2  112.09   12.10
  -4 -20  -2   69.19    9.90
   4 -20   2   69.79   11.60
  -4  20  -2   78.39   13.20
   4  20   2   89.89    8.30
  -4  20  -2  121.59   12.30
   4  20   2   85.39   12.80
  -5 -20  -2   76.19   13.00
  -5 -20  -2   55.29    7.90
   5 -20   2   48.30   12.00
   5 -20   2   51.59   12.10
  -5 -20  -2   40.30   12.40
  -5  20  -2   81.19   16.70
  -5  20  -2   64.79   14.20
   5  20   2   65.59   14.00
   6 -20   2   20.70   14.80
  -6 -20  -2   13.20    7.90
  -6 -20  -2   -1.50   13.70
   6  20   2   11.10   15.70
   6  20   2   27.70   14.30
  -6  20  -2   26.10   15.00
   5 -21  -2   35.70   13.40
  -5 -21   2    5.20   11.30
  -5 -21   2   37.10   13.80
   5 -21  -2    7.00   12.50
   5 -21  -2   15.20   11.00
  -5  21   2    9.60   12.00
  -5  21   2   -5.70   13.20
   5  21  -2   11.40   14.80
   4 -21  -2   32.30   10.50
  -4 -21   2   17.80    8.30
  -4 -21   2   27.00   11.20
   4 -21  -2    5.50    9.80
   4  21  -2   20.10    5.90
  -4  21   2    7.50   10.60
   4  21  -2   29.90   11.60
  -4  21   2   19.00   12.00
  -3 -21   2  144.49   10.00
   3 -21  -2  179.18   17.20
   3 -21  -2  174.08   17.20
  -3 -21   2  173.58   17.90
  -3 -21   2  174.48   16.10
  -3  21   2  179.68   15.10
  -3  21   2  174.18   17.00
  -3  21   2  174.18   15.80
   3  21  -2  178.18   14.40
  -2 -21   2   35.90    9.90
  -2 -21   2   25.30    4.60
   2 -21  -2   46.90    9.20
  -2  21   2   32.50   10.90
   2  21  -2   29.20   10.80
  -2  21   2   25.60    7.10
  -2  21   2   47.10    8.90
   2  21  -2   46.90    9.70
  -1 -21   2    3.60    4.90
  -1 -21   2    3.20    8.00
   1 -21  -2    6.50    8.80
  -1  21   2    7.60    6.20
   1  21  -2    7.10    9.50
  -1  21   2   11.30    9.10
   1  21  -2    7.60    8.20
  -1  21   2   12.50   10.60
   0 -21  -2  205.98   17.80
   0 -21   2  181.68   17.60
   0 -21   2  199.48   14.40
   0  21   2  234.08   18.60
   0  21   2  182.68   16.20
   0  21  -2  197.98   21.00
   0  21  -2  197.98   16.40
   0  21   2  175.58   15.20
   0  21  -2  220.38   17.80
   1 -21   2    0.00    7.50
   1 -21   2    9.60    6.20
  -1 -21  -2   -6.10    7.40
  -1  21  -2    4.80    8.30
   1  21   2   12.50    7.40
  -1  21  -2   11.30    7.60
   1  21   2    7.10    7.30
  -1  21  -2   18.50   10.40
   1  21   2    7.90    7.80
  -2 -21  -2   74.49   10.70
   2 -21   2   83.89    8.80
  -2 -21  -2   57.79    7.80
   2 -21   2   70.39   10.50
  -2 -21  -2   69.89    8.50
   2  21   2   63.09    8.70
  -2  21  -2   90.69   10.30
   2  21   2   79.89    9.90
  -2  21  -2   76.79   12.70
   3 -21   2   20.20    8.70
  -3 -21  -2   11.40    9.60
  -3 -21  -2   18.00    6.20
   3 -21   2   36.90    9.90
  -3 -21  -2   14.60    8.00
  -3  21  -2   29.40   12.10
  -3  21  -2   31.90    9.50
   3  21   2   24.40    9.60
   3  21   2   28.10    6.90
  -4 -21  -2   -1.00    6.40
   4 -21   2  -26.40   10.40
  -4 -21  -2   -1.80    8.90
   4 -21   2  -12.90    9.30
  -4 -21  -2   14.60   10.60
  -4  21  -2   20.70   10.80
   4  21   2    5.90   11.10
   4  21   2    3.70    6.10
  -4  21  -2    9.00   12.60
  -5 -21  -2   -5.50   11.90
   5 -21   2   -7.10   11.20
  -5 -21  -2   -3.90    6.50
  -5 -21  -2    6.50   11.70
   5 -21   2    0.20   12.90
   5  21   2   11.50    6.10
  -5  21  -2   -4.50   15.50
  -5  21  -2  -12.00   13.10
   5  21   2    6.50   13.20
   5 -22  -2    0.10   14.00
  -5 -22   2   48.40   13.10
  -5 -22   2   27.70   20.60
   5 -22  -2   36.60   12.20
  -5  22   2   52.29   16.40
   5  22  -2   63.39   15.30
  -4 -22   2   18.70   10.90
  -4 -22   2   36.10   11.50
   4 -22  -2   43.90   11.60
   4 -22  -2   46.30   11.60
   4  22  -2   30.30   12.40
   4  22  -2   30.80    6.80
  -4  22   2   34.90   12.60
  -4  22   2   34.50   12.20
  -3 -22   2   20.10   10.00
   3 -22  -2   10.00   10.70
   3 -22  -2   16.10    8.60
  -3 -22   2   12.80    3.20
   3  22  -2   18.00   10.80
  -3  22   2   12.30    8.30
  -3  22   2   10.30    8.40
  -3  22   2   15.90   11.90
  -2 -22   2    0.80    4.00
  -2 -22   2   15.90    9.10
  -2 -22   2    2.50    4.20
   2 -22  -2    1.20    8.70
   2  22  -2    2.50   10.00
  -2  22   2    2.70    7.40
  -2  22   2   16.10    8.30
  -2  22   2   -9.10   11.20
   2  22  -2   17.10    9.40
   1 -22  -2  132.49   12.70
  -1 -22   2  115.69   10.70
  -1 -22   2  120.99   12.80
   1  22  -2  103.99   12.80
   1  22  -2  108.39   10.90
  -1  22   2  107.89   11.40
  -1  22   2  112.69    9.70
  -1  22   2   95.89   13.40
   0 -22   2   26.20    9.10
   0 -22   2    8.70    6.30
   0 -22  -2   17.20    8.60
   0  22   2   17.00   10.20
   0  22  -2   10.90    7.60
   0  22   2   17.70    6.80
   0  22   2    6.70    9.00
   0  22  -2   18.20    8.50
   0  22  -2   16.80   10.70
   1 -22   2  169.78   14.50
  -1 -22  -2  166.08   16.90
   1 -22   2  141.39   13.20
   1  22   2  187.88   16.60
  -1  22  -2  153.28   14.80
  -1  22  -2  200.38   17.00
  -1  22  -2  140.29   12.30
   1  22   2  157.08   15.20
   1  22   2  125.29   12.20
  -2 -22  -2    1.70    6.30
   2 -22   2    7.40    7.50
  -2 -22  -2   15.10    8.50
   2 -22   2   -7.80    9.30
   2  22   2   -2.30    7.30
  -2  22  -2    5.00   11.80
  -2  22  -2   -2.90    9.00
  -2  22  -2   -4.90    8.00
   2  22   2    0.90    8.10
   3 -22   2   43.70   10.10
  -3 -22  -2   19.50    7.90
   3 -22   2   27.10    9.50
  -3 -22  -2   19.50    6.70
  -3 -22  -2   19.60   10.90
   3  22   2   10.70   10.00
  -3  22  -2   33.30    9.70
  -3  22  -2   25.10   12.60
   3  22   2   32.70    7.90
   4 -22   2   32.10   11.60
  -4 -22  -2   33.30    6.90
  -4 -22  -2   37.20   12.20
   4 -22   2   29.60   12.80
  -4 -22  -2   29.20    9.50
   4  22   2   35.20    7.30
  -4  22  -2   26.10   11.80
  -4  22  -2   29.40   13.50
   4  22   2   40.50   17.60
  -5 -22  -2    4.30    7.20
  -5 -22  -2    5.00   13.30
   5 -22   2    4.60   13.80
  -5 -22  -2  -18.80   13.40
   5 -22   2    7.60   13.70
   5  22   2   -6.20    6.30
   5  22   2    2.30   14.00
  -5  22  -2   -3.90   14.10
  -5 -23   2    9.40   13.40
   5 -23  -2   -4.00   13.40
   5  23  -2   32.40   15.30
  -5  23   2    9.70   14.70
   4 -23  -2    4.10   11.50
  -4 -23   2    1.60   11.50
   4 -23  -2   -7.50   10.70
  -4 -23   2   -1.10   11.90
   4  23  -2    7.90    6.90
   4  23  -2   16.00   12.50
  -4  23   2  -19.30   12.70
   3 -23  -2  -13.30   10.90
  -3 -23   2    4.80    3.50
  -3 -23   2   13.20   11.40
   3 -23  -2    4.00    9.90
  -3  23   2    9.90   12.60
  -3  23   2    8.40    8.20
   3  23  -2   11.10   13.90
  -3  23   2   -4.70    9.30
  -2 -23   2   65.89    6.40
  -2 -23   2   63.59   10.80
   2 -23  -2  100.99   11.60
  -2 -23   2   81.09    6.70
  -2  23   2   83.69    9.20
   2  23  -2   89.79   13.70
  -2  23   2   78.49   11.30
  -2  23   2   72.99   12.90
   2  23  -2   88.89   11.80
  -1 -23   2   10.00    8.20
  -1 -23   2   -5.40    5.70
   1 -23  -2  -14.10    8.70
  -1  23   2    6.40    8.60
   1  23  -2    6.70   11.30
  -1  23   2    2.00    6.90
  -1  23   2   -4.20   11.00
   1  23  -2    9.20    8.10
   0 -23   2  220.78   16.70
   0 -23  -2  227.88   20.20
   0 -23   2  226.68   19.90
   0  23   2  230.68   17.80
   0  23   2  271.27   21.10
   0  23  -2  221.28   19.10
   0  23  -2  267.77   19.80
   0  23  -2  251.87   24.20
   1 -23   2   48.60   10.50
  -1 -23  -2   80.39   11.20
   1  23   2   77.29    9.80
  -1  23  -2   68.49   10.70
   1  23   2   61.49    9.40
  -1  23  -2   74.29   10.90
   1  23   2   86.09   11.50
  -1  23  -2   48.30   12.10
  -2 -23  -2  190.38   16.30
   2 -23   2  235.48   18.20
  -2 -23  -2  217.28   21.20
   2 -23   2  202.78   20.20
  -2  23  -2  226.98   19.70
   2  23   2  201.98   19.40
   2  23   2  218.78   18.40
  -2  23  -2  227.08   20.10
  -2  23  -2  178.98   19.30
  -3 -23  -2   -6.00    7.70
  -3 -23  -2   12.30   10.50
   3 -23   2  -17.80    9.70
   3 -23   2   36.20   11.00
  -3 -23  -2    1.90    6.60
   3  23   2   24.60    8.00
   3  23   2    7.90   10.60
  -3  23  -2   13.10   12.40
  -3  23  -2   -6.80   12.10
   4 -23   2   -4.20   12.20
  -4 -23  -2   20.50   12.80
   4 -23   2   -9.00   10.60
  -4 -23  -2    3.40    6.30
  -4 -23  -2    5.70   10.00
   4  23   2    2.00    7.60
   4  23   2    7.50   11.80
  -4  23  -2   16.40   13.50
  -4  23  -2   -6.50   13.10
   5 -23   2   -2.20   17.70
  -5 -23  -2   -2.80   15.40
   5 -23   2   14.30   17.50
  -5 -23  -2    7.90    7.10
   5  23   2   -1.50    6.90
   5  23   2    5.10   15.20
  -5  23  -2  -11.00   14.40
  -4 -24   2   25.60   13.10
   4 -24  -2   21.00   13.50
   4 -24  -2   17.10   13.40
  -4 -24   2    3.80   13.40
  -4  24   2   12.30   13.80
   4  24  -2   17.80    7.70
  -4  24   2   14.30   10.50
   4  24  -2   27.30   13.70
   3 -24  -2    9.50   12.20
   3 -24  -2   22.20   11.00
  -3 -24   2    8.50   11.40
   3  24  -2   14.50    8.00
  -3  24   2   17.80    8.60
   3  24  -2   17.30   12.20
  -3  24   2   18.00   12.10
  -3  24   2   15.50   13.60
  -2 -24   2   33.70   11.20
  -2 -24   2   26.90    5.00
   2 -24  -2   25.60    9.90
  -2 -24   2   35.50    5.80
  -2  24   2   34.50    8.20
   2  24  -2   23.40   10.40
  -2  24   2   44.40   11.90
  -1 -24   2   -4.90    5.70
  -1 -24   2   -4.90   10.40
   1 -24  -2    1.00    9.60
  -1  24   2    1.80    7.20
  -1  24   2    3.20   18.20
  -1  24   2   -4.80    7.90
   1  24  -2   -0.80    9.20
   1  24  -2    2.80   19.80
   0 -24   2   27.80   10.10
   0 -24   2   27.40    7.40
   0 -24  -2   37.40   10.10
   0  24  -2   39.50   11.60
   0  24  -2   25.00    8.60
   0  24   2   34.10    8.50
   0  24   2   33.90   10.90
  -1 -24  -2  -14.00    9.20
   1 -24   2    1.90    7.80
   1 -24   2   -1.60    9.80
   1  24   2   -8.90    8.50
  -1  24  -2  -10.80    9.90
   1  24   2   14.10    9.00
   1  24   2    2.40    9.30
  -1  24  -2   -4.30   16.70
  -1  24  -2  -16.70    9.90
  -2 -24  -2   25.70    7.30
  -2 -24  -2    8.70   10.90
   2 -24   2   49.70   10.00
   2 -24   2   13.50   11.20
  -2  24  -2   32.30   11.60
  -2  24  -2   28.00   10.10
   2  24   2   33.50   10.50
   2  24   2   27.60    8.70
  -2  24  -2   41.00   13.60
   3 -24   2   42.10   10.80
  -3 -24  -2   43.80   13.10
  -3 -24  -2   30.20    7.40
   3 -24   2   33.50   13.30
  -3 -24  -2   26.20    9.00
   3  24   2   32.00   11.70
  -3  24  -2   45.50   13.60
  -3  24  -2   43.30   13.30
   3  24   2   47.40    8.90
   4 -24   2   34.10   12.20
  -4 -24  -2   34.20   12.20
  -4 -24  -2   20.60    7.20
  -4 -24  -2   12.20   13.80
   4 -24   2   14.50   15.50
   4  24   2   36.60    8.60
   4  24   2   25.70   13.10
  -4  24  -2   51.99   15.90
  -4 -25   2   24.30   13.60
   4 -25  -2    5.00   14.60
   4 -25  -2   20.60   16.80
  -4  25   2   25.70   11.10
   4  25  -2   25.60    8.40
   4  25  -2   45.70   15.60
  -4  25   2   35.60   15.10
   3 -25  -2   25.30   12.00
   3 -25  -2   59.29   13.90
  -3 -25   2   65.79   14.40
  -3  25   2   66.19   11.10
   3  25  -2   54.19    9.60
  -3  25   2   85.49   14.20
   3  25  -2   54.99   14.10
  -3  25   2   64.79   15.00
   2 -25  -2  -12.90   12.20
  -2 -25   2    5.70    4.90
  -2 -25   2    0.50    5.40
  -2 -25   2   -5.10   11.20
  -2  25   2   -9.10    8.10
   2  25  -2    7.90   13.60
  -2  25   2   -2.20   12.40
  -2  25   2   50.99   11.00
   2  25  -2    3.90   11.60
   1 -25  -2   37.00   11.00
  -1 -25   2   -1.50   10.70
  -1 -25   2   18.20    7.10
  -1  25   2   24.10   13.10
   1  25  -2   20.40   10.20
  -1  25   2   17.80   10.30
   1  25  -2   21.50   13.30
  -1  25   2   15.30    8.20
   0 -25   2   18.80   10.60
   0 -25   2   14.80    8.00
   0 -25  -2    6.30   11.40
   0  25  -2   34.90   13.60
   0  25  -2   22.80   13.50
   0  25   2   18.60    9.20
   0  25  -2   26.10   10.00
   0  25   2   30.20   10.60
   1 -25   2  203.58   17.20
  -1 -25  -2  197.88   16.90
   1 -25   2  208.98   18.10
  -1  25  -2  191.68   15.60
  -1  25  -2  214.28   18.20
   1  25   2  192.38   19.00
  -1  25  -2  168.28   17.60
   1  25   2  225.68   21.70
   1  25   2  153.18   14.70
   2 -25   2   42.80    9.50
   2 -25   2   14.90   12.90
  -2 -25  -2   21.60    7.70
  -2 -25  -2   25.60   11.40
   2  25   2   26.30    9.30
   2  25   2   19.80   10.50
   2  25   2    1.70   11.30
  -2  25  -2    6.70   13.80
  -2  25  -2    8.90   12.10
  -2  25  -2   22.50   11.10
  -3 -25  -2   -4.80   13.20
  -3 -25  -2    6.70    7.00
   3 -25   2   -1.00   14.70
   3 -25   2    9.40   11.40
   3  25   2   -4.40   11.70
  -3  25  -2   26.60   14.80
  -3  25  -2  -10.00   12.00
  -3  25  -2   25.50   15.00
   3  25   2   -8.70    9.00
   4 -25   2   95.99   23.40
  -4 -25  -2  109.19   10.10
   4 -25   2  125.19   15.20
  -4 -25  -2  117.19   17.70
  -4 -25  -2  118.89   16.30
  -4  25  -2  140.49   19.10
   4  25   2  132.99   12.20
   4  25   2  127.29   16.80
  -3 -26   2    9.00   14.30
   3 -26  -2   23.50   16.70
   3 -26  -2    4.10   13.10
   3  26  -2    8.70   14.10
   3  26  -2    6.30    8.80
  -3  26   2    4.20   10.00
  -3  26   2    6.80   15.40
  -2 -26   2   -8.50    5.40
  -2 -26   2    8.80    5.10
  -2 -26   2    9.00   12.90
   2 -26  -2   -2.70   13.60
   2 -26  -2    4.50   11.40
   2  26  -2   12.30   14.10
  -2  26   2    2.80   13.70
  -2  26   2  -14.40   14.60
   2  26  -2   -2.70   12.30
  -2  26   2    4.60    9.20
  -1 -26   2    7.10    6.80
   1 -26  -2   -4.30   11.80
  -1 -26   2   -5.60   12.40
  -1  26   2   -2.60   13.40
   1  26  -2   10.50   14.10
   1  26  -2   -5.50   13.60
  -1  26   2   18.30   11.20
  -1  26   2    2.20    9.00
   1  26  -2   -7.70   13.10
   0 -26  -2  -17.20   13.10
   0 -26   2   -8.20   11.70
   0 -26   2   -2.70    8.50
   0  26  -2    7.50   13.40
   0  26   2   15.60   11.10
   0  26   2    0.60    9.70
   0  26  -2   -3.30    9.80
   0  26  -2   -8.70   13.70
   1 -26   2    0.80   14.10
  -1 -26  -2   17.90   14.10
   1 -26   2   12.50    9.00
   1  26   2   18.80   10.40
  -1  26  -2   18.60   14.20
   1  26   2   11.00   12.90
  -1  26  -2   21.70   10.70
   1  26   2   18.40   10.50
  -1  26  -2   31.00   13.70
  -2 -26  -2   23.60    7.90
  -2 -26  -2   28.60   14.80
   2 -26   2   16.70   16.20
   2 -26   2   33.50   11.20
  -2  26  -2   28.30   16.70
  -2  26  -2   25.00   14.90
   2  26   2   27.00   12.00
   2  26   2   44.10   14.10
   2  26   2   34.00   10.10
  -2  26  -2   31.80   12.10
   3 -26   2   16.00   26.70
  -3 -26  -2    1.20    7.50
   3 -26   2    2.50   11.40
  -3 -26  -2  -16.90   18.50
  -3  26  -2   16.10   15.40
   3  26   2   25.80   12.70
  -3  26  -2   -4.20   13.00
   3  26   2   -2.90   10.10
   3 -27  -2    1.30   13.10
   3  27  -2   10.80   14.20
  -3  27   2    8.70   10.80
   3  27  -2   19.20   10.20
  -3  27   2   35.10   16.60
  -2 -27   2   11.20    6.10
   2 -27  -2   14.60   17.40
   2 -27  -2   -5.70   10.70
  -2 -27   2   11.60    5.40
  -2 -27   2   14.70   15.30
  -2  27   2   10.40   15.90
   2  27  -2    5.80   12.50
  -2  27   2   25.30    9.40
   1 -27  -2   24.40   15.10
  -1 -27   2   48.10   14.80
  -1 -27   2   44.60    8.20
  -1  27   2   38.30   15.40
  -1  27   2   39.70   10.50
  -1  27   2   55.99   15.20
   1  27  -2   69.29   15.70
   1  27  -2   54.09   11.90
   1  27  -2   18.30   14.70
   0 -27   2   31.40   14.40
   0 -27  -2   20.90   15.30
   0  27   2   39.90   14.80
   0  27  -2   52.79   15.10
   0  27   2   39.60   11.20
   0  27  -2   36.10   11.10
   0  27  -2   24.50   17.00
   1 -27   2   57.69   18.20
  -1 -27  -2   38.50   16.30
   1 -27   2   66.09   11.00
   1  27   2   57.99   12.60
  -1  27  -2   29.80   11.70
  -1  27  -2   59.59   15.60
  -1  27  -2   64.19   18.70
   1  27   2   92.39   16.50
   1  27   2   67.39   12.00
  -2 -27  -2   31.40    8.40
   2 -27   2   28.90   11.30
   2  27   2  -12.90   12.90
   2  27   2   29.50   14.30
   2  27   2   56.69   11.20
  -2  27  -2   39.80   12.50
  -2  27  -2   31.10   16.60
   3 -27   2    6.70   12.80
  -3 -27  -2   -8.10    7.60
   3  27   2    3.50   10.80
   3  27   2    4.60   14.30
  -3  27  -2  -14.70   17.10
  -2 -28   2    8.90    5.70
  -2 -28   2    9.30    6.50
   2 -28  -2  -14.70   13.30
  -2  28   2  -12.30    9.70
  -2  28   2    6.70   17.50
   2  28  -2   19.20   14.40
  -1 -28   2   17.00    8.40
   1  28  -2   38.10   16.80
  -1  28   2   18.70   10.00
   1  28  -2   -1.50   12.20
   0 -28   2   20.30    9.80
   0  28   2   24.10   16.80
   0  28  -2   16.50   11.50
   0  28  -2   43.70   16.80
   0  28   2    1.00   12.20
   0  28   2   23.90   11.10
   1 -28   2   36.80   11.10
   1  28   2    3.40   11.90
   1  28   2   27.50   13.90
   1  28   2   12.90   17.10
  -1  28  -2   16.70   11.10
  -1  28  -2   54.69   17.10
   2 -28   2  -10.00   11.50
  -2 -28  -2   15.60    8.70
  -2  28  -2    2.00   13.90
  -2  28  -2   14.60   18.50
   2  28   2   -5.30   12.80
   2  28   2    1.10   11.30
   0  29  -2   11.90   18.40
  -8   0   3   -2.40   10.80
  -8   0   3    5.40    5.40
   8   0  -3   -0.60   13.10
   8   0  -3   22.40   10.50
   7   0  -3    8.90    8.50
  -7   0   3   12.90    8.50
  -7   0   3   -1.90    4.90
   7   0  -3   17.20   11.30
   6   0  -3    2.80    6.30
  -6   0   3    3.00    4.20
  -6   0   3    5.80    8.10
   6   0  -3    2.20    9.20
   6   0  -3    4.10    7.40
  -6   0   3    0.80    6.50
   5   0  -3    6.40    6.20
  -5   0   3    5.10    5.50
   5   0  -3   -1.60    5.60
   5   0  -3   -0.40    6.40
  -5   0   3   -0.70    3.70
   4   0  -3   -0.20    5.40
   4   0  -3   -4.40    4.30
  -4   0   3    0.00    5.20
  -4   0   3    1.30    4.30
   4   0  -3   -3.30    4.60
  -4   0   3   -0.50    3.20
  -3   0   3   -1.30    4.30
  -3   0   3   -0.40    2.90
  -3   0   3   -7.60    3.50
   3   0  -3    3.20    4.00
   3   0  -3   -1.30    4.70
   3   0  -3   -1.80    3.70
  -2   0   3   -1.10    3.90
   2   0  -3    5.70    4.40
  -2   0   3   -0.70    2.70
   2   0  -3    7.90    3.20
  -2   0   3   -4.20    2.90
   1   0  -3   -3.30    2.00
  -1   0   3   -2.00    2.20
  -1   0   3    2.80    3.00
  -1   0   3   -0.80    3.20
   1   0  -3    2.90    3.10
   1   0  -3    7.50    2.40
   0   0   3    0.80    2.90
   0   0  -3    3.70    1.60
   0   0  -3   -2.90    2.60
  -1   0  -3   -2.10    1.70
  -1   0  -3    4.30    3.60
   1   0   3   -0.60    1.50
   1   0   3    3.10    3.30
   2   0   3   -4.60    3.80
  -2   0  -3   -1.60    3.70
   2   0   3   -4.60    2.80
  -2   0  -3    2.30    4.20
  -2   0  -3    0.20    2.90
   3   0   3    0.40    4.00
   3   0   3    0.90    4.70
  -3   0  -3   -0.50    3.60
  -3   0  -3    1.60    5.10
  -3   0  -3   -8.30    4.40
  -4   0  -3   -3.50    4.30
  -4   0  -3   -0.40    5.00
   4   0   3   -1.60    4.80
  -4   0  -3   -7.40    5.80
   4   0   3    6.30    5.00
   5   0   3   -8.30    5.90
  -5   0  -3   -6.70    5.20
  -5   0  -3    0.00    5.30
  -5   0  -3    6.90    6.80
   5   0   3    5.50   11.30
  -6   0  -3    6.20    7.20
   6   0   3   -7.90    7.40
  -6   0  -3   -9.00    7.40
   6   0   3  -10.90    7.70
  -6   0  -3   -3.90    7.30
  -6   0  -3   -3.10    8.00
  -7   0  -3    3.20    8.50
  -7   0  -3   -7.80    9.90
   7   0   3   -5.20    9.10
  -7   0  -3    1.80    8.10
   7   0   3   -7.80    8.40
  -8   0  -3   12.60    9.90
  -8   0  -3    6.30   13.30
   8   0   3   -3.00   13.30
   8   0   3   -0.10   14.20
  -8   0  -3   14.80   12.20
  -8  -1   3    8.70    4.40
   8  -1  -3   -1.00   12.20
   8  -1  -3    6.20   10.40
  -8  -1   3   17.70   11.60
   8   1  -3   -2.80    9.90
  -8   1   3   14.90    6.00
   8   1  -3   -3.70   13.60
  -8   1   3    5.30   10.40
   7  -1  -3   -6.30   10.50
  -7  -1   3    0.50    8.10
  -7  -1   3    1.30    4.30
   7  -1  -3   -1.10    8.60
   7   1  -3   -8.30    9.30
  -7   1   3   -1.30    8.20
   7   1  -3    6.10   10.10
  -7   1   3    3.20    5.20
  -7   1   3   -4.60    8.60
   7   1  -3   -9.50    7.90
  -6  -1   3   44.10    5.00
  -6  -1   3   47.10    7.20
   6  -1  -3   44.80    9.00
   6  -1  -3   51.49    8.00
   6  -1  -3   39.60    7.80
   6   1  -3   49.99    8.90
   6   1  -3   32.30    8.70
  -6   1   3   63.39    9.00
  -6   1   3   52.59    5.90
  -6   1   3   45.60    7.40
   6   1  -3   48.90    8.60
  -5  -1   3   73.19    7.10
   5  -1  -3   52.99    8.10
   5  -1  -3   62.89    7.50
  -5  -1   3   54.89    5.00
   5  -1  -3   64.99    7.00
   5   1  -3   81.59    7.20
  -5   1   3   69.99    7.20
  -5   1   3   62.89    5.90
   5   1  -3   60.39    7.60
  -5   1   3   77.59   14.20
   5   1  -3   59.39    8.30
   4  -1  -3  518.75   28.80
  -4  -1   3  562.14   28.70
   4  -1  -3  524.15   29.70
  -4  -1   3  563.74   29.30
  -4  -1   3  481.95   27.70
   4  -1  -3  550.84   28.90
   4   1  -3  484.35   29.60
  -4   1   3  563.34   29.30
  -4   1   3  490.55   28.10
  -4   1   3  554.94   28.60
   4   1  -3  517.05   28.90
   4   1  -3  548.65   28.70
   3  -1  -3   55.79    5.40
   3  -1  -3   56.09    5.30
  -3  -1   3   71.99    6.60
   3  -1  -3   65.19    6.70
  -3  -1   3   59.19    5.30
  -3  -1   3   62.79    5.50
   3   1  -3   63.39    5.30
   3   1  -3   52.29    5.50
  -3   1   3   55.39    5.80
  -3   1   3   61.49    4.90
   3   1  -3   48.70    5.90
  -3   1   3   55.99    5.00
   2  -1  -3 2989.60  160.98
   2  -1  -3 3024.00  161.38
  -2  -1   3 3339.17  161.38
  -2  -1   3 3238.88  161.08
   2   1  -3 3331.07  160.98
   2   1  -3 3008.90  161.08
  -2   1   3 3279.37  160.98
  -2   1   3 3414.36  161.38
   2   1  -3 2962.90  161.28
  -2   1   3 3024.50  161.08
   1  -1  -3 6595.04  350.66
  -1   1   3 6751.82  350.66
  -1   1   3 7342.67  350.76
   0  -1  -3  334.77   19.30
   0  -1   3  392.86   19.20
   0  -1  -3  357.56   18.70
   0  -1  -3  379.16   19.40
   0   1   3  377.16   18.70
   0   1   3  337.87   19.40
   0   1  -3  351.66   19.10
   1  -1   3 1106.59   54.19
  -1  -1  -3 1102.79   54.09
   1  -1   3 1038.30   53.69
  -1  -1  -3  987.20   54.19
  -1   1  -3 1003.10   54.19
  -1   1  -3 1024.80   53.69
   1   1   3 1099.99   54.19
  -2  -1  -3  193.48   12.40
  -2  -1  -3  196.68   11.70
   2  -1   3  180.48   12.10
  -2  -1  -3  198.28   10.70
   2  -1   3  170.78   11.00
   2   1   3  168.38   11.20
  -2   1  -3  179.18   12.30
   2   1   3  189.38   12.00
  -2   1  -3  182.18   10.90
   3  -1   3  295.57   17.30
  -3  -1  -3  296.57   16.30
  -3  -1  -3  280.27   17.40
  -3  -1  -3  282.67   17.10
   3  -1   3  284.47   16.60
  -3   1  -3  282.67   17.70
  -3   1  -3  305.37   16.50
   3   1   3  280.27   16.60
  -3   1  -3  272.67   16.90
   3   1   3  298.47   17.20
  -4  -1  -3  140.99   12.50
   4  -1   3  143.59   11.80
  -4  -1  -3  155.98   10.90
  -4  -1  -3  152.98   11.50
   4  -1   3  148.19   12.10
   4   1   3  148.89   11.60
  -4   1  -3  137.29   11.10
  -4   1  -3  145.09   11.30
   4   1   3  161.28   12.20
  -4   1  -3  133.19   12.80
  -5  -1  -3   32.30    7.60
   5  -1   3   23.00    9.70
   5  -1   3   15.10    6.40
  -5  -1  -3   17.00    5.50
  -5  -1  -3   24.00    6.10
   5   1   3   23.20    6.30
  -5   1  -3   25.40    7.10
  -5   1  -3   20.90    5.80
  -5   1  -3   24.00    6.50
   5   1   3   31.10    6.70
  -5   1  -3   18.30    6.90
  -6  -1  -3   56.99    8.40
  -6  -1  -3   75.09    9.00
   6  -1   3   82.89    9.50
   6  -1   3   67.19    9.40
  -6  -1  -3   72.69    9.80
   6   1   3   88.19    9.80
  -6   1  -3   71.29    8.40
  -6   1  -3   64.19    9.00
  -6   1  -3   53.89    9.60
  -6   1  -3   80.19    9.20
   6   1   3   64.69    9.20
  -7  -1  -3   11.70    8.40
   7  -1   3  -13.00    9.20
  -7  -1  -3   -0.90    8.80
  -7  -1  -3   -3.50    9.80
   7  -1   3   17.50   10.00
  -7   1  -3    4.30   10.20
   7   1   3   -5.50    8.30
  -7   1  -3  -18.00    8.30
  -7   1  -3   25.10    8.60
   7   1   3    8.50   10.00
  -7   1  -3    9.30    8.50
  -8  -1  -3   81.69    9.20
  -8  -1  -3   56.39   18.50
   8  -1   3  113.29   25.50
  -8  -1  -3   77.19   11.40
  -8  -1  -3   60.49   13.20
   8  -1   3   88.99   16.10
  -8   1  -3   82.99   13.80
   8   1   3   68.09   14.60
   8   1   3   94.19   14.50
  -8   1  -3   49.30   16.00
  -8   1  -3   63.29   11.20
   8  -2  -3    6.60   12.40
   8  -2  -3  -11.10    9.90
  -8  -2   3   28.60   10.60
  -8   2   3   -8.30    6.20
   8   2  -3    3.00   14.20
  -8   2   3  -20.20    9.70
   8   2  -3  -19.40    9.60
   7  -2  -3  -10.40    7.20
  -7  -2   3    2.20    3.30
  -7  -2   3    3.50    8.10
   7  -2  -3    7.50   10.00
   7   2  -3   -6.40    8.70
  -7   2   3    3.90    8.00
  -7   2   3   16.80    9.60
   7   2  -3  -11.30    9.50
  -7   2   3    5.50    5.90
   7   2  -3   -4.30    7.70
   6  -2  -3   31.70    7.60
  -6  -2   3   56.79    7.60
  -6  -2   3   36.70    4.40
   6  -2  -3   45.80    9.90
  -6   2   3   57.39    7.80
  -6   2   3   43.20    5.90
   6   2  -3   55.19    7.60
  -6   2   3   55.69    9.00
   6   2  -3   47.30    8.70
   6   2  -3   66.49   10.10
   5  -2  -3   48.50    6.90
   5  -2  -3   67.19    8.70
  -5  -2   3   46.00    4.20
   5  -2  -3   72.49    7.40
  -5  -2   3   47.70    6.80
   5   2  -3   63.79    8.40
   5   2  -3   60.89    6.40
   5   2  -3   49.40    7.00
  -5   2   3   58.69    6.70
  -5   2   3   53.49    8.20
  -5   2   3   53.69    4.70
   4  -2  -3  163.38   13.70
  -4  -2   3  150.38    9.80
  -4  -2   3  163.08   11.90
   4  -2  -3  167.58   11.90
   4  -2  -3  184.48   12.40
   4   2  -3  160.48   12.60
  -4   2   3  183.58   12.80
  -4   2   3  167.38    9.20
   4   2  -3  165.18   13.40
  -4   2   3  174.68   11.50
   4   2  -3  167.78   11.50
  -3  -2   3    5.50    2.60
   3  -2  -3    3.50    4.80
   3  -2  -3    6.00    3.90
  -3  -2   3    1.80    4.10
   3  -2  -3   -8.20    4.20
  -3   2   3    1.80    3.40
   3   2  -3    4.10    3.50
  -3   2   3    7.40    4.50
   3   2  -3    2.10    4.60
   3   2  -3    1.50    4.30
   2  -2  -3  341.67   17.80
  -2  -2   3  361.86   17.80
   2  -2  -3  322.77   18.30
   2  -2  -3  298.37   19.40
  -2  -2   3  340.87   18.10
  -2  -2   3  344.77   18.60
   2   2  -3  354.96   18.10
  -2   2   3  348.87   19.20
   2   2  -3  398.56   17.70
   2   2  -3  321.97   18.70
  -2   2   3  350.16   18.30
   2   2  -3  315.37   19.40
  -2   2   3  311.77   18.80
   1  -2  -3  169.18   10.10
  -1  -2   3  178.58    9.80
   1  -2  -3  164.78    9.00
  -1  -2   3  175.08   10.10
   1  -2  -3  151.58   10.40
   1   2  -3  163.88    9.90
  -1   2   3  150.88   10.60
  -1   2   3  165.98    9.00
   1   2  -3  190.68    9.90
   1   2  -3  167.58    9.80
  -1   2   3  172.58   10.40
   0  -2  -3    9.70    1.60
   0  -2   3    4.30    2.50
   0  -2  -3    5.30    3.40
   0   2   3    3.30    3.10
   0   2  -3    0.60    3.20
   0   2   3    2.80    2.00
   0   2  -3    7.30    2.20
   1  -2   3 4570.14  247.58
  -1  -2  -3 4768.62  247.88
   1  -2   3 5057.79  247.88
  -1  -2  -3 5055.29  247.78
  -1  -2  -3 4975.00  247.78
   1   2   3 4766.42  247.78
  -1   2  -3 4772.72  247.98
  -1   2  -3 4687.13  247.88
   1   2   3 5167.88  247.88
  -2  -2  -3  939.91   49.70
  -2  -2  -3 1016.70   49.60
   2  -2   3  994.10   49.70
  -2  -2  -3 1013.20   49.40
   2  -2   3  868.91   49.20
   2   2   3 1046.10   49.70
  -2   2  -3  929.01   49.80
   2   2   3  860.41   49.40
   2   2   3  949.80   49.60
  -2   2  -3  915.71   49.90
  -2   2  -3  985.40   49.30
  -3  -2  -3  470.85   24.10
  -3  -2  -3  426.16   24.40
   3  -2   3  439.36   24.20
   3  -2   3  410.76   23.80
   3   2   3  442.56   24.00
   3   2   3  408.26   24.30
  -3   2  -3  426.76   24.70
  -3   2  -3  444.46   24.00
  -3   2  -3  457.65   23.60
   3   2   3  416.86   23.50
  -3   2  -3  433.96   24.60
  -4  -2  -3   46.40    6.60
   4  -2   3   55.49    6.70
   4  -2   3   45.30    6.10
  -4  -2  -3   60.89    6.50
  -4   2  -3   48.30    5.80
  -4   2  -3   35.50    6.20
   4   2   3   47.00    6.00
   4   2   3   46.40    5.90
  -4   2  -3   57.49    6.30
  -4   2  -3   51.89    6.80
   5  -2   3 1072.99   58.39
   5  -2   3 1135.49   58.49
  -5  -2  -3 1143.89   58.29
  -5  -2  -3 1082.39   58.69
   5   2   3 1093.69   58.29
  -5   2  -3 1143.39   58.19
   5   2   3 1158.88   58.49
  -5   2  -3 1124.29   58.29
  -5   2  -3 1059.19   58.39
  -5   2  -3 1057.39   58.99
  -6  -2  -3    8.80    7.50
  -6  -2  -3    6.20    7.80
   6  -2   3   15.90    7.80
   6  -2   3   15.90    8.30
  -6   2  -3    4.20    8.20
  -6   2  -3    4.90    6.70
   6   2   3    9.40    7.70
  -6   2  -3    8.80    6.60
   6   2   3    7.00    7.40
  -6   2  -3    8.90    7.40
   7  -2   3   10.30    9.40
  -7  -2  -3    5.60    5.70
   7  -2   3   11.50    8.80
  -7  -2  -3    5.00    8.60
  -7  -2  -3   11.10    9.00
  -7  -2  -3    7.70   10.00
  -7   2  -3    9.00   10.60
  -7   2  -3   29.70    9.40
   7   2   3   13.70    9.90
  -7   2  -3   11.60    8.90
  -7   2  -3   29.20    9.00
   7   2   3   -1.20    8.60
   8  -2   3    9.20   15.70
  -8  -2  -3    8.40    9.60
  -8  -2  -3   -0.60   12.50
  -8  -2  -3   -8.20    6.80
   8  -2   3    5.20   23.00
  -8   2  -3   -9.70   15.20
  -8   2  -3    3.00   13.40
   8   2   3   17.80   12.40
  -8   2  -3   -2.80    9.80
   8   2   3    0.00   11.90
   8  -3  -3   61.29   12.60
   8  -3  -3   91.19   15.50
  -8  -3   3   64.69   12.60
  -8   3   3   62.09    8.50
   8   3  -3   69.79   15.30
   8   3  -3   72.39   14.10
   8   3  -3   68.19   11.40
  -8   3   3   67.29   11.70
  -8   3   3   76.99   17.00
   7  -3  -3   20.80    9.80
  -7  -3   3   19.20    8.00
   7  -3  -3    9.30    8.50
   7   3  -3   17.60   10.30
  -7   3   3   12.80    8.90
  -7   3   3    2.10    8.10
   7   3  -3   26.10   11.00
   7   3  -3   16.30    7.90
  -7   3   3    6.90    6.30
   6  -3  -3   49.50    7.70
  -6  -3   3   32.10    7.70
   6  -3  -3   29.70    9.00
  -6  -3   3   31.30    3.90
  -6  -3   3   41.00    3.60
   6   3  -3   29.70    8.50
  -6   3   3   27.60    7.70
  -6   3   3   21.90    6.80
   6   3  -3   44.70    7.00
   6   3  -3   32.50    8.90
  -5  -3   3   -0.10    2.70
   5  -3  -3    1.30    5.90
  -5  -3   3    1.90    2.60
   5  -3  -3    0.00    6.80
  -5  -3   3    6.50    5.70
  -5  -3   3    1.50    2.20
   5   3  -3    3.70    6.60
  -5   3   3    3.30    5.70
  -5   3   3   -2.60    5.00
   5   3  -3   -2.00    5.00
   5   3  -3   -0.40    6.70
  -5   3   3    6.00    3.80
   4  -3  -3   69.59    6.90
  -4  -3   3   69.29    4.90
  -4  -3   3   70.29    5.20
  -4  -3   3   82.89    6.70
   4  -3  -3   49.10    7.30
   4  -3  -3   60.39    6.30
   4   3  -3   65.99    7.10
   4   3  -3   67.09    5.80
  -4   3   3   77.39    7.30
  -4   3   3   60.79    5.40
   4   3  -3   57.19    7.50
  -4   3   3   56.69    5.90
   3  -3  -3  258.57   13.00
   3  -3  -3  245.28   15.50
  -3  -3   3  250.37   12.90
  -3  -3   3  244.08   14.40
  -3  -3   3  251.27   12.90
   3  -3  -3  223.48   14.10
   3   3  -3  224.08   14.80
   3   3  -3  215.38   15.30
  -3   3   3  259.07   15.20
   3   3  -3  233.88   13.80
  -3   3   3  210.68   13.10
  -3   3   3  263.47   14.00
   2  -3  -3   36.20    3.20
   2  -3  -3   29.80    5.10
  -2  -3   3   43.70    3.30
  -2  -3   3   28.80    4.10
   2  -3  -3   36.70    3.50
  -2   3   3   40.80    4.80
  -2   3   3   43.50    3.50
   2   3  -3   33.50    4.30
   2   3  -3   23.50    3.20
   2   3  -3   33.10    5.30
  -2   3   3   34.10    4.60
   2   3  -3   38.30    3.10
   1  -3  -3 7240.28  378.66
   1  -3  -3 7817.72  378.66
  -1   3   3 7387.56  378.76
   1   3  -3 7338.57  378.66
   0  -3  -3 1115.69   55.19
   0  -3   3 1088.09   55.19
   0  -3  -3 1064.59   54.79
   0  -3   3 1104.29   54.89
   0  -3  -3 1057.59   54.69
   0   3  -3 1016.50   55.19
   0   3   3 1081.49   54.79
   0   3  -3 1113.49   54.89
   0   3   3 1010.30   55.19
  -1  -3  -3 3042.90  146.89
  -1  -3  -3 2970.00  146.79
  -1  -3  -3 2777.32  146.99
   1  -3   3 2991.40  146.89
   1   3   3 2762.82  146.89
  -1   3  -3 2798.92  146.89
  -1   3  -3 2805.82  147.09
   1   3   3 3016.50  146.99
   1   3   3 2799.92  146.79
  -1   3  -3 2840.52  146.69
   2  -3   3 4418.66  244.48
  -2  -3  -3 5186.18  244.68
   2  -3   3 5056.29  244.78
  -2  -3  -3 4573.24  244.68
  -2  -3  -3 4904.61  244.48
   2   3   3 4540.25  244.38
  -2   3  -3 4655.93  244.78
  -2   3  -3 4730.73  244.88
  -2   3  -3 4850.81  244.48
   2   3   3 4725.73  244.68
   2   3   3 5197.68  244.78
  -3  -3  -3  385.76   19.70
  -3  -3  -3  398.26   20.60
  -3  -3  -3  332.27   20.80
   3  -3   3  379.06   20.90
   3  -3   3  332.27   20.30
  -3   3  -3  354.56   21.20
   3   3   3  318.17   20.00
  -3   3  -3  354.36   21.10
  -3   3  -3  393.46   20.20
   3   3   3  384.76   20.60
   3   3   3  351.06   20.70
  -4  -3  -3   -3.70    4.50
   4  -3   3    7.40    4.90
   4  -3   3    0.70    5.00
  -4  -3  -3    3.10    5.60
  -4  -3  -3    0.30    3.50
  -4   3  -3    5.20    5.10
   4   3   3   -1.40    5.30
  -4   3  -3    2.70    5.70
   4   3   3   -5.40    4.80
  -4   3  -3    8.10    5.40
  -4   3  -3    1.20    4.70
   4   3   3    3.20    4.80
  -5  -3  -3    2.60    4.20
  -5  -3  -3   -0.50    6.70
   5  -3   3   10.00    5.40
   5  -3   3   -9.90    6.10
  -5  -3  -3   -1.80    5.30
   5   3   3    3.20    6.00
  -5   3  -3    5.40    7.00
  -5   3  -3   -0.30    5.50
  -5   3  -3   -3.10    5.60
  -5   3  -3   -4.30    6.40
   5   3   3   -1.40    5.90
   6  -3   3  116.39   10.80
   6  -3   3  133.79   11.80
  -6  -3  -3  114.79   11.30
  -6  -3  -3  137.79   10.60
  -6  -3  -3   98.59   10.30
  -6   3  -3  108.39   10.70
  -6   3  -3  121.49   12.20
  -6   3  -3  125.19   11.10
   6   3   3  132.49   11.40
   6   3   3  143.39   13.90
  -6   3  -3  130.69   13.30
   7  -3   3    1.50    8.90
  -7  -3  -3    1.00    5.40
  -7  -3  -3   -2.00    9.60
   7  -3   3   -0.20    9.90
  -7  -3  -3   -1.20    8.40
   7   3   3    0.90    8.40
  -7   3  -3    5.00    8.10
   7   3   3   -3.00    9.50
  -7   3  -3   -1.60    8.30
  -7   3  -3   -0.50    8.70
  -7   3  -3    1.10   11.30
  -8  -3  -3    4.50    6.60
   8  -3   3   -7.70   15.80
  -8  -3  -3    1.10   11.90
  -8  -3  -3   -7.50    9.90
   8  -3   3   26.30   13.90
   8   3   3   -2.80   11.90
  -8   3  -3   -9.30   10.60
  -8   3  -3  -13.70   15.10
  -8   3  -3  -14.40   10.60
   8   3   3   23.40   11.90
  -8  -4   3   -6.40   12.30
   8  -4  -3    7.40   11.50
   8  -4  -3    5.30   12.90
   8   4  -3    1.70   12.40
  -8   4   3  -22.10   10.20
   8   4  -3    0.30   10.30
   8   4  -3   -6.00   13.90
  -8   4   3    3.80   15.60
  -8   4   3   -1.80    7.40
  -7  -4   3    1.50    8.10
   7  -4  -3   16.60    9.90
   7  -4  -3  -11.50    8.30
   7   4  -3   11.60    9.90
  -7   4   3   13.60    9.40
   7   4  -3   -8.80    7.40
   7   4  -3    1.70    9.90
  -7   4   3   11.00    8.30
   6  -4  -3  599.14   34.40
  -6  -4   3  623.74   32.40
  -6  -4   3  567.34   29.90
  -6  -4   3  526.95   30.30
   6  -4  -3  578.04   32.80
  -6   4   3  528.75   30.00
   6   4  -3  571.94   33.30
  -6   4   3  591.84   32.00
  -6   4   3  589.84   33.00
   6   4  -3  556.94   34.10
   6   4  -3  596.24   32.10
  -5  -4   3    1.80    3.00
   5  -4  -3    4.00    5.60
  -5  -4   3   -1.80    5.60
   5  -4  -3    1.80    7.50
   5   4  -3    4.40    4.60
  -5   4   3    0.20    5.30
   5   4  -3   -1.10    6.70
  -5   4   3    5.10    5.90
   5   4  -3    7.10    6.50
  -5   4   3    1.40    3.20
  -4  -4   3   40.30    3.40
   4  -4  -3   23.10    6.00
   4  -4  -3   25.30    5.50
  -4  -4   3   24.40    5.50
   4   4  -3   20.90    5.50
   4   4  -3   34.70    4.70
   4   4  -3   29.80    6.90
  -4   4   3   25.40    5.80
  -4   4   3   28.60    4.80
  -4   4   3   32.10    4.70
   3  -4  -3  378.76   22.90
  -3  -4   3  407.36   22.10
  -3  -4   3  405.46   21.10
   3  -4  -3  415.06   21.20
   3   4  -3  406.36   21.50
  -3   4   3  416.46   22.60
  -3   4   3  417.46   21.70
   3   4  -3  374.76   22.40
   3   4  -3  372.26   22.70
  -2  -4   3  867.91   44.20
   2  -4  -3  882.01   43.90
  -2  -4   3  866.81   43.80
   2  -4  -3  784.22   44.50
  -2   4   3  872.71   44.50
  -2   4   3  880.51   43.80
   2   4  -3  874.31   43.70
   2   4  -3  802.52   44.30
   2   4  -3  866.71   43.70
   2   4  -3  812.52   44.10
   1  -4  -3  808.82   43.40
   1  -4  -3  917.21   43.20
  -1  -4   3  824.92   43.20
  -1  -4   3  866.61   43.30
   1   4  -3  833.32   42.70
   1   4  -3  787.62   43.30
  -1   4   3  854.81   43.30
  -1   4   3  796.62   43.40
   1   4  -3  788.52   43.10
  -1   4   3  875.31   42.60
   0  -4  -3  411.96   21.60
   0  -4  -3  403.86   22.20
   0  -4  -3  408.66   21.30
   0  -4   3  420.16   21.60
   0  -4   3  405.56   22.40
   0   4   3  416.86   21.30
   0   4   3  410.56   21.60
   0   4  -3  393.56   22.50
   0   4  -3  433.76   21.50
   1  -4   3 2816.02  141.79
  -1  -4  -3 2661.53  141.69
  -1  -4  -3 2823.82  141.49
  -1  -4  -3 2903.21  141.59
   1  -4   3 2869.01  141.59
   1   4   3 2696.13  141.59
   1   4   3 2712.83  141.49
  -1   4  -3 2837.12  141.49
  -1   4  -3 2674.43  141.79
  -1   4  -3 2636.04  141.59
   1   4   3 2902.91  141.69
   2  -4   3 2125.39  102.29
  -2  -4  -3 2052.99  101.89
  -2  -4  -3 2131.39  102.09
   2  -4   3 1793.72  101.89
  -2  -4  -3 1912.01  102.19
  -2   4  -3 1923.41  102.29
   2   4   3 1941.21  102.09
  -2   4  -3 2067.49  101.99
   2   4   3 2118.69  102.19
  -2   4  -3 1978.30  102.39
   2   4   3 1888.11  101.79
  -3  -4  -3   12.60    3.30
   3  -4   3   19.20    4.60
  -3  -4  -3    8.10    4.80
   3  -4   3   15.10    4.70
  -3  -4  -3   16.10    4.50
   3   4   3   12.30    5.60
  -3   4  -3   18.10    5.40
   3   4   3    6.40    4.50
  -3   4  -3   19.80    4.30
  -3   4  -3   16.90    5.50
   3   4   3   12.40    4.10
   4  -4   3  542.65   29.70
  -4  -4  -3  554.54   29.50
   4  -4   3  503.85   29.40
  -4  -4  -3  499.55   29.60
  -4  -4  -3  550.04   28.40
  -4   4  -3  530.95   30.10
  -4   4  -3  569.14   29.30
   4   4   3  560.24   29.50
  -4   4  -3  554.44   29.50
   4   4   3  500.15   29.90
  -4   4  -3  545.85   29.90
   4   4   3  513.65   29.10
   5  -4   3  341.37   21.70
   5  -4   3  367.86   22.00
  -5  -4  -3  322.37   22.10
  -5  -4  -3  353.36   21.30
  -5  -4  -3  346.37   19.50
  -5   4  -3  371.46   21.20
   5   4   3  327.77   21.40
   5   4   3  339.87   22.30
  -5   4  -3  352.16   21.50
  -5   4  -3  344.67   22.00
   5   4   3  380.06   21.70
  -5   4  -3  342.97   22.60
  -6  -4  -3   99.29   10.60
   6  -4   3  112.59   12.00
  -6  -4  -3   91.79    9.80
   6  -4   3   84.99   10.00
  -6  -4  -3  111.19    9.50
  -6   4  -3  113.69   10.40
   6   4   3   76.79    9.30
  -6   4  -3   97.29    9.90
  -6   4  -3   92.19   12.20
  -6   4  -3  111.49   10.10
   6   4   3  100.19   10.30
  -7  -4  -3   53.99   10.30
   7  -4   3   68.09   11.50
   7  -4   3   65.59   10.30
  -7  -4  -3   63.89    6.40
  -7  -4  -3   48.10   11.20
  -7   4  -3   51.79   10.40
  -7   4  -3   70.09   10.30
  -7   4  -3   62.89   10.10
   7   4   3   47.20    9.30
   7   4   3   67.09   10.90
   8  -4   3   -1.90   11.90
  -8  -4  -3   -8.90    5.50
  -8  -4  -3    7.60   12.20
  -8  -4  -3    3.70   10.30
   8  -4   3   -2.50   15.50
  -8   4  -3    5.30   11.20
   8   4   3    4.00   14.70
  -8   4  -3   -4.40   11.70
   8   4   3  -18.10   11.80
  -8   4  -3   15.40   15.90
   8  -5  -3  -20.60   13.20
  -8  -5   3  -24.30   12.70
   8  -5  -3    7.40   13.10
   8   5  -3   12.50   13.70
  -8   5   3    8.30   14.50
  -8   5   3   -0.50    8.30
  -8   5   3   19.50   10.50
   8   5  -3    0.20   10.00
   8   5  -3    4.40   13.70
   7  -5  -3   49.30   13.30
  -7  -5   3   29.50   10.00
   7  -5  -3   61.09   10.00
  -7  -5   3   41.70    6.50
   7   5  -3   35.50    8.20
   7   5  -3   37.20   10.50
  -7   5   3   40.60    8.60
  -7   5   3   39.50    9.30
  -7   5   3   41.70    5.20
   7   5  -3   45.10   11.60
   6  -5  -3  191.18   17.20
  -6  -5   3  199.18   16.10
   6  -5  -3  197.48   18.70
  -6  -5   3  199.68   12.00
  -6   5   3  195.28   15.30
   6   5  -3  226.58   18.90
   6   5  -3  199.88   17.50
   6   5  -3  217.88   15.10
  -6   5   3  170.38   12.60
  -6   5   3  172.68   16.90
   5  -5  -3    8.70    6.90
  -5  -5   3    4.10    3.40
   5  -5  -3    4.80    9.90
   5   5  -3    6.00    6.70
   5   5  -3   -7.50    4.50
  -5   5   3    0.60    3.80
   5   5  -3   -2.10    6.70
  -5   5   3    4.90    5.70
  -5   5   3    4.60    5.10
  -4  -5   3   54.89    6.40
   4  -5  -3   66.19    6.30
   4  -5  -3   48.80    7.10
   4  -5  -3   66.79    7.10
  -4  -5   3   55.29    4.50
  -4   5   3   75.89    7.30
  -4   5   3   53.39    5.60
  -4   5   3   59.99    4.90
   4   5  -3   53.19    6.80
   4   5  -3   51.29    5.30
   4   5  -3   56.49    7.60
  -3  -5   3    6.20    4.20
   3  -5  -3    1.70    5.40
   3  -5  -3    5.20    3.30
  -3  -5   3    5.10    3.00
   3   5  -3    1.90    5.30
  -3   5   3   -2.20    3.40
  -3   5   3    6.00    5.40
  -3   5   3    5.80    3.40
   3   5  -3    6.60    3.10
   3   5  -3   -0.40    4.70
  -2  -5   3  692.83   36.10
   2  -5  -3  677.03   36.80
   2  -5  -3  723.63   36.10
  -2  -5   3  702.43   36.40
   2   5  -3  683.73   36.10
  -2   5   3  715.73   35.80
  -2   5   3  707.63   36.60
   2   5  -3  695.73   35.60
   2   5  -3  658.53   36.50
  -2   5   3  663.83   36.10
   2   5  -3  712.93   35.70
   1  -5  -3 1903.81  103.79
  -1  -5   3 2169.38  103.79
   1  -5  -3 2113.09  103.79
  -1  -5   3 2104.59  103.79
   1   5  -3 1953.60  103.69
  -1   5   3 1967.00  103.89
   1   5  -3 1999.10  103.79
  -1   5   3 2030.40  103.79
   0  -5  -3   40.90    3.90
   0  -5  -3   55.89    4.90
   0  -5   3   52.79    5.40
   0  -5   3   56.89    4.90
   0  -5  -3   48.30    4.10
   0   5   3   46.20    5.10
   0   5   3   52.59    5.30
   0   5  -3   42.10    5.10
   0   5   3   50.79    4.30
  -1  -5  -3 2633.64  139.19
  -1  -5  -3 2802.82  138.99
   1  -5   3 2792.62  139.39
   1  -5   3 2842.52  139.19
  -1  -5  -3 2851.31  139.09
  -1   5  -3 2880.41  139.09
   1   5   3 2571.64  138.99
   1   5   3 2574.84  139.09
  -1   5  -3 2590.84  139.09
   2  -5   3   56.09    5.40
  -2  -5  -3   68.19    5.60
  -2  -5  -3   66.59    6.50
  -2  -5  -3   61.69    5.70
   2  -5   3   60.09    6.20
   2  -5   3   73.89    6.20
   2   5   3   52.39    5.70
   2   5   3   58.59    5.00
  -2   5  -3   69.99    5.40
  -2   5  -3   65.69    6.30
  -2   5  -3   60.59    6.70
   2   5   3   79.29    7.60
  -3  -5  -3 1237.18   61.09
  -3  -5  -3 1129.49   61.09
  -3  -5  -3 1237.78   60.49
   3  -5   3 1236.68   61.29
   3  -5   3 1094.59   60.89
  -3   5  -3 1216.28   60.89
   3   5   3 1258.07   61.09
  -3   5  -3 1114.89   61.29
  -3   5  -3 1109.89   61.29
   3   5   3 1159.78   61.19
   3   5   3 1137.09   60.79
   4  -5   3  139.39   11.80
  -4  -5  -3  140.69    9.30
  -4  -5  -3  143.49   11.20
  -4  -5  -3  128.99   11.90
   4  -5   3  133.19   11.80
  -4   5  -3  142.29   11.10
   4   5   3  122.79   12.40
  -4   5  -3  132.09   12.80
  -4   5  -3  131.49   12.80
   4   5   3  120.09   11.20
   4   5   3  148.49   11.30
  -4   5  -3  151.08   11.40
  -5  -5  -3   63.19    4.90
  -5  -5  -3   40.40    6.60
   5  -5   3   51.59    7.40
  -5  -5  -3   54.29    7.90
   5  -5   3   42.80    7.20
   5   5   3   45.40    7.90
   5   5   3   56.89    7.00
   5   5   3   44.30    7.10
  -5   5  -3   64.19    7.60
  -5   5  -3   41.30    7.60
  -5   5  -3   41.40    6.60
  -5   5  -3   45.20    8.40
   6  -5   3   94.19   10.00
  -6  -5  -3   95.49    8.90
  -6  -5  -3  104.59   10.00
   6  -5   3  102.99   12.00
  -6  -5  -3  103.79   10.80
  -6   5  -3   96.39   10.40
  -6   5  -3  125.79   10.90
   6   5   3   97.09   11.60
  -6   5  -3   86.49    9.20
   6   5   3  100.79    9.50
   6   5   3   89.79   10.10
  -6   5  -3   95.79   11.50
  -7  -5  -3   28.20   10.20
   7  -5   3   25.50   11.10
  -7  -5  -3   25.40    9.50
  -7  -5  -3   20.40    5.10
   7  -5   3    5.60    9.60
  -7   5  -3   15.10    8.70
  -7   5  -3   23.50    9.90
  -7   5  -3   31.60    9.20
   7   5   3   24.50   10.30
   7   5   3   21.00    8.70
  -7   5  -3   28.60   12.00
  -8  -5  -3   30.90   11.10
   8  -5   3   30.20   13.00
  -8  -5  -3   23.50    5.30
  -8  -5  -3   20.30   12.30
   8   5   3   29.40   11.90
   8   5   3   30.20   14.80
  -8   5  -3   33.10   11.50
  -8   5  -3    0.60   17.40
  -8   5  -3   38.30   13.30
  -8  -6   3   36.70   13.20
   8  -6  -3    9.10   14.90
   8  -6  -3    0.50   14.10
  -8   6   3   12.80   10.20
   8   6  -3   23.30   12.60
  -8   6   3   11.50    8.90
   8   6  -3   20.20   13.00
  -8   6   3    3.90   16.40
   8   6  -3   19.70   10.50
  -7  -6   3   52.39   10.10
  -7  -6   3   58.29    5.80
   7  -6  -3   55.09   10.80
  -7  -6   3   58.29    5.40
   7   6  -3   58.49   13.00
  -7   6   3   58.09    6.20
  -7   6   3   31.80    9.70
  -7   6   3   38.10    8.60
   7   6  -3   51.19    8.80
   7   6  -3   59.19   11.60
  -6  -6   3  130.09   11.00
   6  -6  -3  106.79   10.70
   6  -6  -3   98.69   11.70
  -6  -6   3  113.09    9.10
   6   6  -3  126.79   12.40
   6   6  -3  133.79   11.90
  -6   6   3  105.59   10.70
  -6   6   3  105.29   10.30
   6   6  -3  125.59   12.40
  -6   6   3  100.79    9.80
  -5  -6   3   23.20    6.20
  -5  -6   3   33.50    4.30
   5  -6  -3   22.10    6.10
   5  -6  -3   30.30    8.50
  -5   6   3   30.00    5.60
   5   6  -3   19.70    7.20
   5   6  -3   20.80    5.10
  -5   6   3   17.10    6.60
   5   6  -3   31.60    7.50
  -5   6   3   21.80    4.70
  -4  -6   3  111.29    8.70
  -4  -6   3  106.59    8.00
   4  -6  -3  116.89    8.20
   4  -6  -3  118.89   11.00
   4  -6  -3  109.89    9.90
   4   6  -3   88.89    8.50
  -4   6   3  108.89    9.00
   4   6  -3  121.09    8.60
   4   6  -3   84.89    8.70
  -4   6   3  110.99   10.90
  -4   6   3  100.79    8.50
  -3  -6   3    2.30    3.10
  -3  -6   3   -2.00    4.20
   3  -6  -3   -0.80    5.40
   3  -6  -3   -1.80    3.40
  -3   6   3    1.90    3.40
  -3   6   3    0.50    3.50
   3   6  -3   -0.20    4.60
   3   6  -3   -0.30    2.60
  -3   6   3    4.20    4.60
   2  -6  -3   11.70    3.60
  -2  -6   3   13.50    3.60
  -2  -6   3   10.40    3.90
   2  -6  -3   11.30    5.00
   2   6  -3   11.20    1.90
  -2   6   3   10.60    3.60
   2   6  -3   14.00    3.70
   2   6  -3    7.70    4.50
  -2   6   3   16.90    2.80
  -2   6   3   11.90    4.30
   1  -6  -3  333.97   17.80
   1  -6  -3  284.47   17.80
  -1  -6   3  352.16   17.70
  -1  -6   3  324.17   17.70
   1   6  -3  313.27   17.70
  -1   6   3  285.67   18.10
   1   6  -3  309.67   17.80
  -1   6   3  322.87   17.80
   0  -6  -3  263.37   14.10
   0  -6   3  262.87   15.80
   0  -6   3  272.57   14.40
   0   6   3  259.47   14.70
   0   6   3  244.08   15.40
   0   6  -3  250.27   15.90
   0   6   3  266.47   14.20
   0   6  -3  284.97   14.40
   1  -6   3   58.99    5.70
  -1  -6  -3   47.60    5.00
  -1  -6  -3   50.49    4.30
   1  -6   3   47.00    4.70
  -1  -6  -3   43.70    4.50
   1   6   3   45.90    4.50
   1   6   3   47.30    4.80
  -1   6  -3   45.80    6.30
  -1   6  -3   41.50    4.80
  -1   6  -3   63.09    5.20
   2  -6   3  979.10   55.89
   2  -6   3 1148.29   56.29
  -2  -6  -3 1024.60   55.99
  -2  -6  -3 1133.49   55.99
   2  -6   3 1135.49   56.19
  -2  -6  -3 1129.49   55.69
  -2   6  -3 1068.39   56.49
  -2   6  -3 1039.10   56.19
  -2   6  -3 1121.59   55.99
   2   6   3 1131.59   55.99
   2   6   3 1041.70   55.99
   2   6   3 1022.10   55.69
  -3  -6  -3  140.59   11.20
   3  -6   3  134.29   11.30
  -3  -6  -3  162.28    9.40
   3  -6   3  156.08   11.60
  -3  -6  -3  154.88   10.80
  -3   6  -3  151.98   10.80
   3   6   3  164.88   11.00
   3   6   3  135.19   11.60
  -3   6  -3  124.59   12.50
  -3   6  -3  120.59   12.00
   3   6   3  138.09   10.50
   4  -6   3   29.80    5.70
  -4  -6  -3   21.40    5.20
   4  -6   3   16.80    5.60
  -4  -6  -3   25.20    5.70
  -4  -6  -3   31.90    3.80
   4   6   3   28.50    5.40
   4   6   3   26.70    5.00
  -4   6  -3   16.50    6.40
  -4   6  -3   19.60    7.00
  -4   6  -3   24.40    5.50
   4   6   3   22.30    6.40
   5  -6   3  267.47   17.80
   5  -6   3  234.28   18.10
  -5  -6  -3  273.37   18.10
  -5  -6  -3  255.97   15.10
  -5  -6  -3  253.57   17.50
  -5   6  -3  228.68   18.50
  -5   6  -3  258.07   17.40
   5   6   3  283.27   17.70
  -5   6  -3  270.17   17.60
   5   6   3  267.07   17.70
  -5   6  -3  260.47   19.30
   5   6   3  278.97   18.70
   6  -6   3   25.60    7.80
  -6  -6  -3   26.30    6.90
   6  -6   3   14.20    8.30
  -6  -6  -3   27.40    4.30
  -6  -6  -3   23.10    7.70
   6   6   3   33.30    8.20
  -6   6  -3   23.10    8.90
  -6   6  -3    9.60    7.50
  -6   6  -3   17.60    8.60
  -6   6  -3   18.00    7.50
   6   6   3   24.20    9.30
   6   6   3   21.90    7.50
  -7  -6  -3    0.70    9.60
   7  -6   3    3.20   10.50
  -7  -6  -3  -27.30    9.40
   7  -6   3    8.10    9.10
  -7  -6  -3    2.20    4.10
   7   6   3   -1.30   10.10
   7   6   3    6.20    8.80
  -7   6  -3   12.40    9.00
  -7   6  -3   -0.30    9.40
  -7   6  -3  -11.80    8.50
  -8  -6  -3   15.70   11.90
   8  -6   3   29.80   13.20
   8   6   3   35.90   12.50
  -8   6  -3   26.10   11.80
  -8   6  -3   19.40   12.80
   8   6   3   24.40   23.10
  -8  -7   3   13.20   13.60
   8  -7  -3   21.40   15.20
   8  -7  -3   10.80   14.60
   8   7  -3    1.00   10.00
   8   7  -3    7.80   14.10
  -8   7   3   16.70   10.60
   8   7  -3    5.90   13.50
   7  -7  -3    9.90   12.00
  -7  -7   3   -6.40    4.80
   7  -7  -3  -27.40   10.00
  -7  -7   3    0.40    8.80
  -7   7   3   10.30    8.20
   7   7  -3   -2.30    8.70
  -7   7   3    6.10    5.60
  -7   7   3  -13.00    9.70
  -6  -7   3   48.80    8.40
  -6  -7   3   51.59    5.60
   6  -7  -3   49.70    8.80
   6  -7  -3   38.20   10.20
   6   7  -3   38.70    9.70
  -6   7   3   51.99    6.10
   6   7  -3   51.69    9.80
   6   7  -3   45.60    6.90
  -6   7   3   58.19    7.80
  -6   7   3   40.90    8.50
  -5  -7   3   24.90    6.30
   5  -7  -3   14.10    7.70
  -5  -7   3   27.70    4.50
   5  -7  -3   13.50    6.60
   5   7  -3    9.30    7.60
  -5   7   3   21.30    5.00
  -5   7   3   13.70    6.00
   5   7  -3   21.90    5.00
  -5   7   3   19.00    5.40
   5   7  -3   20.70    7.50
   4  -7  -3   29.60    6.20
  -4  -7   3   26.70    6.10
   4  -7  -3   24.70    4.40
  -4  -7   3   23.00    4.00
   4  -7  -3   22.30    7.20
  -4   7   3   21.80    4.70
   4   7  -3   20.10    4.00
  -4   7   3   28.90    4.40
  -4   7   3   21.40    5.90
   4   7  -3   22.30    6.10
   4   7  -3   22.70    6.20
   3  -7  -3  242.38   16.50
  -3  -7   3  255.97   14.70
  -3  -7   3  264.27   15.60
   3  -7  -3  263.47   15.00
  -3   7   3  263.97   16.10
   3   7  -3  249.68   16.00
   3   7  -3  258.97   14.00
  -3   7   3  247.38   14.50
  -3   7   3  245.88   15.20
   2  -7  -3  116.19    9.30
  -2  -7   3  128.09    9.50
  -2  -7   3  134.09    9.20
   2  -7  -3  117.39   10.30
   2   7  -3  120.39   10.20
  -2   7   3  117.39   10.00
   2   7  -3  146.59    9.60
  -2   7   3  111.99    9.50
  -1  -7   3  531.35   27.20
   1  -7  -3  529.05   27.30
  -1  -7   3  510.35   27.30
   1  -7  -3  474.55   27.20
  -1   7   3  532.95   27.20
   1   7  -3  490.95   27.30
   1   7  -3  492.15   27.30
   0  -7  -3 4908.01  236.78
   0  -7   3 4676.53  236.78
   0  -7  -3 4704.83  236.28
   0  -7   3 4792.82  236.38
   0   7   3 4501.35  236.68
   0   7   3 4823.12  236.58
   0   7   3 4333.17  236.48
   0   7  -3 4421.56  236.78
  -1  -7  -3  360.76   21.10
   1  -7   3  385.26   21.60
   1  -7   3  401.16   20.90
  -1  -7  -3  389.56   20.50
  -1  -7  -3  398.46   20.90
  -1   7  -3  418.86   21.10
   1   7   3  359.06   20.70
  -1   7  -3  369.16   21.00
   1   7   3  374.96   21.10
  -1   7  -3  370.06   21.90
   2  -7   3  383.66   20.60
   2  -7   3  329.17   20.30
  -2  -7  -3  348.77   20.50
  -2  -7  -3  377.86   19.70
   2  -7   3  352.66   20.80
  -2  -7  -3  388.46   20.20
   2   7   3  354.46   20.40
   2   7   3  363.16   20.00
  -2   7  -3  344.67   20.70
   2   7   3  400.06   20.30
  -2   7  -3  375.26   20.30
  -2   7  -3  335.97   21.50
  -3  -7  -3   50.59    5.80
   3  -7   3   48.20    6.40
   3  -7   3   39.50    5.60
   3  -7   3   42.30    5.40
  -3  -7  -3   50.29    5.70
  -3  -7  -3   49.50    4.20
   3   7   3   45.90    6.10
  -3   7  -3   42.90    6.90
   3   7   3   42.20    5.10
  -3   7  -3   39.10    6.00
  -3   7  -3   51.09    5.70
  -4  -7  -3   21.90    5.80
   4  -7   3   13.70    6.30
  -4  -7  -3   20.70    3.60
   4  -7   3   29.70    6.00
  -4  -7  -3   24.50    5.70
  -4   7  -3   24.50    7.00
   4   7   3   22.40    6.80
  -4   7  -3   20.80    6.70
  -4   7  -3   24.10    5.50
   4   7   3   22.70    5.20
   4   7   3   16.40    5.10
   5  -7   3   52.19    8.10
  -5  -7  -3   46.10    7.20
   5  -7   3   48.60    7.10
  -5  -7  -3   34.20    7.20
  -5  -7  -3   43.80    4.40
   5   7   3   40.80    7.10
  -5   7  -3   44.30    8.10
   5   7   3   31.10    8.40
  -5   7  -3   39.10    9.30
   5   7   3   39.70    6.60
  -5   7  -3   37.10    7.30
  -5   7  -3   41.60    6.60
   6  -7   3   -2.40    7.60
  -6  -7  -3    2.60    7.50
   6  -7   3   -2.30    8.40
  -6  -7  -3    2.10    3.80
  -6  -7  -3    4.30    7.80
  -6   7  -3    0.30    8.80
   6   7   3    9.60    8.10
  -6   7  -3    5.50    7.60
  -6   7  -3   -6.10    7.20
  -6   7  -3    6.20    9.20
   6   7   3   13.60    6.80
   6   7   3    4.20    9.30
   7  -7   3   59.89   11.60
  -7  -7  -3   62.19   10.80
  -7  -7  -3   41.20    4.50
   7  -7   3   40.10   11.20
  -7  -7  -3   47.70   10.40
   7   7   3   54.69   11.10
  -7   7  -3   64.49    9.90
   7   7   3   53.49   10.50
  -7   7  -3   31.80   10.30
  -7   7  -3   27.20    9.30
   7   7   3   39.00   11.90
  -8  -7  -3   27.80   12.30
   8  -7   3   24.80   14.40
   8   7   3   37.10   23.10
  -8   7  -3    6.30   12.20
   8   7   3   19.30   11.70
  -8   7  -3   25.30   11.70
  -8  -8   3   41.70    5.90
   8  -8  -3   22.30   18.80
   8  -8  -3   38.30   14.10
   8   8  -3   34.20   11.10
   8   8  -3   25.10   13.60
  -8   8   3   45.40    7.10
  -8   8   3   50.49   11.90
   8   8  -3   43.70   14.80
   7  -8  -3   62.59   12.60
   7  -8  -3   85.49   11.50
  -7  -8   3   69.89   10.80
  -7  -8   3   75.99    7.30
   7   8  -3   68.69   10.30
   7   8  -3   76.59   12.90
  -7   8   3   79.69   11.40
  -7   8   3   74.29   10.20
  -7   8   3   79.49    7.90
  -6  -8   3   15.60    5.10
   6  -8  -3    9.50    8.20
   6  -8  -3    1.50    9.10
  -6  -8   3    5.20    7.70
   6   8  -3   16.40    9.90
   6   8  -3   -6.40    9.00
  -6   8   3    3.40    8.20
   6   8  -3    9.70    6.00
  -6   8   3   27.50    5.90
  -6   8   3    6.30    6.40
   5  -8  -3   79.49    9.80
   5  -8  -3  112.29    9.60
  -5  -8   3   81.49    8.90
  -5  -8   3  103.99    9.40
   5  -8  -3  109.59    9.60
   5   8  -3  113.39   10.60
  -5   8   3   96.59    9.20
   5   8  -3  116.29    9.50
   5   8  -3  109.29   10.70
  -5   8   3  116.49   10.60
  -5   8   3  115.39   10.40
   4  -8  -3   62.09    5.90
  -4  -8   3   65.09    5.70
   4  -8  -3   59.59    8.20
  -4  -8   3   61.69    6.80
   4  -8  -3   54.09    6.90
   4   8  -3   71.79    6.80
  -4   8   3   65.59    5.90
   4   8  -3   57.99    8.30
   4   8  -3   65.19    8.20
  -4   8   3   46.10    6.40
  -4   8   3   55.19    6.00
  -3  -8   3  137.69    9.70
   3  -8  -3  131.89   11.80
  -3  -8   3  141.39   10.40
   3  -8  -3  148.29   10.20
   3   8  -3  135.89    8.00
   3   8  -3  111.99   11.20
  -3   8   3  139.39    9.00
  -3   8   3  134.59   10.90
  -3   8   3   97.29   10.20
  -2  -8   3   11.60    4.30
   2  -8  -3   19.30    5.20
  -2  -8   3   13.20    4.10
   2  -8  -3   13.40    4.10
   2   8  -3   17.40    4.50
  -2   8   3   -4.30    4.50
   2   8  -3   15.10    4.90
  -2   8   3   11.00    4.90
   1  -8  -3 3324.17  161.68
   1  -8  -3 3009.00  161.68
  -1  -8   3 3353.56  161.78
  -1   8   3 3252.07  161.68
   1   8  -3 2982.00  161.68
  -1   8   3 3304.17  161.18
  -1   8   3 3060.69  161.78
   1   8  -3 3043.60  161.68
   0  -8   3  446.86   22.50
   0  -8  -3  445.36   22.40
   0  -8   3  431.36   23.80
   0  -8  -3  446.06   23.60
   0   8  -3  391.46   23.70
   0   8   3  398.16   23.60
   0   8   3  451.55   23.10
   0   8   3  401.26   22.40
  -1  -8  -3  571.14   30.60
   1  -8   3  582.44   31.00
   1  -8   3  586.24   30.40
  -1  -8  -3  602.84   30.10
   1   8   3  553.84   30.20
  -1   8  -3  621.34   30.70
  -1   8  -3  540.65   30.40
  -1   8  -3  538.75   31.20
   1   8   3  565.94   30.50
   2  -8   3  402.26   21.70
  -2  -8  -3  399.36   20.80
  -2  -8  -3  375.26   20.40
   2  -8   3  415.06   21.10
   2  -8   3  335.97   21.00
  -2  -8  -3  351.46   21.00
  -2   8  -3  409.06   21.00
   2   8   3  372.96   21.20
   2   8   3  352.76   20.60
  -2   8  -3  362.96   21.30
  -2   8  -3  348.67   22.00
  -3  -8  -3   57.99    6.00
   3  -8   3   67.59    7.00
   3  -8   3   48.40    6.30
  -3  -8  -3   65.09    6.40
   3  -8   3   62.19    6.50
  -3  -8  -3   57.09    6.40
   3   8   3   73.39    7.10
  -3   8  -3   58.19    6.20
   3   8   3   55.59    5.70
   3   8   3   62.29    7.10
  -3   8  -3   52.19    6.70
  -3   8  -3   50.99    7.10
  -4  -8  -3  210.78   12.60
   4  -8   3  212.58   15.40
  -4  -8  -3  195.68   14.80
  -4  -8  -3  223.38   14.80
   4  -8   3  218.08   15.20
  -4   8  -3  227.38   14.60
  -4   8  -3  235.58   16.70
   4   8   3  200.88   15.90
   4   8   3  198.08   14.40
   4   8   3  213.08   14.30
  -4   8  -3  204.68   16.40
  -5  -8  -3   57.99    7.90
  -5  -8  -3   68.89    6.70
   5  -8   3   76.09    8.00
  -5  -8  -3   64.99    8.00
   5  -8   3   72.69    9.30
   5   8   3   76.39    7.60
   5   8   3   49.80    9.00
  -5   8  -3   72.09    7.90
   5   8   3   59.19    8.00
  -5   8  -3   72.29   10.00
  -5   8  -3   62.89    9.60
   6  -8   3   45.00    8.90
  -6  -8  -3   65.59    9.20
   6  -8   3   47.10   10.10
  -6  -8  -3   53.49    4.70
  -6  -8  -3   57.09    8.80
  -6   8  -3   45.70    9.70
   6   8   3   58.29    9.10
  -6   8  -3   60.79    9.00
   6   8   3   63.99   11.10
   6   8   3   70.29    8.40
  -6   8  -3   48.90    8.70
  -7  -8  -3   48.60   11.60
   7  -8   3   65.89   12.00
  -7  -8  -3   33.60   10.40
   7  -8   3   40.20   12.10
  -7   8  -3   42.90   11.20
   7   8   3   48.50   12.60
  -7   8  -3   63.89   11.00
   7   8   3   58.09    9.40
  -7   8  -3   38.90   10.00
   7   8   3   47.50   10.90
  -8  -8  -3   -7.90   11.70
   8  -8   3    2.40   14.10
  -8   8  -3    0.30   14.00
   8   8   3    5.90   14.80
  -8   8  -3   -3.20   12.40
   8   8   3   -0.60   12.00
   8  -9  -3   -7.70   14.60
  -8  -9   3    4.60    7.00
  -8  -9   3    2.70    6.40
  -8   9   3    6.30   10.40
   8   9  -3  -13.60   14.50
   8   9  -3    1.50   10.20
  -8   9   3   13.00    7.40
   8   9  -3   18.20   14.40
  -7  -9   3   -0.70    9.90
   7  -9  -3   10.20   10.40
  -7  -9   3   35.40    6.60
   7  -9  -3   29.70   11.00
   7   9  -3   39.40    7.40
  -7   9   3    0.30    9.00
  -7   9   3   16.40   11.20
  -7   9   3   30.30    7.00
   7   9  -3   16.60   10.90
   7   9  -3   33.40   12.50
  -6  -9   3   47.70    6.00
   6  -9  -3   20.20    8.50
  -6  -9   3   42.40    8.80
   6  -9  -3   24.00    9.30
   6   9  -3   27.90    9.70
  -6   9   3   33.80    9.50
   6   9  -3   36.40    6.40
   6   9  -3   34.90   10.00
  -6   9   3   38.70    6.80
  -6   9   3   30.70    7.20
  -5  -9   3    9.90    4.90
  -5  -9   3   12.70    6.40
   5  -9  -3    8.10    5.00
   5  -9  -3   -5.90    6.70
   5  -9  -3    6.90    7.50
   5   9  -3    4.60    4.20
  -5   9   3   14.80    7.50
  -5   9   3    9.40    5.50
   5   9  -3   -5.40    7.10
  -5   9   3    6.70    5.50
   5   9  -3    2.30    7.40
   4  -9  -3  109.79    9.50
  -4  -9   3   85.29    8.90
   4  -9  -3   88.39    8.30
   4  -9  -3  109.59    9.80
  -4  -9   3   85.39    8.00
   4   9  -3   90.89    9.30
   4   9  -3  100.49    7.60
  -4   9   3   95.79    7.30
  -4   9   3   94.39    9.90
  -4   9   3  110.19   11.10
   3  -9  -3    1.00    5.20
   3  -9  -3   -1.70    4.60
  -3  -9   3   -1.70    4.10
  -3  -9   3    0.10    4.60
  -3   9   3    0.30    3.20
   3   9  -3    2.40    5.20
  -3   9   3    0.80    4.60
   3   9  -3    0.30    1.90
  -3   9   3    2.90    4.60
   2  -9  -3   15.10    4.50
  -2  -9   3   10.60    4.40
  -2  -9   3   10.30    4.60
   2  -9  -3   10.30    4.90
   2   9  -3   17.80    4.60
  -2   9   3   16.70    4.80
  -2   9   3   -9.10    4.60
   2   9  -3    5.10    4.60
   1  -9  -3  682.53   37.80
  -1  -9   3  800.22   38.00
   1  -9  -3  750.12   38.00
  -1   9   3  709.13   38.10
   1   9  -3  723.43   38.00
   1   9  -3  684.23   38.00
  -1   9   3  648.64   37.10
  -1   9   3  744.83   37.80
   0  -9   3 1291.77   66.59
   0  -9   3 1362.16   65.89
   0  -9  -3 1343.47   65.89
   0  -9  -3 1337.97   66.69
   0   9  -3 1174.38   66.69
   0   9   3 1208.08   66.49
   0   9   3 1222.48   65.89
   0   9   3 1348.17   66.39
  -1  -9  -3  657.13   34.00
   1  -9   3  662.43   33.30
  -1  -9  -3  668.53   33.10
  -1  -9  -3  608.24   33.50
   1  -9   3  630.64   33.90
  -1   9  -3  663.13   33.60
  -1   9  -3  620.14   33.30
  -1   9  -3  584.84   34.00
   1   9   3  604.04   33.10
   1   9   3  605.84   33.50
   2  -9   3   11.80    4.20
  -2  -9  -3   12.00    3.80
   2  -9   3   20.70    5.80
  -2  -9  -3   12.00    4.50
  -2   9  -3    6.90    4.80
  -2   9  -3   17.20    5.70
   2   9   3   11.90    4.40
   2   9   3   15.60    3.90
  -2   9  -3   11.20    4.20
   3  -9   3  243.68   16.40
   3  -9   3  229.58   16.30
  -3  -9  -3  272.27   14.70
  -3  -9  -3  274.17   15.90
  -3  -9  -3  237.38   15.80
   3  -9   3  263.07   16.70
   3   9   3  259.17   15.70
  -3   9  -3  258.67   16.10
  -3   9  -3  242.48   16.70
  -3   9  -3  254.17   17.40
   3   9   3  259.77   14.90
   3   9   3  255.67   16.60
  -4  -9  -3    9.70    3.60
  -4  -9  -3   10.20    5.20
   4  -9   3   11.20    5.90
  -4  -9  -3    3.90    5.30
   4  -9   3   -7.90    9.20
   4   9   3   12.80    6.70
  -4   9  -3    9.60    6.80
  -4   9  -3    7.50    6.90
  -4   9  -3    3.90    5.80
   4   9   3   15.70    5.60
   4   9   3    8.60    4.60
   5  -9   3   21.70    7.20
  -5  -9  -3   20.60    3.80
   5  -9   3   23.60    7.70
  -5  -9  -3   23.90    8.00
  -5  -9  -3   13.80    6.60
  -5   9  -3   26.80    6.70
  -5   9  -3   34.10    8.70
   5   9   3   21.00    6.30
  -5   9  -3   17.00    8.10
  -5   9  -3   22.90    7.60
   5   9   3   27.20    6.90
   5   9   3   32.60    9.00
  -6  -9  -3   36.10    7.40
   6  -9   3   36.80   10.30
  -6  -9  -3   43.00    8.60
   6  -9   3   19.50    7.50
  -6   9  -3   32.80    8.20
  -6   9  -3   35.00    8.90
   6   9   3   29.40    8.50
   6   9   3   39.50   10.20
   6   9   3   39.80    7.70
  -6   9  -3   35.60    9.50
   7  -9   3   11.40   11.90
   7  -9   3    4.70   11.60
  -7  -9  -3   -3.10    9.90
  -7  -9  -3   -0.50   11.50
  -7   9  -3  -14.90    9.80
   7   9   3   10.50   11.00
   7   9   3    1.10   12.40
  -7   9  -3   11.10    9.60
  -7   9  -3   12.50   10.10
   7   9   3    3.10    8.90
  -8 -10   3   -1.10    7.30
   8 -10  -3   -4.50   16.10
  -8  10   3   11.00    8.00
   8  10  -3   -4.70   15.40
   8  10  -3    1.70    9.50
  -8  10   3   -3.00   10.80
   8  10  -3    6.10   15.40
   7 -10  -3    9.20   11.90
  -7 -10   3    7.90    6.60
  -7 -10   3    7.30   10.10
   7 -10  -3   -3.30   11.40
  -7  10   3   -2.90   10.40
   7  10  -3    2.90    7.40
   7  10  -3    7.40   11.70
  -7  10   3    1.50    7.10
  -7  10   3    2.50    9.10
   7  10  -3   11.30   12.10
   6 -10  -3   29.40    9.80
  -6 -10   3   18.00    8.50
   6 -10  -3   36.70    9.30
  -6 -10   3   54.59    6.70
   6  10  -3   34.00   10.20
  -6  10   3   44.70    7.30
  -6  10   3   41.10    8.50
   6  10  -3   49.60   10.40
  -6  10   3   47.20    7.60
   6  10  -3   43.60    6.40
  -5 -10   3  259.67   15.60
   5 -10  -3  225.08   17.80
  -5 -10   3  200.08   16.90
   5 -10  -3  228.58   19.10
   5 -10  -3  249.08   15.80
  -5  10   3  234.78   15.80
  -5  10   3  258.37   18.10
   5  10  -3  256.77   14.80
   5  10  -3  217.18   18.90
   5  10  -3  227.88   18.70
  -5  10   3  216.48   16.20
   4 -10  -3   78.89    9.10
  -4 -10   3  129.09   10.10
   4 -10  -3   79.19   10.20
   4 -10  -3  109.89   10.60
  -4  10   3  103.99   10.70
   4  10  -3  116.09   10.00
  -4  10   3  103.59    9.20
  -4  10   3   87.89   10.20
   4  10  -3  115.59    7.50
   3 -10  -3    3.30    5.30
   3 -10  -3    4.50    4.70
  -3 -10   3    5.90    4.80
  -3 -10   3    7.20    4.60
  -3  10   3    7.60    4.90
   3  10  -3   11.30    5.20
  -3  10   3    6.20    5.20
   3  10  -3    6.10    5.70
   2 -10  -3    0.50    4.40
  -2 -10   3   -4.80    4.30
  -2 -10   3   -0.90    4.40
   2 -10  -3    2.60    5.00
   2  10  -3    4.10    5.20
  -2  10   3   -1.90    4.30
   2  10  -3   -4.20    5.00
  -2  10   3   -5.50    4.70
  -1 -10   3 1118.79   53.89
  -1 -10   3 1120.09   55.09
   1 -10  -3 1058.09   54.99
   1 -10  -3  991.30   54.79
  -1  10   3  992.80   55.19
   1  10  -3 1043.80   55.19
  -1  10   3 1095.89   54.89
   1  10  -3 1058.69   54.99
  -1  10   3 1011.60   54.09
   0 -10   3  731.73   37.20
   0 -10   3  735.83   38.20
   0 -10  -3  734.53   38.20
   0 -10  -3  752.82   37.20
   0  10   3  668.93   37.20
   0  10   3  750.22   37.90
   0  10  -3  673.63   38.40
   0  10   3  690.53   38.10
  -1 -10  -3   58.39    5.00
   1 -10   3   61.39    5.30
   1 -10   3   55.59    6.60
  -1 -10  -3   32.70    6.10
   1  10   3   54.19    5.20
   1  10   3   52.79    5.60
  -1  10  -3   61.99    6.00
  -1  10  -3   58.89    7.20
  -2 -10  -3  264.27   16.20
   2 -10   3  260.87   15.60
  -2 -10  -3  225.28   15.30
  -2 -10  -3  254.37   14.90
   2 -10   3  268.07   16.40
   2  10   3  244.68   15.60
   2  10   3  239.78   15.10
  -2  10  -3  247.38   17.20
  -2  10  -3  258.87   15.50
  -3 -10  -3  277.77   16.00
   3 -10   3  257.97   16.90
   3 -10   3  284.87   16.80
   3 -10   3  238.58   16.80
  -3 -10  -3  245.68   16.00
  -3  10  -3  263.07   17.20
   3  10   3  273.57   16.00
   3  10   3  238.98   16.60
   3  10   3  262.37   15.30
  -3  10  -3  258.77   16.50
  -3  10  -3  258.17   17.90
   4 -10   3  159.78   14.70
  -4 -10  -3  157.58   13.30
   4 -10   3  172.08   14.40
   4 -10   3  169.78   14.00
   4  10   3  189.98   12.80
   4  10   3  150.18   14.90
  -4  10  -3  214.18   14.00
  -4  10  -3  164.28   15.40
  -5 -10  -3   57.99    8.00
  -5 -10  -3   67.29    8.60
   5 -10   3   78.39    9.10
   5 -10   3   69.69    9.20
  -5  10  -3   91.29    8.70
   5  10   3   84.49    7.90
   5  10   3   77.59   10.00
  -5  10  -3   66.29    8.60
   5  10   3   69.49    8.40
  -5  10  -3   88.29   10.10
  -6 -10  -3    6.50    8.30
   6 -10   3    2.90    9.60
   6 -10   3    2.40    7.50
  -6 -10  -3   -2.10    8.30
  -6  10  -3   -3.80    8.90
  -6  10  -3   -0.90    7.30
   6  10   3  -11.70    9.90
  -6  10  -3    4.30    8.50
   6  10   3   -9.10    7.30
   6  10   3   -3.40    8.50
   7 -10   3   22.40   15.00
   7 -10   3   -7.90   12.20
  -7 -10  -3    9.20    9.40
  -7 -10  -3    8.50   11.80
  -7  10  -3    1.10    9.80
   7  10   3   -3.40    8.80
  -7  10  -3    5.40   11.00
  -7  10  -3   33.20   11.00
   7  10   3    2.00   11.20
   7  10   3   -3.20   11.30
   7 -11  -3   44.00   13.60
  -7 -11   3   61.79    7.90
  -7 -11   3   66.29   11.20
   7 -11  -3   55.09   13.10
  -7  11   3   61.89    8.60
  -7  11   3   67.29   10.00
   7  11  -3   63.09   13.60
   7  11  -3   47.40   12.00
   7  11  -3   59.79    8.10
  -7  11   3   28.70   12.20
  -6 -11   3   24.60    8.50
   6 -11  -3   22.40   10.20
   6 -11  -3   33.70    9.40
  -6 -11   3   24.50    6.70
   6  11  -3   26.50   10.40
  -6  11   3   21.70    7.40
  -6  11   3   23.10    8.70
  -6  11   3   29.20    7.50
   6  11  -3   18.60    5.70
   6  11  -3   33.40   11.10
  -5 -11   3  209.58   14.00
   5 -11  -3  181.08   13.90
   5 -11  -3  204.58   16.50
   5 -11  -3  152.78   14.20
  -5 -11   3  208.68   15.30
   5  11  -3  157.68   13.80
  -5  11   3  163.18   15.30
  -5  11   3  160.48   13.40
  -5  11   3  189.38   15.00
   5  11  -3  192.68   17.60
   5  11  -3  184.28   12.10
  -4 -11   3  591.44   32.00
  -4 -11   3  576.54   31.60
   4 -11  -3  569.54   32.50
   4 -11  -3  581.64   33.30
   4 -11  -3  595.24   31.90
  -4  11   3  588.54   31.10
  -4  11   3  597.84   32.40
   4  11  -3  551.64   32.60
  -4  11   3  517.35   31.70
   4  11  -3  607.54   30.20
  -3 -11   3  485.85   26.30
   3 -11  -3  429.76   27.00
   3 -11  -3  491.25   26.30
  -3 -11   3  500.45   26.40
  -3  11   3  443.96   26.50
   3  11  -3  458.85   26.90
  -3  11   3  495.55   26.80
   3  11  -3  475.45   26.60
   2 -11  -3   22.00    5.40
  -2 -11   3   32.30    5.30
  -2 -11   3   31.30    5.00
   2 -11  -3   25.70    5.50
  -2  11   3   24.00    5.00
   2  11  -3   35.80    6.00
   2  11  -3   28.60    5.90
  -2  11   3   20.30    5.50
   1 -11  -3  280.97   18.70
  -1 -11   3  346.17   17.00
   1 -11  -3  340.07   19.30
  -1 -11   3  318.57   19.10
  -1  11   3  310.87   17.50
   1  11  -3  330.07   19.00
  -1  11   3  296.07   19.60
   1  11  -3  343.47   19.60
  -1  11   3  337.17   18.80
   0 -11   3   80.59    6.80
   0 -11  -3   79.39    8.00
   0 -11   3   93.99    7.80
   0  11   3   82.89    7.10
   0  11   3   78.69    7.30
   0  11  -3   72.89    7.30
   0  11   3   96.09    8.60
   0  11  -3   84.69    7.20
  -1 -11  -3   63.69    6.70
  -1 -11  -3   75.49    7.20
   1 -11   3   80.79    7.60
   1 -11   3   70.79    7.00
   1  11   3   73.99    6.10
  -1  11  -3   77.29    8.00
   1  11   3   70.29    5.90
  -1  11  -3   69.19    6.50
  -2 -11  -3   16.60    4.60
   2 -11   3   12.70    4.60
  -2 -11  -3    8.20    5.50
   2 -11   3   13.40    5.30
  -2 -11  -3   10.10    4.50
   2  11   3   11.90    4.10
  -2  11  -3    6.60    6.20
   2  11   3    5.30    5.10
  -2  11  -3    9.80    4.40
   3 -11   3   22.80    5.70
  -3 -11  -3   30.30    6.50
   3 -11   3   22.40    5.80
   3 -11   3   13.80    6.20
  -3 -11  -3   29.60    5.20
  -3 -11  -3   21.50    5.20
  -3  11  -3   21.20    5.60
  -3  11  -3   26.40    7.00
   3  11   3   27.50    6.30
   3  11   3   25.90    4.40
  -4 -11  -3   15.00    6.00
   4 -11   3   19.20    7.00
   4 -11   3   14.90    6.40
   4 -11   3    5.00    6.50
  -4 -11  -3   17.60    5.70
  -4  11  -3   23.80    6.80
  -4  11  -3   21.60    7.60
   4  11   3   17.10    7.10
   4  11   3   21.90    5.50
   5 -11   3   35.80    8.50
   5 -11   3   31.40    7.30
  -5 -11  -3   28.50    6.80
  -5 -11  -3   21.10    6.90
   5  11   3   31.30    9.10
  -5  11  -3   39.70    7.40
  -5  11  -3   30.40    9.20
   5  11   3   29.70    6.50
   5  11   3   35.90    7.90
  -6 -11  -3    6.30    7.60
   6 -11   3    4.20    8.60
  -6 -11  -3   -7.20    8.00
  -6 -11  -3   11.00    7.10
   6 -11   3   11.20    9.60
   6  11   3   11.00    7.30
  -6  11  -3   12.90    8.50
   6  11   3    5.60    8.80
   6  11   3    2.90   10.50
  -6  11  -3    3.20    9.40
  -6  11  -3    6.00    8.30
  -7 -11  -3    3.90   10.50
  -7 -11  -3  -12.80    9.60
  -7 -11  -3    5.40   12.10
   7 -11   3   -4.40   12.00
   7 -11   3   -7.50   13.20
   7  11   3    7.90   10.80
   7  11   3    0.50    8.60
  -7  11  -3   -2.30   10.40
   7  11   3    3.90   13.30
  -7  11  -3   21.20   10.80
  -7  11  -3  -13.00   11.00
  -7 -12   3   29.90    8.00
   7 -12  -3   25.40   12.80
  -7 -12   3   44.80   12.90
   7 -12  -3   19.20   13.70
  -7  12   3   36.30    8.50
   7  12  -3   16.00   12.90
   7  12  -3   22.80    7.10
  -7  12   3    6.20   13.80
   7  12  -3    8.50   11.80
  -7  12   3   25.10   10.00
  -6 -12   3    0.80    7.10
   6 -12  -3   -2.50    6.40
   6 -12  -3   15.60    9.40
   6 -12  -3   15.80   10.20
  -6 -12   3    0.10    8.10
  -6  12   3  -10.90    7.60
   6  12  -3    3.90    9.70
  -6  12   3    5.10    7.70
   6  12  -3    0.50   10.40
   6  12  -3    0.50    5.30
  -6  12   3    2.50    7.30
   5 -12  -3   57.09    8.90
   5 -12  -3   48.10   10.00
  -5 -12   3   65.19    8.50
   5 -12  -3   51.59    7.30
  -5 -12   3   59.59    7.50
  -5  12   3   56.79    8.10
   5  12  -3   63.49    5.60
   5  12  -3   51.09    9.70
  -5  12   3   65.49    6.90
  -5  12   3   59.99    8.50
   5  12  -3   48.40    9.60
   4 -12  -3    9.30    6.10
  -4 -12   3   10.90    5.40
   4 -12  -3   11.20    6.50
   4 -12  -3   13.10    6.90
  -4 -12   3    7.30    6.10
   4  12  -3   10.60    7.20
  -4  12   3    9.60    5.80
  -4  12   3   13.70    6.10
  -4  12   3    0.50    4.80
   3 -12  -3   16.10    5.60
  -3 -12   3    8.10    4.90
  -3 -12   3    8.80    5.30
   3 -12  -3   10.40    5.90
   3  12  -3   22.70    6.20
  -3  12   3    8.10    6.00
  -3  12   3   10.00    5.80
   3  12  -3    7.70    6.10
  -2 -12   3   79.19    7.00
   2 -12  -3   80.79    7.30
  -2 -12   3   91.99    7.60
   2 -12  -3   85.89    8.10
  -2  12   3   69.69    7.20
   2  12  -3   85.99    8.00
   2  12  -3   75.29    7.30
  -2  12   3   70.69    7.50
  -1 -12   3    9.40    2.30
   1 -12  -3   16.30    5.30
  -1 -12   3   10.30    5.40
  -1  12   3    3.70    5.80
   1  12  -3    9.30    5.30
  -1  12   3    9.40    3.40
  -1  12   3    7.80    4.60
   1  12  -3    6.50    5.60
   0 -12   3  672.73   34.10
   0 -12  -3  658.53   35.20
   0 -12   3  682.83   35.40
   0  12   3  634.84   34.20
   0  12  -3  608.84   35.40
   0  12  -3  643.34   34.90
   0  12   3  635.44   35.10
   0  12   3  683.73   34.90
  -1 -12  -3    6.60    3.60
  -1 -12  -3   -7.10    5.50
   1 -12   3   -2.80    5.70
   1 -12   3    1.50    3.90
  -1  12  -3   -0.30    4.50
   1  12   3    5.90    4.20
  -1  12  -3    0.90    5.70
   1  12   3    0.40    4.40
  -2 -12  -3   34.10    6.40
   2 -12   3   35.30    6.20
   2 -12   3   22.20    5.10
  -2 -12  -3   28.20    4.80
  -2 -12  -3   35.10    5.10
   2  12   3   29.30    5.50
   2  12   3   24.50    4.90
  -2  12  -3   43.40    6.30
  -2  12  -3   28.60    7.30
  -3 -12  -3   17.10    6.40
  -3 -12  -3   15.20    4.60
   3 -12   3   21.00    6.00
   3 -12   3   17.00    5.80
  -3 -12  -3   20.50    4.70
   3 -12   3   21.30    6.40
   3  12   3   22.50    4.40
  -3  12  -3   19.40    5.70
   3  12   3   39.40    6.70
  -3  12  -3   13.30    7.70
  -4 -12  -3   -0.90    6.50
   4 -12   3   -7.10    6.70
   4 -12   3    0.80    6.60
  -4 -12  -3    8.80    5.60
   4 -12   3    5.70    5.90
  -4 -12  -3    3.10    5.80
   4  12   3   11.60    7.20
  -4  12  -3    6.70    7.00
  -4  12  -3   -2.10    7.60
   5 -12   3   34.20    8.20
   5 -12   3   31.10    8.80
  -5 -12  -3   31.10    8.10
  -5 -12  -3   27.60    7.80
  -5 -12  -3   33.70    6.80
   5  12   3   31.90    6.50
  -5  12  -3   32.00    8.10
  -5  12  -3   26.30    8.80
   5  12   3   33.10    8.10
   5  12   3   42.30   10.00
  -6 -12  -3   -4.80    8.50
  -6 -12  -3    7.40    7.70
   6 -12   3  -15.10    8.50
   6 -12   3   -4.50   10.40
  -6 -12  -3   17.40    9.30
   6  12   3   11.20    7.20
   6  12   3  -17.10   12.30
  -6  12  -3   -7.70    8.10
   6  12   3    2.80    9.40
  -6  12  -3    2.80    8.10
  -6  12  -3    0.00    9.80
   7 -12   3  -16.50   12.40
  -7 -12  -3   -7.10   13.60
  -7 -12  -3    9.70   10.40
   7 -12   3    6.60   13.20
  -7 -12  -3   10.10    9.60
  -7  12  -3    1.50   11.30
   7  12   3    7.20   11.30
  -7  12  -3   -3.50   11.50
  -7  12  -3   14.50   11.90
   7  12   3    8.30   13.20
   7  12   3    3.30    9.00
   7 -13  -3   30.10   13.80
   7 -13  -3    6.70   15.00
  -7 -13   3   -9.80   12.00
  -7 -13   3   27.30    9.00
   7  13  -3   19.20   12.90
   7  13  -3   13.00    7.00
  -7  13   3   15.10    8.60
   7  13  -3   17.20   13.50
  -7  13   3   23.40    9.70
  -7  13   3    3.10   14.00
   6 -13  -3   -3.00    7.20
  -6 -13   3    2.50    7.10
  -6 -13   3    0.20    7.60
   6 -13  -3    7.30    9.60
  -6  13   3   -1.40    8.00
   6  13  -3   12.20   10.30
   6  13  -3    8.10    5.00
  -6  13   3  -16.80    8.20
  -6  13   3    5.10    7.40
   5 -13  -3  243.78   17.90
  -5 -13   3  222.38   16.10
   5 -13  -3  226.38   16.50
  -5 -13   3  242.68   17.00
   5 -13  -3  216.78   20.20
   5  13  -3  224.78   19.90
   5  13  -3  214.18   13.20
  -5  13   3  213.98   17.30
   5  13  -3  209.88   19.60
  -5  13   3  196.98   15.40
  -5  13   3  196.38   17.40
   4 -13  -3   76.69    8.20
  -4 -13   3   70.49    8.00
   4 -13  -3   74.79    9.70
  -4 -13   3   75.59    7.60
   4 -13  -3   45.40    7.60
  -4  13   3   55.39    8.30
   4  13  -3   82.59    9.70
  -4  13   3   77.89    8.30
  -4  13   3   63.69    6.70
   3 -13  -3   40.50    7.20
   3 -13  -3   43.50    6.30
  -3 -13   3   39.00    9.90
  -3 -13   3   44.90    6.50
  -3  13   3   53.59    7.40
  -3  13   3   36.20    6.90
   3  13  -3   59.89    7.50
   3  13  -3   49.90    7.70
  -2 -13   3   82.19    7.20
  -2 -13   3   87.39    7.50
   2 -13  -3   68.09    7.80
   2 -13  -3   95.49    7.90
   2  13  -3   81.39    7.90
  -2  13   3   59.79    6.80
   2  13  -3   88.59    8.10
  -2  13   3   68.79    7.50
  -1 -13   3  140.79   11.60
   1 -13  -3  144.79   11.50
  -1 -13   3  125.89    7.50
   1  13  -3   91.09    9.10
  -1  13   3  134.99   10.60
  -1  13   3  122.29   12.10
  -1  13   3  118.39    8.70
   1  13  -3  103.49   10.70
   0 -13   3   65.79    7.30
   0 -13  -3   76.49    7.50
   0 -13   3   71.79    6.70
   0  13   3   59.69    6.40
   0  13   3   59.99    5.60
   0  13  -3   71.39    6.90
   0  13  -3   52.59    7.10
  -1 -13  -3  162.58   13.10
   1 -13   3  153.58   11.00
  -1 -13  -3  162.78   10.70
   1 -13   3  150.78   13.00
   1  13   3  147.39   11.00
   1  13   3  156.58   12.10
  -1  13  -3  169.58   12.40
  -1  13  -3  154.58   13.50
  -2 -13  -3   81.59    6.90
   2 -13   3   83.69    7.00
  -2 -13  -3   78.49    8.00
   2 -13   3   97.49    8.60
  -2 -13  -3   68.99    6.50
   2  13   3   71.09    6.70
  -2  13  -3   87.09    7.70
   2  13   3   68.49    7.30
  -2  13  -3   80.19    8.60
   3 -13   3  199.38   15.20
  -3 -13  -3  198.98   13.70
  -3 -13  -3  193.88   13.60
  -3 -13  -3  215.48   15.40
   3 -13   3  184.58   14.70
  -3  13  -3  207.08   14.50
   3  13   3  191.08   12.90
   3  13   3  175.68   14.50
  -3  13  -3  174.78   16.70
   4 -13   3  104.79    9.60
  -4 -13  -3   86.49    8.10
  -4 -13  -3   80.99    8.30
   4 -13   3   80.09    9.50
  -4 -13  -3   86.99    9.50
   4 -13   3   84.79    9.60
   4  13   3   80.99    9.50
  -4  13  -3   96.59   10.40
   4  13   3   88.99    6.80
  -4  13  -3   84.29    9.00
   5 -13   3   62.39   10.10
  -5 -13  -3   69.69    8.80
   5 -13   3   55.19    8.60
  -5 -13  -3   57.09    8.10
  -5 -13  -3   53.09    8.90
   5  13   3   58.99   10.10
   5  13   3   59.59    8.90
  -5  13  -3   80.69   11.00
   5  13   3   67.49    7.80
  -5  13  -3   83.09    9.50
  -6 -13  -3  188.08   18.90
  -6 -13  -3  166.18   14.20
  -6 -13  -3  170.58   17.60
   6 -13   3  162.38   15.70
   6 -13   3  207.08   15.80
  -6  13  -3  233.68   18.50
   6  13   3  173.68   19.70
   6  13   3  210.28   19.60
   6  13   3  204.48   16.50
  -6  13  -3  189.78   15.90
  -6  13  -3  173.78   14.90
  -7 -13  -3   18.10   23.10
   7 -13   3   21.60   13.60
  -7 -13  -3    0.30    9.40
  -7 -13  -3    3.20   11.20
  -7  13  -3   -7.00   11.20
  -7  13  -3    2.50   12.40
   7  13   3   16.00   13.50
  -7  13  -3    6.00   12.30
   7  13   3   11.60   11.60
   7  13   3  -10.50    9.10
  -7 -14   3   -3.30    9.00
  -7 -14   3   28.70   20.40
   7 -14  -3   13.80   14.30
  -7  14   3   18.00    9.30
  -7  14   3   16.20   24.50
  -7  14   3   -2.30    9.80
   7  14  -3   19.50   13.10
   7  14  -3    4.80   14.80
   7  14  -3   10.50    6.50
   6 -14  -3   71.19   12.40
   6 -14  -3   63.79   11.20
  -6 -14   3   78.59   11.60
  -6 -14   3   78.89    9.60
   6 -14  -3   84.09    9.10
   6  14  -3   66.89    6.70
   6  14  -3   70.89   13.10
  -6  14   3   75.09    9.50
  -6  14   3   71.69    9.90
  -6  14   3   59.09   10.50
   5 -14  -3  190.88   19.70
  -5 -14   3  179.68   16.80
  -5 -14   3  200.18   16.00
   5 -14  -3  231.08   17.80
   5 -14  -3  186.18   15.80
  -5  14   3  190.78   17.40
   5  14  -3  193.38   18.70
  -5  14   3  173.88   16.70
  -5  14   3  198.38   14.60
  -4 -14   3   44.70    7.50
  -4 -14   3   50.09    7.40
   4 -14  -3   35.30    8.10
   4 -14  -3   41.40    7.50
   4 -14  -3   41.90    7.20
  -4  14   3   31.30    7.40
  -4  14   3   47.70    8.00
   4  14  -3   32.90    8.20
  -3 -14   3   64.39    7.20
  -3 -14   3   60.89    7.80
   3 -14  -3   64.19    7.60
   3 -14  -3   71.99    8.80
   3  14  -3   65.79    8.10
  -3  14   3   60.19    7.90
   3  14  -3   55.99    8.00
  -3  14   3   62.69    7.60
   2 -14  -3    0.30    5.30
  -2 -14   3   -5.60    5.20
   2 -14  -3   -0.30    5.70
  -2 -14   3   -4.30    5.70
   2  14  -3   -1.60    6.20
  -2  14   3   -1.80    5.90
  -2  14   3    1.50    5.70
   2  14  -3    1.70    6.20
  -1 -14   3  123.49    7.90
  -1 -14   3  140.39   12.10
   1 -14  -3  115.49    9.70
  -1  14   3  132.19   12.50
  -1  14   3  127.89   11.00
  -1  14   3  112.69    9.00
   1  14  -3  122.49   10.10
   1  14  -3  123.79   11.50
   0 -14   3  322.77   19.00
   0 -14   3  310.97   17.20
   0 -14  -3  319.27   19.10
   0  14   3  278.97   17.50
   0  14  -3  306.37   18.80
   0  14  -3  289.47   19.90
   0  14   3  333.67   18.70
   1 -14   3   -4.30    4.10
  -1 -14  -3   -6.00    5.90
  -1 -14  -3   -2.20    3.90
   1 -14   3   -7.60    5.50
   1  14   3    7.20    5.20
  -1  14  -3    1.80    5.80
   1  14   3   -0.80    4.20
  -1  14  -3   -7.50    6.10
   2 -14   3    6.60    5.20
  -2 -14  -3   -9.50    4.30
  -2 -14  -3   -7.50    5.70
   2 -14   3    3.60    5.70
  -2 -14  -3    2.00    4.60
   2  14   3    5.20    4.70
   2  14   3    3.50    5.50
  -2  14  -3    2.10    5.80
  -2  14  -3    0.20    6.70
   3 -14   3  141.79   12.30
  -3 -14  -3  112.39   10.80
  -3 -14  -3  119.29   11.10
   3  14   3  106.69    9.90
   3  14   3  117.69   10.40
  -3  14  -3  106.09   10.70
  -4 -14  -3  169.08   16.40
   4 -14   3  169.48   16.50
  -4 -14  -3  177.68   14.60
   4 -14   3  196.38   16.00
  -4 -14  -3  172.68   14.40
   4 -14   3  205.18   16.40
   4  14   3  185.48   16.70
  -4  14  -3  204.28   16.00
   4  14   3  191.78   12.80
  -4  14  -3  176.58   18.20
   5 -14   3   30.50    8.70
  -5 -14  -3   34.00    7.50
  -5 -14  -3   36.30    7.00
   5 -14   3   27.90    8.50
  -5 -14  -3   20.30    8.30
   5 -14   3   20.60    9.50
   5  14   3   25.80    8.80
  -5  14  -3   26.10    9.90
   5  14   3   32.00   10.40
  -5  14  -3   34.70    8.70
   6 -14   3    1.60   10.60
  -6 -14  -3    1.00    8.00
  -6 -14  -3  -23.90    9.10
  -6 -14  -3   -5.60   10.00
   6 -14   3   15.10   10.90
   6  14   3   -7.60   11.50
  -6  14  -3   -7.80    9.40
  -6  14  -3   -8.90    9.90
   6  14   3    2.70    9.80
   6  14   3   -0.10    7.50
  -6  14  -3    6.30   11.60
   7 -14   3   15.50   14.50
  -7 -14  -3   20.10    9.50
  -7 -14  -3   24.00   11.70
  -7  14  -3   12.20   14.10
  -7  14  -3   26.60   12.70
   7  14   3   10.00   10.00
  -7  14  -3    6.20   12.00
   7  14   3   15.20   14.60
   7  14   3   17.20   11.90
   7 -15  -3    4.20   13.50
  -7  15   3    0.10    9.80
  -7  15   3   -8.20   10.50
   7  15  -3    4.30   13.80
   7  15  -3   14.30   14.20
  -6 -15   3   -1.30    9.20
   6 -15  -3    7.00   10.80
  -6 -15   3    8.30    9.20
   6 -15  -3   -4.20   11.10
  -6  15   3   12.00   10.60
  -6  15   3   16.60    9.20
   6  15  -3   -1.20   11.00
   6  15  -3    3.10   10.90
  -6  15   3    7.00    8.20
   5 -15  -3   39.60    8.70
   5 -15  -3   59.89    8.60
  -5 -15   3   48.10    8.50
  -5 -15   3   51.29    8.50
   5 -15  -3   37.70    9.90
  -5  15   3   46.60    7.10
  -5  15   3   42.20    8.80
   5  15  -3   47.30   11.50
  -5  15   3   52.89    9.80
   4 -15  -3   70.99    8.70
   4 -15  -3   56.79    9.40
   4 -15  -3   67.69    9.00
  -4 -15   3   71.19    8.10
  -4 -15   3   72.39    8.60
  -4  15   3   52.89    8.90
   4  15  -3   68.29    9.40
  -4  15   3   67.09    8.90
  -3 -15   3    9.30    6.20
   3 -15  -3    4.60    7.40
   3 -15  -3    7.60    6.00
  -3 -15   3    0.90    6.00
  -3  15   3    7.70    6.30
   3  15  -3   12.50    6.80
  -3  15   3    6.50    7.10
   3  15  -3   14.40    7.40
   2 -15  -3   -5.00    5.60
  -2 -15   3    1.50    6.20
   2 -15  -3    5.90    6.00
  -2 -15   3   -5.20    5.80
  -2  15   3    0.60    5.30
   2  15  -3    7.50    6.20
   2  15  -3   -5.40    6.10
  -2  15   3  -13.10    6.70
   1 -15  -3  631.44   32.80
  -1 -15   3  598.04   32.50
  -1 -15   3  600.74   30.50
   1  15  -3  584.34   32.20
  -1  15   3  602.74   32.20
  -1  15   3  560.44   31.10
   1  15  -3  545.05   32.80
  -1  15   3  560.34   33.00
   0 -15  -3   77.69    8.10
   0 -15   3   96.29    8.60
   0 -15   3   76.09    7.70
   0  15   3   71.29    6.40
   0  15  -3   70.39    8.70
   0  15   3   80.59    7.50
   0  15  -3   81.09    8.10
   1 -15   3   25.50    5.10
  -1 -15  -3   29.70    6.70
  -1 -15  -3   26.20    4.80
   1 -15   3   27.70    6.50
   1  15   3   26.40    5.20
  -1  15  -3   27.90    6.70
  -1  15  -3   20.00    6.80
   1  15   3   28.50    5.80
   2 -15   3   10.60   10.90
  -2 -15  -3   -3.90    7.10
  -2 -15  -3    1.40    5.00
   2 -15   3    3.80    5.30
  -2 -15  -3    1.90    5.10
   2  15   3    4.60    5.10
  -2  15  -3    6.00    5.60
  -2  15  -3    2.20    7.70
   2  15   3   -3.00    6.10
  -3 -15  -3  160.58   15.10
  -3 -15  -3  153.08   12.90
   3 -15   3  169.98   15.30
  -3 -15  -3  182.08   15.40
  -3  15  -3  196.68   14.40
   3  15   3  175.88   14.70
  -3  15  -3  152.08   13.10
   3  15   3  158.98   12.60
   4 -15   3   -3.40    7.10
  -4 -15  -3    5.60    7.30
  -4 -15  -3    4.50    5.80
  -4 -15  -3    0.80    6.50
   4 -15   3    0.50    8.00
   4 -15   3    3.70    7.20
   4  15   3    4.60    8.30
  -4  15  -3   -4.40    7.40
   4  15   3    0.10    4.80
  -4  15  -3   -5.80    8.90
   5 -15   3   -1.50   10.40
  -5 -15  -3   11.60    6.60
  -5 -15  -3    6.80    8.30
   5 -15   3    2.10    8.10
   5 -15   3   -2.20    8.80
  -5 -15  -3   -5.70    8.80
   5  15   3    3.40    9.90
  -5  15  -3    4.30   10.20
  -5  15  -3   -9.20    7.90
  -6 -15  -3   -7.90    9.90
   6 -15   3    5.50   11.50
   6 -15   3   26.40   22.50
  -6 -15  -3    8.20   10.50
  -6 -15  -3    6.20    8.10
  -6  15  -3    8.70   11.30
  -6  15  -3    7.10   11.50
  -6  15  -3    5.90   10.30
   6  15   3    4.00   11.20
   6  15   3    1.80   10.70
  -7 -15  -3   22.80   12.10
  -7 -15  -3   -3.20    9.70
   7 -15   3    3.90   14.70
  -7  15  -3   13.30   13.30
   7  15   3   -2.90   15.30
  -7  15  -3   17.90   12.90
  -7  15  -3  -15.90   15.10
   7 -16  -3   -2.70   14.00
  -7 -16   3    6.20   11.10
  -7  16   3   -8.30   11.00
  -7  16   3   -6.80   10.90
   7  16  -3    0.40   13.20
   7  16  -3   -8.40   15.60
   6 -16  -3   28.40    9.70
   6 -16  -3   18.60   11.90
  -6 -16   3   30.80   10.00
  -6 -16   3   67.59   12.30
   6 -16  -3   13.40   11.70
  -6  16   3   26.70    8.70
  -6  16   3   27.90   10.10
   6  16  -3   31.40   12.10
   6  16  -3   23.70   12.50
  -6  16   3   23.40   11.90
  -5 -16   3   36.80    8.60
   5 -16  -3    6.30   10.00
   5 -16  -3   12.50    9.10
  -5 -16   3   10.20   14.80
   5 -16  -3   16.70    8.10
  -5  16   3   17.00    9.30
   5  16  -3   19.30   11.20
  -5  16   3   26.50    9.70
  -5  16   3   24.00    7.10
   4 -16  -3   12.10    8.40
   4 -16  -3    7.00    8.70
  -4 -16   3   -3.00    7.30
   4 -16  -3   21.50    8.40
  -4 -16   3   10.80    6.60
  -4  16   3    5.40    7.90
  -4  16   3   12.40    7.20
   4  16  -3   -3.80    8.40
   4  16  -3   10.70    3.40
   3 -16  -3   99.59    9.20
  -3 -16   3   89.99    9.20
  -3 -16   3   69.79    7.90
   3 -16  -3   66.59    9.40
   3  16  -3   76.79    9.70
   3  16  -3   92.09   10.20
  -3  16   3   82.89    8.70
  -3  16   3   87.99    9.20
  -2 -16   3  325.87   20.50
   2 -16  -3  340.47   20.80
  -2  16   3  322.97   20.40
  -2  16   3  323.67   18.70
  -2  16   3  322.37   21.30
   2  16  -3  300.97   21.30
   2  16  -3  314.77   20.60
  -1 -16   3  316.47   21.20
   1 -16  -3  366.76   21.50
  -1 -16   3  363.96   18.60
   1  16  -3  344.37   21.00
  -1  16   3  366.16   20.80
  -1  16   3  315.57   19.30
  -1  16   3  318.67   22.40
   1  16  -3  341.77   22.10
   0 -16   3    5.90    6.50
   0 -16   3   10.20    4.00
   0 -16  -3    7.70    6.10
   0  16   3    2.00    4.30
   0  16  -3    7.70    5.90
   0  16   3    2.60    5.90
   0  16  -3    5.00    7.40
   1 -16   3    6.20    4.70
  -1 -16  -3   -5.00    4.20
   1  16   3   -5.30    5.70
  -1  16  -3   -7.40    7.10
  -1  16  -3   -4.30    7.60
   1  16   3    0.60    5.10
  -2 -16  -3   -2.20    7.20
   2 -16   3   -1.40    5.20
  -2 -16  -3    9.80    5.20
   2 -16   3   16.90    6.50
  -2 -16  -3    8.10    5.10
   2  16   3    7.20    5.90
  -2  16  -3   16.50    6.40
  -2  16  -3    9.10    7.60
   2  16   3    5.80    5.40
  -3 -16  -3  556.64   30.40
   3 -16   3  551.94   31.70
  -3 -16  -3  538.45   31.70
   3 -16   3  532.55   30.80
  -3 -16  -3  516.45   30.10
   3  16   3  521.35   31.20
  -3  16  -3  526.65   32.50
  -3  16  -3  607.04   31.50
   3  16   3  544.35   30.10
  -4 -16  -3   88.09    8.60
   4 -16   3  102.99   10.70
  -4 -16  -3   77.09    9.30
   4 -16   3   96.19   10.30
  -4 -16  -3  107.49   11.00
   4  16   3  101.49   11.30
  -4  16  -3  112.59   10.70
  -4  16  -3  101.89   12.00
   4  16   3   97.69    8.00
  -5 -16  -3   25.30    7.40
  -5 -16  -3   40.80    8.50
   5 -16   3   40.60    9.40
   5 -16   3   34.10   10.90
  -5 -16  -3   21.40    9.80
   5 -16   3   24.70    8.90
  -5  16  -3   31.10   10.70
   5  16   3   33.60   10.10
  -5  16  -3    8.10    8.40
   6 -16   3   46.30   12.90
   6 -16   3   46.90   13.50
  -6 -16  -3    2.60   11.00
  -6 -16  -3   17.70    8.60
  -6 -16  -3   26.00   11.90
   6  16   3   26.10   11.30
  -6  16  -3   27.10   12.20
  -6  16  -3   24.40   10.80
  -6  16  -3   35.60   12.60
   6  16   3   25.30   12.80
  -6 -17   3   24.20   12.10
   6 -17  -3   52.69    9.90
  -6 -17   3   39.40   10.80
   6 -17  -3   23.00   13.90
   6 -17  -3   47.70   13.40
  -6  17   3   46.00    9.90
   6  17  -3   42.00   14.00
  -6  17   3   34.50   11.30
  -6  17   3   45.50   14.50
   6  17  -3   48.70   14.50
   5 -17  -3   -1.20    9.20
  -5 -17   3   -5.30    8.50
   5 -17  -3   -3.00    7.70
  -5 -17   3   -7.30    7.80
  -5  17   3   -6.00    9.00
  -5  17   3    1.00    8.10
  -5  17   3    1.00    7.00
  -4 -17   3   29.30    7.90
   4 -17  -3   16.90    8.20
   4 -17  -3   13.00    9.20
  -4 -17   3   24.20    8.00
   4 -17  -3   28.50    8.00
  -4  17   3   16.20    8.50
  -4  17   3   35.40    8.40
   4  17  -3   28.40    4.30
   4  17  -3   27.80   10.10
  -3 -17   3   -4.20    6.10
  -3 -17   3    8.60    7.60
   3 -17  -3   -4.10    6.50
   3 -17  -3    7.00    7.90
   3  17  -3    2.90    8.30
  -3  17   3   -9.90    7.90
   3  17  -3    2.20    8.00
  -3  17   3    1.90    6.80
  -2 -17   3   14.80    2.20
  -2 -17   3   10.00    2.40
   2 -17  -3   12.50    8.80
  -2  17   3    0.80    7.50
   2  17  -3    4.70    8.10
  -2  17   3   18.90    6.20
  -2  17   3    9.10    4.90
   2  17  -3   21.90    7.30
  -1 -17   3   43.20    4.30
  -1 -17   3   11.50    9.00
   1 -17  -3   43.60    8.50
   1  17  -3   29.60    6.70
  -1  17   3   35.40    5.20
  -1  17   3   41.90    8.30
   1  17  -3   37.00    8.40
   0 -17   3    1.70    6.80
   0 -17  -3   -0.50    6.00
   0 -17   3    4.30    4.30
   0  17  -3    2.30    5.80
   0  17  -3    1.00    7.60
   0  17   3   -1.30    4.80
   0  17   3    4.70    6.30
  -1 -17  -3  176.18   15.20
   1 -17   3  157.88   15.00
   1 -17   3  177.48   13.20
  -1 -17  -3  204.38   12.80
  -1  17  -3  181.08   15.30
  -1  17  -3  163.58   17.00
   1  17   3  171.18   13.40
   1  17   3  178.48   14.50
   1  17   3  198.58   14.60
  -2 -17  -3   10.10    7.70
   2 -17   3    2.00    5.70
  -2 -17  -3    2.00    5.20
  -2 -17  -3   10.60    5.20
   2 -17   3    5.50    7.00
  -2  17  -3    9.00    8.00
   2  17   3   12.10    5.80
  -2  17  -3   13.50    6.90
   2  17   3   10.10    6.40
  -3 -17  -3  354.36   23.20
   3 -17   3  307.37   22.50
   3 -17   3  334.67   21.00
  -3 -17  -3  340.87   20.60
  -3 -17  -3  296.97   20.00
   3  17   3  300.07   21.80
   3  17   3  311.37   20.20
  -3  17  -3  380.36   22.20
  -3  17  -3  339.17   24.00
  -4 -17  -3  -18.10    8.10
   4 -17   3    9.90    8.00
   4 -17   3    2.40    8.10
  -4 -17  -3   16.70    7.30
  -4 -17  -3   -0.50    6.10
   4  17   3    2.30    5.10
  -4  17  -3    7.00    8.30
  -4  17  -3    2.30    9.90
   4  17   3   -8.10    8.50
  -5 -17  -3   16.60    7.10
  -5 -17  -3   10.20   10.10
   5 -17   3    3.80    9.70
   5 -17   3    7.70    9.30
  -5 -17  -3   -4.30    9.00
   5 -17   3   22.50   11.20
   5  17   3   12.60   10.60
  -5  17  -3   14.10   11.10
  -5  17  -3   -4.90    8.90
  -6 -17  -3   50.39   12.70
  -6 -17  -3   57.39   13.30
  -6 -17  -3   45.70    9.40
   6 -17   3   44.10   13.90
   6 -17   3   63.89   14.10
  -6  17  -3   50.59   13.80
  -6  17  -3   41.50   13.20
   6  17   3   54.99   12.10
   6  17   3   73.09   15.20
   6 -18  -3   19.00   10.60
   6 -18  -3   15.10   14.20
  -6 -18   3    0.60   13.50
   6 -18  -3   24.60   14.50
  -6 -18   3    4.90   11.20
  -6  18   3   -0.50   15.10
   6  18  -3   16.70   14.30
  -6  18   3    2.40   11.60
   6  18  -3   18.50   14.00
  -6  18   3    3.60    9.30
   5 -18  -3    2.90   11.00
   5 -18  -3  -15.00    9.30
   5 -18  -3   -0.10   10.30
  -5 -18   3    9.20    9.60
  -5 -18   3    3.00    9.00
  -5  18   3    2.40   10.30
  -5  18   3    4.50   12.30
   5  18  -3   10.50   11.60
  -5  18   3   -5.60    9.90
   4 -18  -3   35.70   11.10
  -4 -18   3   33.70    8.70
  -4 -18   3   39.20    7.80
   4 -18  -3   29.10    9.40
   4 -18  -3   27.90    8.90
  -4  18   3   32.70    9.10
   4  18  -3   31.10    5.10
   4  18  -3   37.00   10.10
  -4  18   3   45.40    9.90
   3 -18  -3   -1.90    7.90
   3 -18  -3  -10.80    7.40
  -3 -18   3    5.30    6.20
  -3 -18   3    0.10    7.60
  -3  18   3    4.10    6.60
   3  18  -3    3.20    8.40
  -3  18   3    6.40    8.20
   3  18  -3    1.60    8.80
  -2 -18   3   15.00    8.00
  -2 -18   3   17.90    2.90
   2 -18  -3   25.60    7.80
  -2 -18   3   18.90    2.80
   2  18  -3   18.70    7.50
  -2  18   3   20.40    5.30
  -2  18   3   15.70    8.00
  -2  18   3   16.70    6.90
   2  18  -3   17.30    8.00
  -1 -18   3    4.00    3.80
   1 -18  -3    4.80    7.20
  -1 -18   3   -3.60    7.20
  -1  18   3    4.40    6.80
  -1  18   3   13.00    8.70
   1  18  -3    4.60    6.40
   1  18  -3   -4.80    8.00
  -1  18   3    4.30    4.90
   0 -18   3   54.49    8.20
   0 -18  -3   47.50    8.20
   0 -18   3   53.49    5.50
   0  18  -3   44.10    9.00
   0  18  -3   49.70    8.10
   0  18   3   41.10    6.40
   1 -18   3  170.38   12.60
   1 -18   3  162.18   15.10
   1  18   3  145.89   12.70
  -1  18  -3  154.78   14.20
  -1  18  -3  142.49   13.20
   1  18   3  145.39   14.60
  -1  18  -3  175.48   14.70
   2 -18   3  391.56   22.90
  -2 -18  -3  385.36   24.40
  -2 -18  -3  397.36   22.30
   2 -18   3  390.56   25.20
  -2 -18  -3  340.07   22.40
   2  18   3  361.46   23.10
  -2  18  -3  400.66   24.00
  -2  18  -3  383.36   25.70
   2  18   3  361.66   23.00
  -3 -18  -3  185.48   15.50
   3 -18   3  215.18   18.60
  -3 -18  -3  253.57   19.30
  -3 -18  -3  237.08   16.20
   3 -18   3  233.48   16.60
  -3  18  -3  201.28   20.20
  -3  18  -3  213.98   18.10
   3  18   3  230.18   18.10
   3  18   3  204.48   16.10
   4 -18   3   -2.80    8.50
  -4 -18  -3    4.50    7.20
   4 -18   3   -4.80    8.50
  -4 -18  -3    1.20    8.80
  -4 -18  -3    2.00    6.10
  -4  18  -3   -6.30    9.90
   4  18   3    5.20    5.80
   4  18   3   -1.00    9.20
  -4  18  -3    6.40    9.00
  -5 -18  -3   47.60    9.80
   5 -18   3   40.20   11.00
   5 -18   3   56.09    9.60
  -5 -18  -3   25.80    7.70
  -5 -18  -3   46.50   11.20
  -5  18  -3   32.20   11.80
  -5  18  -3   32.70   12.30
   6 -18   3   27.30   13.00
  -6 -18  -3    4.90   12.20
   6 -18   3   -2.10   14.40
  -6 -18  -3   18.90    8.70
  -6 -18  -3   19.20   13.40
   6  18   3    5.50   13.70
  -6  18  -3    8.20   14.10
   6  18   3   19.40   11.80
  -6  18  -3   -4.20   23.20
   6 -19  -3  -12.90   10.80
  -6 -19   3   -0.80   12.10
   6 -19  -3   -8.20   13.50
   6  19  -3  -10.10   15.00
   6  19  -3   -6.90   14.30
  -6  19   3    1.70   10.10
  -6  19   3    8.60   12.40
   5 -19  -3    1.10    9.60
  -5 -19   3   16.70   10.60
  -5 -19   3   10.50    9.40
   5 -19  -3   25.20   11.70
   5 -19  -3   11.70   11.30
  -5  19   3   29.10   11.00
  -5  19   3    9.30   10.80
   5  19  -3    3.20   11.50
  -5  19   3   12.20    8.40
   4 -19  -3   51.49   10.70
  -4 -19   3   62.69   10.40
  -4 -19   3   68.49    9.60
   4 -19  -3   55.19   10.50
   4 -19  -3   50.99   10.20
  -4  19   3   57.59   10.40
   4  19  -3   65.69    6.30
  -4  19   3   62.49   11.80
   4  19  -3   68.19   12.00
  -3 -19   3   54.99    9.30
   3 -19  -3   59.89    9.70
  -3 -19   3   35.30    7.90
  -3  19   3   48.80   10.30
  -3  19   3   62.59    8.70
   3  19  -3   48.90   10.20
   3  19  -3   56.79   10.50
  -2 -19   3  221.78   12.20
   2 -19  -3  231.18   17.90
  -2 -19   3  198.88   18.10
   2  19  -3  213.78   17.60
  -2  19   3  184.08   19.20
  -2  19   3  202.58   14.90
  -2  19   3  250.07   17.50
   2  19  -3  214.78   19.40
   1 -19  -3   32.60    7.70
  -1 -19   3   23.20    8.10
  -1 -19   3   42.70    4.60
   1  19  -3   48.60    9.90
   1  19  -3   33.70    8.10
  -1  19   3   33.50    5.60
  -1  19   3   56.29   10.40
  -1  19   3   37.60    7.90
   0 -19   3   10.30    4.90
   0 -19   3    2.60    6.50
   0 -19  -3   -2.80    7.70
   0  19   3    5.00    5.60
   0  19  -3   17.10    7.00
   0  19   3   25.10    7.80
   0  19  -3    2.50    9.20
  -1 -19  -3  110.79   11.20
   1 -19   3  131.59   11.50
   1 -19   3  139.19   11.90
  -1  19  -3  113.19   10.90
  -1  19  -3  104.79   11.80
   1  19   3  118.69    9.70
   1  19   3  108.69   10.10
  -1  19  -3  125.99   11.40
   1  19   3  158.68   13.80
   2 -19   3  112.59    9.90
  -2 -19  -3  127.49   11.60
  -2 -19  -3  108.99    9.30
   2 -19   3  134.19   12.00
  -2 -19  -3   98.59    9.20
   2  19   3  109.79    9.90
  -2  19  -3  114.29   10.70
  -2  19  -3   97.09   12.00
   2  19   3  111.69   10.40
  -3 -19  -3  465.05   26.40
  -3 -19  -3  403.56   25.60
  -3 -19  -3  432.06   28.10
   3 -19   3  455.15   28.00
   3 -19   3  444.76   27.00
  -3  19  -3  456.35   27.40
   3  19   3  435.76   27.30
  -3  19  -3  433.26   29.60
   3  19   3  448.66   26.10
  -4 -19  -3   -2.00    7.80
  -4 -19  -3    4.30    6.40
   4 -19   3    1.00    8.50
  -4 -19  -3   -4.80    9.00
   4 -19   3  -12.00    8.60
  -4  19  -3   -0.70    9.30
  -4  19  -3   -6.20   10.90
   4  19   3    2.70    9.60
   4  19   3    2.20    5.80
   5 -19   3   50.09   11.40
  -5 -19  -3   42.80    8.10
   5 -19   3   22.80   11.30
  -5 -19  -3   44.80   10.20
  -5 -19  -3   41.60   12.10
  -5  19  -3   45.10   13.10
   5  19   3   46.10   13.00
  -5  19  -3   40.00   12.10
  -6 -19  -3  -13.00   12.20
  -6 -19  -3    3.10    8.60
  -6  19  -3   10.30   13.60
   6  19   3   -4.50   15.10
  -6  19  -3    5.20   18.10
   6  19   3    8.90   14.80
   6 -20  -3   35.40   14.60
  -6 -20   3   42.00   13.30
   6 -20  -3   20.50   12.10
  -6  20   3   35.30   13.50
   6  20  -3   13.10   14.90
  -6  20   3   33.50   10.80
  -5 -20   3   33.20   11.70
   5 -20  -3   59.19   13.10
   5 -20  -3   49.00   10.80
   5 -20  -3   48.90   14.10
  -5 -20   3   51.09   13.00
  -5  20   3   39.40    9.50
   5  20  -3   60.69   13.50
  -5  20   3   29.20   13.00
  -5  20   3   34.50   12.20
  -4 -20   3   -2.80    9.40
   4 -20  -3    2.90   16.50
   4 -20  -3   13.80    9.70
  -4 -20   3   -3.60    7.80
   4 -20  -3    4.40    9.20
   4  20  -3    0.00    5.20
  -4  20   3    8.80    9.50
  -4  20   3   14.60   10.00
  -3 -20   3   28.50    9.10
   3 -20  -3   23.40    9.30
  -3  20   3   29.50   10.40
   3  20  -3   22.70    9.50
  -3  20   3   39.70    7.10
  -3  20   3   32.60    8.20
   3  20  -3   34.80   10.70
  -2 -20   3   55.49    4.20
  -2 -20   3   41.90    4.00
  -2 -20   3   51.69   10.10
   2 -20  -3   41.10    9.50
   2  20  -3   43.60    8.40
  -2  20   3   41.50   10.60
   2  20  -3   52.29   10.40
  -2  20   3   42.60    8.90
  -2  20   3   49.60    6.60
   1 -20  -3   45.50    9.00
  -1 -20   3   42.50    5.10
  -1 -20   3   32.80    8.80
  -1  20   3   46.00    8.30
  -1  20   3   40.10   11.00
  -1  20   3   35.90    6.30
   1  20  -3   45.20   10.00
   1  20  -3   36.80    7.70
   0 -20  -3   16.10    8.30
   0 -20   3   -4.10    8.10
   0 -20   3   12.80    5.20
   0  20   3   25.30    8.20
   0  20  -3    6.40    7.00
   0  20   3   17.10    6.10
   0  20  -3   13.50    9.80
   0  20  -3   15.80    8.60
  -1 -20  -3  133.79   12.80
   1 -20   3  148.49   15.90
   1 -20   3  161.28   13.40
  -1  20  -3  197.68   16.30
  -1  20  -3  157.58   15.60
  -1  20  -3  168.98   14.50
   1  20   3  189.28   15.30
   1  20   3  158.38   13.70
   1  20   3  132.49   11.70
   2 -20   3    1.90    9.00
   2 -20   3    4.70    6.80
  -2 -20  -3    6.80    6.30
  -2 -20  -3   -2.00    5.70
  -2 -20  -3    8.00    8.10
   2  20   3   16.50    7.40
   2  20   3    9.10    7.00
  -2  20  -3   -3.10    9.00
  -2  20  -3    5.60   10.00
  -3 -20  -3   14.60    6.20
   3 -20   3   10.30    9.10
   3 -20   3   15.50    8.20
  -3 -20  -3   16.40    7.60
  -3 -20  -3   10.60    9.10
   3  20   3   11.50    9.00
   3  20   3   21.70    7.00
  -3  20  -3   21.80    8.90
  -3  20  -3    1.00   10.80
  -4 -20  -3   51.59    9.80
   4 -20   3   58.59   10.40
  -4 -20  -3   44.90    8.00
  -4 -20  -3   35.40   10.90
   4 -20   3   46.00   11.20
   4  20   3   85.29   11.60
  -4  20  -3   74.69   12.90
  -4  20  -3  103.69   12.30
   4  20   3   70.69    8.00
  -5 -20  -3   34.60   11.20
   5 -20   3   43.20   12.80
  -5 -20  -3   33.90   11.50
  -5 -20  -3   51.19    8.30
   5 -20   3   44.90   12.20
  -5  20  -3   42.90   13.30
  -5  20  -3   45.40   14.00
   5  20   3   41.90   13.30
   6 -20   3    2.30   16.00
  -6 -20  -3  -20.70   13.40
  -6 -20  -3  -13.80    8.90
  -6  20  -3   13.40   15.60
   6  20   3    2.40   14.80
  -5 -21   3   58.79   13.00
   5 -21  -3   67.59   14.60
   5 -21  -3   71.29   12.00
  -5 -21   3   50.89   14.30
   5 -21  -3   55.39   15.00
  -5  21   3   50.89   13.80
  -5  21   3   60.49   10.40
   5  21  -3   87.99   15.40
  -5  21   3   62.99   13.70
   4 -21  -3   53.79   11.50
   4 -21  -3   47.40   10.90
  -4 -21   3   39.30   10.90
  -4 -21   3   44.70    9.80
   4  21  -3   30.40   11.80
  -4  21   3   70.89   12.10
  -4  21   3   37.40   12.00
   4  21  -3   33.70    6.60
   3 -21  -3  186.88   14.70
  -3 -21   3  164.28   14.10
  -3  21   3  199.98   17.70
  -3  21   3  134.89   14.60
   3  21  -3  161.98   14.50
  -3  21   3  149.99   12.00
  -2 -21   3    8.60    3.30
  -2 -21   3   14.10    8.80
  -2 -21   3   14.30    3.10
   2 -21  -3   14.40    8.30
  -2  21   3   -8.70    9.40
  -2  21   3    7.00    6.50
   2  21  -3   10.60    9.70
  -2  21   3    0.80    7.30
   2  21  -3   10.00    8.10
   1 -21  -3   13.90    8.50
  -1 -21   3    5.80    4.50
  -1 -21   3   -5.20    7.70
  -1  21   3   -4.40   10.30
   1  21  -3    8.60   10.00
  -1  21   3    6.80    7.60
  -1  21   3    8.80    5.70
   1  21  -3   13.30    7.70
   0 -21   3   79.69    9.90
   0 -21  -3   63.39    9.70
   0 -21   3   84.69    7.40
   0  21   3   87.99   10.30
   0  21   3   91.39    8.50
   0  21  -3   83.69   12.10
   0  21  -3   89.29   10.50
   0  21  -3   89.19   10.00
   1 -21   3   60.89    7.80
   1 -21   3   48.20    9.50
  -1 -21  -3   66.39   10.40
  -1  21  -3   60.09   11.60
   1  21   3   57.79    9.00
   1  21   3   72.09    9.20
  -1  21  -3   65.09    9.40
   1  21   3   52.19    8.50
  -1  21  -3   85.69   10.70
  -2 -21  -3  139.39   12.80
   2 -21   3  100.19   10.60
  -2 -21  -3  104.49   10.00
   2 -21   3  130.29   12.20
  -2 -21  -3  128.79   10.10
  -2  21  -3  105.89   12.90
   2  21   3  133.49   11.30
  -2  21  -3  110.99   11.20
   2  21   3  123.99   10.90
  -3 -21  -3   95.89    9.60
   3 -21   3  108.89   10.90
  -3 -21  -3  110.29   12.70
   3 -21   3  131.49   13.30
  -3 -21  -3  105.19   10.30
   3  21   3  106.49   10.20
   3  21   3  113.19   12.00
  -3  21  -3  134.69   12.90
  -3  21  -3  109.19   14.00
  -4 -21  -3    0.40   10.40
  -4 -21  -3   21.80    8.50
  -4 -21  -3    8.70    6.90
   4 -21   3   -6.30   10.20
   4 -21   3   17.90   10.80
  -4  21  -3   10.00    9.70
   4  21   3   12.30    6.90
   4  21   3   -5.20   11.40
  -5 -21  -3    6.00    7.20
   5 -21   3    0.90   13.40
  -5 -21  -3  -11.90   11.90
   5 -21   3   17.00   13.10
  -5 -21  -3   -9.50   13.10
   5  21   3   -2.70   12.50
  -5  21  -3   -6.30   15.60
  -5  21  -3  -12.50   13.10
   5 -22  -3   -7.70   22.60
   5 -22  -3   17.70   12.50
  -5 -22   3   24.90   12.70
   5 -22  -3   13.70   14.30
   5  22  -3   21.90   14.40
  -5  22   3   28.30   13.80
  -4 -22   3  -22.50   10.10
  -4 -22   3    1.30   10.40
   4 -22  -3    0.00   10.30
   4 -22  -3   -1.60   10.80
  -4  22   3   -3.60   12.00
   4  22  -3    8.20   13.00
  -4  22   3   -6.10   12.10
   4  22  -3    4.90    6.20
  -3 -22   3    6.90   10.40
   3 -22  -3    6.30   10.30
  -3  22   3    6.00    7.60
  -3  22   3    7.40    8.80
   3  22  -3   14.00   12.80
  -3  22   3    8.40   11.40
  -2 -22   3  292.77   20.80
  -2 -22   3  275.87   14.60
   2 -22  -3  266.07   20.90
  -2 -22   3  210.28   14.30
  -2  22   3  250.17   17.70
  -2  22   3  240.58   23.00
   2  22  -3  282.97   21.40
  -2  22   3  267.67   20.60
   2  22  -3  299.37   23.60
  -1 -22   3    6.10    4.60
  -1 -22   3    9.60    9.00
   1 -22  -3    9.00    9.00
   1  22  -3   10.30   10.80
  -1  22   3   14.80    8.10
  -1  22   3   -4.60   10.80
   1  22  -3   10.50    8.20
  -1  22   3   15.90    6.50
   0 -22  -3   17.20    8.70
   0 -22   3   26.10    5.90
   0 -22   3   17.70    8.40
   0  22   3   20.60    9.00
   0  22  -3   23.10    8.10
   0  22   3   17.90    7.10
   0  22  -3   29.40   11.10
   0  22  -3   26.10    8.20
   0  22   3   14.40    8.00
   1 -22   3   25.20    6.90
   1 -22   3   22.70    8.50
  -1 -22  -3   28.70    9.40
  -1  22  -3    7.70    9.00
   1  22   3   24.00    7.60
  -1  22  -3   39.50   11.60
   1  22   3   48.10    9.50
  -1  22  -3   44.50    9.50
   1  22   3   32.30    8.60
  -2 -22  -3   49.90    7.90
   2 -22   3   66.59   10.60
  -2 -22  -3   51.59   10.60
   2 -22   3   61.39    9.00
  -2 -22  -3   70.89    8.10
  -2  22  -3   78.89   11.00
   2  22   3   64.39    9.00
  -2  22  -3   63.59   10.50
  -2  22  -3   71.29   12.80
   2  22   3   74.19    9.90
  -3 -22  -3   -6.50   10.10
   3 -22   3    9.60   10.10
   3 -22   3   -3.90    8.30
  -3 -22  -3    7.00    7.00
  -3 -22  -3    5.80    7.80
   3  22   3   11.20   10.30
   3  22   3    9.30    7.60
  -3  22  -3  -11.20   10.10
   4 -22   3  107.19   13.20
   4 -22   3   75.99   13.80
  -4 -22  -3  106.09   14.30
  -4 -22  -3  103.19   11.70
  -4 -22  -3   95.19    9.90
   4  22   3  104.09    9.90
  -4  22  -3  116.09   15.50
  -4  22  -3   98.69   14.90
   4  22   3   89.39   23.40
  -5 -22  -3    9.10   13.60
   5 -22   3   23.40   13.30
   5 -22   3   27.40   16.20
  -5 -22  -3   26.20   15.20
  -5 -22  -3   22.00    8.20
  -5  22  -3   20.20   15.50
   5  22   3   16.40   14.00
   5  22   3   18.20    7.60
  -5 -23   3   41.60   13.00
   5 -23  -3   40.00   14.50
   5  23  -3   23.20   16.00
  -5  23   3   53.99   15.60
   4 -23  -3   10.50   12.40
  -4 -23   3   22.10   12.30
   4 -23  -3   15.30   12.00
   4  23  -3   15.90    6.90
  -4  23   3   15.70   13.40
   4  23  -3   24.70   13.80
  -4  23   3   25.30    9.00
   3 -23  -3   31.00   11.20
  -3 -23   3   15.60   11.60
  -3  23   3   28.70   11.60
  -3  23   3   24.30    7.70
   3  23  -3   14.40   12.10
  -3  23   3   37.00   12.60
   2 -23  -3  100.49   12.60
  -2 -23   3   90.19   11.90
  -2 -23   3   89.99    7.70
  -2 -23   3   71.89    7.30
   2  23  -3  104.09   13.80
  -2  23   3   82.99    9.00
  -2  23   3   69.49   11.10
  -2  23   3   80.49   13.50
   2  23  -3   78.89   11.90
   1 -23  -3   35.80   10.10
  -1 -23   3   45.90    5.40
  -1 -23   3   26.60   10.40
  -1  23   3   61.89   10.40
  -1  23   3   34.20    7.40
   1  23  -3   34.00   10.10
   1  23  -3   34.60   12.10
   0 -23  -3  174.98   17.80
   0 -23   3  137.09   13.60
   0 -23   3  148.19   13.20
   0  23   3  125.49   12.70
   0  23  -3  117.39   14.60
   0  23  -3  175.28   17.40
   0  23   3  140.49   11.90
   0  23   3  179.58   17.60
   0  23  -3  166.18   13.80
  -1 -23  -3   17.00    9.60
   1 -23   3   18.90    7.60
   1 -23   3   11.80    9.20
   1  23   3    2.10    9.80
  -1  23  -3    9.80   10.70
  -1  23  -3   12.50    8.60
  -1  23  -3   19.70   11.50
   1  23   3   18.10    8.90
   1  23   3    8.60    7.70
  -2 -23  -3   12.30    9.40
   2 -23   3    8.50   10.20
  -2 -23  -3   20.90    7.30
   2 -23   3    2.80    8.00
   2  23   3   11.70    8.40
   2  23   3   16.50    9.30
  -2  23  -3    9.20    9.20
  -2  23  -3    9.80   10.10
  -3 -23  -3  -17.10   11.60
  -3 -23  -3    0.50    7.20
   3 -23   3  -15.20   10.40
  -3 -23  -3   -7.10    7.90
   3 -23   3   20.70   10.00
   3  23   3   11.70    8.20
   3  23   3    2.60   10.40
  -3  23  -3   17.30   11.90
  -3  23  -3    0.70   12.40
   4 -23   3  -14.10   10.00
  -4 -23  -3    3.50    7.30
   4 -23   3    1.10   14.70
  -4 -23  -3   16.70   10.20
  -4 -23  -3    3.80   11.90
   4  23   3   -4.40    7.70
  -4  23  -3   10.80   14.60
  -4  23  -3    1.90   15.00
   4  23   3    2.90   12.60
  -5 -23  -3   -5.20    8.10
   5 -23   3   -2.30   18.10
   5 -23   3   -7.60   21.20
  -5 -23  -3    1.30   14.80
  -5  23  -3    1.00   15.50
   5  23   3   -0.80    7.50
   5  23   3   -1.50   15.50
   4 -24  -3    3.50   13.40
   4 -24  -3   15.20   13.60
  -4 -24   3   15.10   12.60
   4  24  -3    6.50    7.40
  -4  24   3   26.80    9.30
  -4  24   3   20.80   13.80
   4  24  -3   18.70   14.40
   3 -24  -3   66.39   12.60
  -3 -24   3   57.39   12.60
   3 -24  -3  116.59   13.20
  -3  24   3   67.29   13.80
  -3  24   3   48.80   13.70
  -3  24   3   77.19    9.80
   3  24  -3   63.69   13.30
  -2 -24   3   25.70    4.00
  -2 -24   3   36.20    4.40
  -2 -24   3   34.70    9.90
   2 -24  -3   37.20   11.90
  -2  24   3   12.60   10.80
  -2  24   3   26.50   23.00
  -2  24   3   36.30    8.20
  -1 -24   3    9.30   10.20
   1 -24  -3    1.20   11.00
  -1 -24   3    7.70    5.30
  -1  24   3   13.50    7.50
  -1  24   3   23.50   10.30
   1  24  -3   22.20    9.80
   0 -24   3    2.70    6.60
   0 -24  -3   -3.50    9.50
   0 -24   3    7.80    9.80
   0  24   3   -1.50    7.80
   0  24  -3   -6.80    8.90
   0  24   3    5.50    9.20
   0  24  -3   -7.80    8.90
   0  24   3    8.00    9.20
   0  24  -3   -5.00   21.20
  -1 -24  -3   27.90   10.70
   1 -24   3   36.20   10.50
   1 -24   3   27.20   10.60
  -1  24  -3   27.00   13.20
  -1  24  -3   43.70   11.10
  -1  24  -3   34.70   10.70
   1  24   3   36.40    9.40
   1  24   3   31.00    9.50
   1  24   3   55.89   11.60
  -2 -24  -3   93.59    9.80
   2 -24   3   95.49   11.30
   2 -24   3   90.89   14.40
  -2 -24  -3  111.59   14.40
  -2  24  -3   92.49   12.40
  -2  24  -3   91.39   15.30
   2  24   3  100.89   11.40
   2  24   3   97.39   11.80
   2  24   3  117.99   14.00
  -2  24  -3  118.99   14.30
  -3 -24  -3   16.80   12.10
   3 -24   3   -8.20   12.70
  -3 -24  -3    9.30    7.40
   3 -24   3   -2.80    9.70
  -3 -24  -3   19.30    9.80
  -3  24  -3   19.00   13.10
   3  24   3   -1.30   11.20
   3  24   3   11.70    8.40
  -3  24  -3   39.40   15.30
  -4 -24  -3   16.00    7.80
  -4 -24  -3   23.30   15.00
   4 -24   3   13.30   12.50
  -4 -24  -3   35.90   12.10
   4 -24   3   32.40   17.40
   4  24   3   30.10   13.50
  -4  24  -3   18.80   16.00
   4  24   3   -5.40    8.50
   4 -25  -3    6.90   19.50
   4 -25  -3   -7.30   15.90
  -4 -25   3   12.70   14.70
  -4  25   3   15.60   10.60
   4  25  -3   19.60    8.30
   4  25  -3   17.90   15.50
  -4  25   3   22.50   15.70
   3 -25  -3  -17.70   11.50
   3 -25  -3    7.90   13.30
  -3 -25   3   -4.10   13.40
  -3  25   3  -13.10   12.90
  -3  25   3    6.20   14.20
   3  25  -3   -6.80   12.60
  -3  25   3   16.40    8.80
   2 -25  -3    6.40   11.50
  -2 -25   3    6.80    3.90
  -2 -25   3    8.20   12.10
  -2 -25   3    6.10    4.00
   2  25  -3   23.20   11.40
  -2  25   3   29.50   13.40
  -2  25   3   15.80    8.00
  -2  25   3   11.60   11.00
   2  25  -3    4.80   12.80
  -1 -25   3    7.80    6.00
  -1 -25   3   -0.10   10.20
   1 -25  -3   26.20   12.60
  -1  25   3   22.60   10.10
   1  25  -3   -1.00   12.90
  -1  25   3    7.20    7.70
   0 -25   3   71.39   12.80
   0 -25   3   89.49    9.20
   0 -25  -3   62.09   13.00
   0  25   3   64.19   11.60
   0  25  -3   97.09   14.40
   0  25  -3   95.09   12.00
   0  25   3   85.49   13.30
   0  25   3   81.29   10.30
   0  25  -3   75.29   14.00
   1 -25   3    2.30    8.20
  -1 -25  -3   -6.60   10.90
   1 -25   3   -2.20   11.90
   1  25   3   10.20    9.10
   1  25   3   -4.50    9.60
  -1  25  -3    3.00   13.80
   1  25   3   12.00   12.30
  -1  25  -3   -4.00   12.40
  -1  25  -3    3.70   10.80
   2 -25   3    9.30    9.60
  -2 -25  -3   -2.40    8.00
   2 -25   3   14.00   13.00
  -2 -25  -3  -13.70   13.30
  -2  25  -3   -8.50   12.00
  -2  25  -3   43.00   14.40
   2  25   3    5.50   10.10
   2  25   3   -3.00    9.00
  -2  25  -3   -3.40   14.10
   2  25   3   -9.70   10.90
  -3 -25  -3   15.70    9.20
  -3 -25  -3   -4.70    7.10
   3 -25   3   -1.90   15.00
   3 -25   3   -9.70   11.30
  -3 -25  -3    0.40   14.40
  -3  25  -3    3.60   15.30
   3  25   3    7.50    9.70
  -3  25  -3    9.00   16.80
  -4 -25  -3   -9.50   13.90
   4 -25   3  -31.90   13.00
  -4 -25  -3    4.20    8.10
   4  25   3   -2.90   14.30
   4  25   3   -2.30    9.40
  -4  25  -3   -4.10   15.60
  -3 -26   3   -3.00   14.40
   3 -26  -3  -10.10   16.50
   3 -26  -3  -14.00   12.30
  -3  26   3   25.30    9.60
   3  26  -3   10.00   13.50
  -3  26   3   24.70   15.90
  -2 -26   3   20.70    4.30
  -2 -26   3    1.30   14.00
   2 -26  -3   19.00   14.40
  -2 -26   3   20.70    4.60
  -2  26   3   38.60   15.40
   2  26  -3   39.20   13.20
  -2  26   3   29.90   14.00
  -2  26   3   27.00    8.40
   2  26  -3   39.80   15.30
  -1 -26   3   10.30   12.40
   1 -26  -3   -5.60   13.70
  -1 -26   3   -8.80    5.90
  -1  26   3    7.10    8.50
   1  26  -3    3.70   14.70
   1  26  -3    1.30   14.00
   1  26  -3    6.50   10.60
  -1  26   3    6.20   11.80
   0 -26   3    2.70   12.50
   0 -26   3    3.60    8.30
   0 -26  -3  -22.10   13.40
   0  26  -3  -12.40   14.40
   0  26   3   -2.60   11.70
   0  26  -3   -5.00   10.00
   0  26   3    2.60    9.10
   0  26  -3   -8.80   14.10
   0  26   3   10.50   12.60
   1 -26   3   77.59   15.80
  -1 -26  -3   73.99   15.10
   1 -26   3   83.99   11.00
  -1  26  -3   88.69   16.40
   1  26   3   82.69   11.80
   1  26   3   88.29   12.20
   1  26   3  116.29   15.20
  -1  26  -3   95.89   15.60
  -1  26  -3  101.49   16.70
   2 -26   3   12.50   16.30
   2 -26   3   33.40   10.40
  -2 -26  -3   29.50   15.00
  -2 -26  -3   24.70    8.80
  -2  26  -3   13.20   11.50
   2  26   3   15.00   10.60
  -2  26  -3   24.50   16.20
   2  26   3   14.00   12.90
   2  26   3   26.70   11.70
  -2  26  -3   10.00   16.50
   3 -26   3   26.80   11.30
  -3 -26  -3   25.90    8.20
  -3  26  -3   29.20   16.40
  -3  26  -3   14.50   14.00
   3  26   3   22.80   10.40
   3  26   3   23.30   12.80
  -3  27   3    5.70   16.70
   2 -27  -3   25.80   19.70
  -2 -27   3    6.10    4.30
  -2 -27   3   10.30   14.90
  -2 -27   3    4.80    4.40
   2  27  -3    9.30   15.70
  -2  27   3    5.40    8.70
   2  27  -3  -10.40   13.10
  -1 -27   3   -1.90   14.60
   1 -27  -3    5.70   15.80
  -1 -27   3    4.70    6.30
   1  27  -3   -9.40   17.00
   1  27  -3    3.70   11.10
   1  27  -3   -4.30   15.00
  -1  27   3    3.40    9.40
  -1  27   3   13.70   14.20
   0 -27   3   -4.50    8.10
   0 -27   3   -2.40   14.10
   0 -27  -3    1.60   16.40
   0  27   3   -8.10   11.10
   0  27  -3   -8.90   19.60
   0  27  -3    9.60   14.60
   0  27   3   -6.90   14.30
   0  27   3   -7.50   10.00
   0  27  -3    8.80   11.10
  -1 -27  -3   10.80    9.30
   1 -27   3    9.90    9.90
   1  27   3    4.60   14.50
  -1  27  -3    8.10   11.10
   1  27   3   -2.10   10.80
  -1  27  -3    6.60   14.60
   2 -27   3   21.70   10.60
  -2 -27  -3   -1.30    8.70
   2  27   3    4.70   18.10
   2  27   3   16.10   13.40
  -2  27  -3   13.00   12.10
  -2  27  -3   -8.10   16.00
   2  27   3    6.50   11.10
   2  28  -3   30.40   17.30
  -1 -28   3    5.40    7.20
   1  28  -3   10.20   16.50
   1  28  -3   -1.00   12.00
  -1  28   3    0.20    9.90
  -1  28   3   -3.30   12.80
   0 -28   3    0.20   13.30
   0  28   3  -12.60   11.50
   0  28   3  -12.60   10.50
   0  28  -3   -1.80   11.90
   0  28   3  -14.50   14.30
   0  28  -3    3.30   16.20
   1 -28   3   25.70   10.90
  -1 -28  -3    5.00    9.60
  -1  28  -3   10.90   13.00
   1  28   3   25.50   16.30
   1  28   3    8.30   11.10
   1  28   3   15.00   12.30
  -1  28  -3   15.80   16.70
   8   0  -4   41.20   13.00
   8   0  -4   46.50   11.20
  -8   0   4   39.80    6.10
  -8   0   4   45.50   11.00
  -7   0   4  131.89   11.20
   7   0  -4  136.99   12.70
   7   0  -4  103.79   13.30
  -7   0   4  143.09   12.40
   7   0  -4  142.79   12.40
   6   0  -4   33.00    8.50
   6   0  -4   34.10    7.80
   6   0  -4   24.80    8.50
  -6   0   4   38.20    7.00
  -6   0   4   28.80    5.10
   5   0  -4  215.58   15.50
   5   0  -4  230.18   15.20
  -5   0   4  227.98   14.90
  -5   0   4  229.78   16.20
   5   0  -4  206.38   17.00
  -5   0   4  209.38   13.50
  -4   0   4   90.39    8.60
  -4   0   4   72.99    7.60
  -4   0   4  105.69    8.50
   4   0  -4   95.59    8.80
   4   0  -4   68.39    7.10
   4   0  -4   97.29    9.50
   3   0  -4 1733.03   93.69
  -3   0   4 1937.91   93.69
  -3   0   4 1741.53   93.49
  -3   0   4 1946.51   94.19
   3   0  -4 1787.22   94.19
   2   0  -4  688.93   34.20
   2   0  -4  643.04   34.60
  -2   0   4  681.43   34.60
   2   0  -4  704.43   34.70
   2   0  -4  625.54   35.30
  -2   0   4  620.64   34.80
  -2   0   4  703.23   35.20
  -1   0  -4 1079.59   59.49
   1   0   4 1187.28   59.49
  -1   0  -4 1190.78   58.79
  -2   0  -4  857.11   44.40
   2   0   4  874.01   44.70
  -2   0  -4  785.02   44.70
  -2   0  -4  890.71   43.90
  -3   0  -4   34.90    5.50
   3   0   4   50.09    5.90
   3   0   4   42.90    4.60
  -3   0  -4   35.50    5.10
  -3   0  -4   44.50    4.40
  -4   0  -4   25.10    6.60
   4   0   4   13.20    5.10
   4   0   4    7.30    5.30
  -4   0  -4   15.50    5.20
  -4   0  -4   16.80    4.30
  -5   0  -4  188.38   14.40
   5   0   4  199.88   14.80
  -5   0  -4  183.18   13.80
   5   0   4  179.48   14.40
  -5   0  -4  177.48   16.10
  -6   0  -4   -3.50    6.60
   6   0   4    5.20    7.70
  -6   0  -4   -5.50    7.30
   6   0   4   -4.30    7.50
  -6   0  -4   -7.80    8.50
  -6   0  -4   10.80    8.30
  -7   0  -4    7.20   10.40
   7   0   4   14.90    9.90
   7   0   4   11.70    9.50
  -7   0  -4   14.60   10.00
  -7   0  -4   20.30    9.80
  -8   0  -4   49.80   12.50
   8   0   4   60.79   13.00
   8   0   4   38.80   15.00
  -8   0  -4   49.90   14.30
  -8   0  -4   51.69   11.40
  -8  -1   4    0.60    4.30
  -8  -1   4  -14.70   11.00
   8  -1  -4   22.50   10.20
   8  -1  -4   -1.00   13.50
   8   1  -4   -6.90   12.00
  -8   1   4   -7.50   10.50
  -8   1   4   -9.70    5.80
   8   1  -4  -14.50    9.70
   7  -1  -4   22.90    8.90
  -7  -1   4   30.80    5.00
  -7  -1   4   33.60    9.00
   7  -1  -4   21.80   11.70
  -7   1   4   24.40    8.60
   7   1  -4   48.90    8.80
  -7   1   4   33.10    5.80
   7   1  -4   44.30   11.80
   7   1  -4   21.00    9.70
   6  -1  -4    9.60    6.50
   6  -1  -4   13.60    7.40
  -6  -1   4   19.30    4.30
   6  -1  -4    4.20    9.40
  -6  -1   4   15.70    6.70
   6   1  -4   15.20    9.20
  -6   1   4   12.10    5.00
   6   1  -4    7.60    7.70
  -6   1   4    8.00    8.30
  -6   1   4   -2.10    6.20
   6   1  -4   13.90    7.00
   5  -1  -4   93.29    8.40
  -5  -1   4   88.59    8.30
   5  -1  -4   87.99    9.70
  -5  -1   4  108.09    8.70
   5  -1  -4  114.19   11.40
  -5   1   4   92.49    8.70
   5   1  -4  104.89    9.10
   5   1  -4  111.99   10.60
  -5   1   4  105.09    9.20
   5   1  -4  116.39   10.80
  -5   1   4  125.49   10.60
   4  -1  -4   73.69    7.90
   4  -1  -4   78.69    6.70
  -4  -1   4   59.89    5.90
  -4  -1   4   64.59    6.50
  -4  -1   4   79.29    7.60
   4  -1  -4   62.09    6.30
   4   1  -4   59.59    7.30
   4   1  -4   65.19    6.20
  -4   1   4   59.19    5.60
   4   1  -4   61.89    6.40
  -4   1   4   74.29    6.00
  -4   1   4   72.29    6.80
  -3  -1   4   48.60    6.20
  -3  -1   4   58.79    5.20
  -3  -1   4   50.99    4.40
   3  -1  -4   52.29    5.20
   3  -1  -4   49.90    6.40
   3   1  -4   53.79    5.30
  -3   1   4   71.19    6.60
   3   1  -4   51.79    6.30
  -3   1   4   54.69    4.90
  -3   1   4   59.29    4.80
   3   1  -4   62.49    5.30
  -2  -1   4   72.89    6.90
  -2  -1   4   87.09    6.80
   2  -1  -4   71.69    5.80
   2  -1  -4   99.69    6.30
  -2   1   4   85.49    7.50
   2   1  -4   78.19    6.80
  -2   1   4   78.79    6.40
   2   1  -4   76.99    5.40
   2   1  -4   96.59    6.90
   2   1  -4  111.49    6.90
  -2   1   4   78.39    8.30
  -1  -1   4 1294.77   68.89
   1  -1  -4 1398.06   68.49
   1  -1  -4 1283.67   68.79
   1  -1  -4 1447.26   68.89
  -1   1   4 1300.37   68.99
   1   1  -4 1275.27   68.69
   1   1  -4 1457.05   68.89
   1   1  -4 1269.97   68.89
   1   1  -4 1261.07   68.99
  -1   1   4 1442.96   68.89
   0  -1  -4   -3.40    1.90
   0  -1  -4    2.00    3.20
   0  -1   4    0.00    3.10
   0  -1  -4    5.80    3.10
   0   1  -4    4.40    3.00
   0   1   4    6.60    3.90
   0   1  -4    2.80    3.00
  -1  -1  -4    6.00    3.70
   1  -1   4   11.40    4.00
  -1  -1  -4   14.00    4.20
  -1   1  -4   11.90    4.10
  -1   1  -4    2.40    1.90
   1   1   4   10.00    4.00
   2  -1   4  233.48   14.10
   2  -1   4  199.18   12.60
  -2  -1  -4  233.78   12.40
  -2  -1  -4  226.58   13.70
  -2  -1  -4  222.98   14.30
  -2   1  -4  228.48   12.70
   2   1   4  230.68   12.60
   2   1   4  245.58   14.20
  -2   1  -4  214.68   14.40
   3  -1   4  258.97   15.10
   3  -1   4  258.07   16.10
  -3  -1  -4  258.37   16.30
  -3  -1  -4  262.57   14.70
  -3  -1  -4  250.17   15.80
   3   1   4  240.88   14.90
  -3   1  -4  258.17   15.80
  -3   1  -4  262.77   14.90
   3   1   4  258.67   16.00
  -3   1  -4  267.07   16.80
  -4  -1  -4  151.08   11.80
   4  -1   4  135.19   11.20
  -4  -1  -4  132.29   13.10
  -4  -1  -4  152.28   10.50
   4  -1   4  149.69   12.30
  -4   1  -4  127.59   12.90
   4   1   4  142.89   11.00
  -4   1  -4  139.79   11.70
   4   1   4  145.49   11.70
  -4   1  -4  135.19   10.60
   5  -1   4   -1.50    5.90
  -5  -1  -4   -2.30    5.40
  -5  -1  -4  -10.90    7.20
   5  -1   4  -11.00    6.20
  -5   1  -4    0.60    7.20
   5   1   4    0.80    6.20
  -5   1  -4   -0.10    6.20
  -5   1  -4   -3.10    5.10
  -5   1  -4    0.20    6.50
   5   1   4   -6.30    5.80
   6  -1   4  146.19   12.40
  -6  -1  -4  166.78   13.80
   6  -1   4  185.38   15.50
  -6  -1  -4  144.99   12.00
  -6   1  -4  118.89   15.70
  -6   1  -4  161.38   13.40
   6   1   4  153.18   15.60
   6   1   4  152.28   15.60
  -6   1  -4  146.49   14.30
  -6   1  -4  150.78   12.80
   7  -1   4   16.60   10.20
  -7  -1  -4  -11.30    6.60
  -7  -1  -4    2.80   10.70
  -7  -1  -4   -0.10    9.90
   7  -1   4    6.30    9.90
  -7  -1  -4    9.90    8.60
   7   1   4   11.00    9.30
  -7   1  -4    4.70    8.40
   7   1   4   13.70    9.40
  -7   1  -4    1.30    9.70
  -7   1  -4    2.60   12.60
  -8  -1  -4   45.50    9.50
  -8  -1  -4   46.60   11.90
  -8  -1  -4   42.30   13.80
   8  -1   4   33.70   12.80
   8  -1   4   54.49   15.70
   8   1   4   42.40   13.00
   8   1   4   41.20   15.80
  -8   1  -4   18.40   11.90
  -8   1  -4   43.30   13.80
  -8  -2   4   -8.60   11.40
   8  -2  -4   22.10   11.50
   8  -2  -4   -2.70   13.90
   8   2  -4   25.20   12.50
  -8   2   4   25.20    7.00
   8   2  -4   27.00   10.70
  -8   2   4   18.20   11.10
   8   2  -4   10.50   12.40
   7  -2  -4   -8.00   14.00
  -7  -2   4    3.50    3.30
   7  -2  -4    7.30    8.20
  -7  -2   4   -6.50    8.50
  -7   2   4    0.20    8.00
  -7   2   4   -0.70    5.80
   7   2  -4    4.10    9.00
   7   2  -4   -4.00   10.20
   7   2  -4   -7.90    7.60
  -7   2   4  -11.80    9.10
   6  -2  -4   -5.80    7.10
   6  -2  -4   -3.00    8.50
   6  -2  -4    7.30    6.70
  -6  -2   4   -3.10    6.70
  -6  -2   4    0.60    3.60
  -6   2   4   -5.00    6.10
   6   2  -4    8.20    7.70
  -6   2   4    0.30    5.10
   6   2  -4    2.10    6.30
   6   2  -4   12.10    9.20
  -6   2   4   13.00    8.40
   5  -2  -4  184.78   16.40
   5  -2  -4  210.68   14.80
  -5  -2   4  192.38   12.10
   5  -2  -4  229.68   15.30
  -5  -2   4  216.98   14.50
  -5   2   4  208.08   14.30
  -5   2   4  182.08   13.50
  -5   2   4  203.28   15.30
   5   2  -4  217.18   14.30
   5   2  -4  216.78   16.50
   5   2  -4  198.58   15.30
   4  -2  -4    0.90    4.70
  -4  -2   4    1.50    2.80
   4  -2  -4    1.20    5.50
  -4  -2   4    6.20    4.70
   4  -2  -4    2.00    4.70
   4   2  -4    3.70    6.20
  -4   2   4   -1.30    5.40
  -4   2   4    9.20    3.90
   4   2  -4   -0.60    4.00
  -4   2   4    8.30    4.00
   4   2  -4   -1.60    4.80
   3  -2  -4   31.20    4.20
   3  -2  -4   32.10    5.80
  -3  -2   4   30.80    4.40
  -3  -2   4   31.80    3.50
  -3   2   4   31.30    3.90
  -3   2   4   31.60    5.20
   3   2  -4   29.00    4.90
   3   2  -4   30.10    5.60
  -3   2   4   30.00    4.20
   3   2  -4   27.10    4.10
   2  -2  -4  897.21   44.70
  -2  -2   4  822.52   45.00
   2  -2  -4  820.32   45.60
  -2  -2   4  918.21   45.20
   2  -2  -4  843.02   44.80
   2   2  -4  927.01   45.00
   2   2  -4  899.81   44.70
  -2   2   4  937.61   45.60
  -2   2   4  834.62   45.30
   2   2  -4  828.72   45.60
  -2   2   4  901.21   44.90
   2   2  -4  839.32   45.20
  -1   2   4 8841.42  455.05
   1   2  -4 9055.59  454.95
   0  -2   4 2296.07  114.49
   0  -2  -4 2277.07  114.29
   0  -2  -4 2338.97  114.69
   0   2  -4 2154.78  114.49
   0   2   4 2151.88  114.69
   0   2  -4 2181.88  114.69
   0   2   4 2312.37  114.29
   1  -2   4  765.62   37.90
  -1  -2  -4  688.83   38.00
  -1  -2  -4  748.73   37.60
  -1  -2  -4  752.12   37.90
  -1   2  -4  690.93   38.00
   1   2   4  772.42   38.00
  -1   2  -4  712.83   37.30
   1   2   4  673.53   37.90
   2  -2   4  712.23   40.60
   2  -2   4  779.52   41.30
  -2  -2  -4  821.82   41.10
  -2  -2  -4  823.22   41.00
  -2  -2  -4  749.42   41.40
  -2   2  -4  732.73   41.40
   2   2   4  829.02   40.50
   2   2   4  827.02   41.40
  -2   2  -4  803.02   40.70
   3  -2   4   11.10    4.00
  -3  -2  -4   12.50    4.40
   3  -2   4    9.80    4.80
  -3  -2  -4    7.40    5.10
  -3  -2  -4   14.60    3.70
  -3   2  -4   15.70    4.90
   3   2   4   13.00    4.00
  -3   2  -4   13.10    5.70
   3   2   4   24.80    4.80
  -3   2  -4   15.70    3.90
  -3   2  -4    9.00    5.50
   4  -2   4  234.38   15.30
  -4  -2  -4  224.68   16.70
   4  -2   4  251.67   16.10
  -4  -2  -4  245.28   15.70
  -4   2  -4  246.78   15.60
  -4   2  -4  222.68   16.80
  -4   2  -4  231.38   16.80
   4   2   4  233.98   15.10
   4   2   4  256.67   15.90
  -4   2  -4  242.48   14.90
  -5  -2  -4  335.37   22.00
   5  -2   4  348.47   22.10
   5  -2   4  406.86   22.50
  -5  -2  -4  368.46   23.40
   5   2   4  340.57   21.80
  -5   2  -4  373.96   22.00
   5   2   4  374.96   22.50
  -5   2  -4  349.27   22.70
  -5   2  -4  371.06   21.50
  -5   2  -4  377.66   23.80
  -6  -2  -4   64.39    6.80
  -6  -2  -4   64.39    8.60
   6  -2   4   75.89    9.60
  -6  -2  -4   66.59   10.10
   6  -2   4   64.79    9.40
   6   2   4   57.59    8.90
  -6   2  -4   64.19   12.10
  -6   2  -4   65.39   10.20
  -6   2  -4   70.69    9.20
  -6   2  -4   56.69    9.40
   6   2   4   59.19    9.60
   7  -2   4   29.00    9.80
  -7  -2  -4   19.70   10.20
  -7  -2  -4   29.50    6.90
  -7  -2  -4   19.50    8.60
   7  -2   4   20.90   10.50
  -7  -2  -4   22.60   10.30
   7   2   4   -1.70    9.20
   7   2   4   34.80    9.90
  -7   2  -4    6.50    8.40
  -7   2  -4   22.70    8.80
  -7   2  -4   22.00   10.60
  -8  -2  -4   25.00   13.40
   8  -2   4    2.20   14.00
   8  -2   4  -13.60   16.00
  -8  -2  -4    4.40    7.90
  -8  -2  -4   13.40   11.70
  -8   2  -4    0.80   11.40
   8   2   4    2.70   12.20
   8   2   4   21.20   13.90
  -8   2  -4   18.50   13.20
  -8  -3   4   48.30   12.80
   8  -3  -4   27.20   13.50
   8  -3  -4   25.70   11.40
  -8   3   4   18.50   10.40
  -8   3   4   27.80    7.40
  -8   3   4   23.90   16.40
   8   3  -4   23.40   13.20
   8   3  -4   35.90   13.00
   8   3  -4   39.50   10.80
  -7  -3   4   57.09    9.60
   7  -3  -4   45.50    9.20
  -7   3   4   37.50    9.20
   7   3  -4   48.40   12.30
  -7   3   4   52.39    7.60
   7   3  -4   51.79    8.90
   7   3  -4   49.50   10.10
  -7   3   4   33.80   10.60
  -6  -3   4   17.60    7.20
   6  -3  -4   26.30   10.10
[truncated: 854,788 more chars]
