# Supplementary material for: Crystal structure and Hirshfeld surface analysis of ethane-1,2-diaminium 3-[2-(1,3-dioxo-1,3-di­phenyl­propan-2-yl­idene)hydrazin­yl]-5-nitro-2-oxido­benzene­sulfonate dihydrate
Source: Acta Crystallogr E Crystallogr Commun. 2018 Jun 28;74(Pt 7):1021–5. doi: 10.1107/S2056989018009118 (PMC6038648; doi:10.1107/S2056989018009118)
Supplement: Supplementary file 2 [file e-74-01021-Isup2.hkl]

data_I                                                                          
_shelx_title ' R-80 in P2(1)/c'                                                 
_shelx_refln_list_code          4                                               
_shelx_F_calc_maximum      196.03                                               
_exptl_crystal_F_000      1184.00                                               
_reflns_d_resolution_high  0.8178                                               
                                                                                
loop_                                                                           
 _space_group_symop_operation_xyz                                               
 'x, y, z'                                                                      
 '-x, y+1/2, -z+1/2'                                                            
 '-x, -y, -z'                                                                   
 'x, -y-1/2, z-1/2'                                                             
                                                                                
_cell_length_a     7.0590                                                       
_cell_length_b    23.8510                                                       
_cell_length_c    15.3622                                                       
_cell_angle_alpha  90.000                                                       
_cell_angle_beta   93.337                                                       
_cell_angle_gamma  90.000                                                       
                                                                                
_shelx_F_squared_multiplier     1.000                                           
                                                                                
loop_                                                                           
 _refln_index_h                                                                 
 _refln_index_k                                                                 
 _refln_index_l                                                                 
 _refln_F_squared_calc                                                          
 _refln_F_squared_meas                                                          
 _refln_F_squared_sigma                                                         
 _refln_observed_status                                                         
   1   0   0       7399.20       7171.64       148.83 o                         
   2   0   0       2949.87       2888.57        71.74 o                         
   3   0   0       5983.24       5963.89       125.87 o                         
   4   0   0       1345.95       1403.48        30.19 o                         
   5   0   0          1.28          4.40         7.67 o                         
   6   0   0        704.66        718.76        25.59 o                         
   7   0   0          0.94        -14.17        14.17 o                         
   8   0   0         31.63         48.54        22.54 o                         
   1   1   0        101.23         65.45         2.60 o                         
   2   1   0       1328.94       1415.34        22.61 o                         
   3   1   0        652.42        688.55        12.46 o                         
   4   1   0       1022.01       1017.85        17.96 o                         
   5   1   0         46.53         37.31         5.71 o                         
   6   1   0        128.74        135.54         8.47 o                         
   7   1   0        304.54        332.77        16.13 o                         
   8   1   0          6.06          1.38        12.35 o                         
   1   2   0       8081.70       7008.95       110.00 o                         
   2   2   0       2079.46       2094.98        34.84 o                         
   3   2   0        774.64        667.00        13.51 o                         
   4   2   0       1647.65       1842.73        30.48 o                         
   5   2   0         25.57         14.28         6.19 o                         
   6   2   0         44.66         55.80         7.49 o                         
   7   2   0        185.04        201.41        11.07 o                         
   8   2   0         17.24          5.62        12.87 o                         
   1   3   0        432.93        457.70         8.94 o                         
   2   3   0       4911.07       4579.91        70.07 o                         
   3   3   0       1635.88       1485.59        27.87 o                         
   4   3   0          1.48         -5.17         5.17 o                         
   5   3   0       1594.72       1572.89        28.83 o                         
   6   3   0        210.37        224.37        15.67 o                         
   7   3   0        454.64        405.44        12.08 o                         
   8   3   0         33.37         42.54        12.63 o                         
   0   4   0          8.48         10.95         7.39 o                         
   1   4   0       5405.77       5236.23        97.12 o                         
   2   4   0       1668.14       1888.38        33.32 o                         
   3   4   0       4996.31       4962.57        76.94 o                         
   4   4   0         40.09         39.17         4.43 o                         
   5   4   0         26.32         25.13         5.48 o                         
   6   4   0        109.61        117.31         7.11 o                         
   7   4   0        110.12        106.36         9.75 o                         
   8   4   0         16.03          3.99        11.21 o                         
   1   5   0          0.00         29.24         4.46 o                         
   2   5   0       2336.23       2402.90        37.84 o                         
   3   5   0        639.67        725.72        14.15 o                         
   4   5   0       1601.16       1528.09        27.22 o                         
   5   5   0        893.59        904.99        19.63 o                         
   6   5   0        227.36        238.69        10.08 o                         
   7   5   0        798.66        745.90        20.84 o                         
   8   5   0          0.58          8.38        11.56 o                         
   0   6   0      29055.28      24720.88       888.35 o                         
   1   6   0       7301.88       7275.78       123.71 o                         
   2   6   0        329.39        287.53         9.36 o                         
   3   6   0       1797.38       1908.78        34.28 o                         
   4   6   0         70.53         59.85         5.78 o                         
   5   6   0          0.00          1.91         7.15 o                         
   6   6   0        158.38        135.61         9.19 o                         
   7   6   0        383.25        397.71        12.75 o                         
   8   6   0        160.61        179.54        12.77 o                         
   1   7   0       2450.02       2418.11        44.83 o                         
   2   7   0       1643.38       1749.86        28.27 o                         
   3   7   0       2582.48       2776.51        46.19 o                         
   4   7   0         87.63        112.04         5.64 o                         
   5   7   0        248.42        227.00         8.18 o                         
   6   7   0         37.78         21.77         7.75 o                         
   7   7   0        468.23        406.26        12.85 o                         
   8   7   0        102.10        106.79        14.00 o                         
   0   8   0        124.23        138.56        14.38 o                         
   1   8   0       3082.62       3087.35        60.81 o                         
   2   8   0       1995.02       2031.35        36.14 o                         
   3   8   0       2450.45       2585.16        43.27 o                         
   4   8   0         70.95         72.27         5.63 o                         
   5   8   0         13.25          2.95         6.52 o                         
   6   8   0          0.10         -1.60         7.90 o                         
   7   8   0        185.38        185.68        12.49 o                         
   8   8   0         32.65         25.80        14.49 o                         
   1   9   0        263.92        184.19         7.64 o                         
   2   9   0         12.75         20.46         4.61 o                         
   3   9   0        138.01        197.40         8.66 o                         
   4   9   0        647.49        620.12        17.41 o                         
   5   9   0       1346.96       1322.85        24.35 o                         
   6   9   0        142.09        128.02         8.84 o                         
   7   9   0        174.78        204.99        13.32 o                         
   8   9   0         39.24         48.85        15.54 o                         
   0  10   0        136.48        175.42        12.10 o                         
   1  10   0        637.87        618.03        16.55 o                         
   2  10   0       3774.28       3736.74        61.34 o                         
   3  10   0       1133.93       1174.40        21.80 o                         
   4  10   0        496.28        478.62        13.17 o                         
   5  10   0          3.38          6.61         6.57 o                         
   6  10   0        323.63        313.20        10.66 o                         
   7  10   0         74.42         70.74        10.78 o                         
   8  10   0          6.02         -2.48        17.82 o                         
   1  11   0       2931.93       3195.51        78.00 o                         
   2  11   0         30.58         26.33         5.49 o                         
   3  11   0       2580.82       2539.94        42.82 o                         
   4  11   0        577.06        560.07        15.38 o                         
   5  11   0        578.57        586.92        15.49 o                         
   6  11   0        278.71        306.71        11.07 o                         
   7  11   0         11.71         25.59        11.08 o                         
   0  12   0       3278.86       3355.25       107.59 o                         
   1  12   0        178.40        137.75        10.97 o                         
   2  12   0       1638.78       1750.10        36.47 o                         
   3  12   0        971.56        961.51        19.09 o                         
   4  12   0        280.47        279.79        10.19 o                         
   5  12   0         71.41         73.77         7.29 o                         
   6  12   0         88.36         99.78        10.97 o                         
   7  12   0         94.01         84.26        11.97 o                         
   1  13   0        529.86        542.72        16.44 o                         
   2  13   0        141.14        135.02         7.16 o                         
   3  13   0         99.32         91.13         6.24 o                         
   4  13   0        181.32        180.36         7.45 o                         
   5  13   0        451.54        465.51        12.21 o                         
   6  13   0          0.12         -3.01         8.88 o                         
   7  13   0         61.09         62.64        11.95 o                         
   0  14   0        674.86        738.95        29.95 o                         
   1  14   0         55.41         53.41         6.81 o                         
   2  14   0          0.28          8.53         6.25 o                         
   3  14   0          0.30          3.11         6.16 o                         
   4  14   0       1520.34       1555.56        28.89 o                         
   5  14   0          0.99         -2.40        10.19 o                         
   6  14   0          0.35         -7.87         9.38 o                         
   7  14   0          0.16         -3.71        12.56 o                         
   1  15   0        199.46        195.36         9.65 o                         
   2  15   0         29.89         25.43         6.84 o                         
   3  15   0        263.69        227.65         8.60 o                         
   4  15   0        699.51        684.55        18.38 o                         
   5  15   0       1084.73        981.07        24.33 o                         
   6  15   0         89.66         96.43        10.52 o                         
   7  15   0         62.90         53.09        13.63 o                         
   0  16   0          1.35         18.27        10.61 o                         
   1  16   0        202.67        218.29        10.30 o                         
   2  16   0          8.02          5.18         7.02 o                         
   3  16   0        308.22        292.62        10.81 o                         
   4  16   0       1189.67       1104.32        23.30 o                         
   5  16   0         19.31         27.09         9.91 o                         
   6  16   0         60.44         50.69        10.93 o                         
   7  16   0         11.89         11.37        16.39 o                         
   1  17   0        766.69        732.70        25.82 o                         
   2  17   0        200.15        169.61         9.38 o                         
   3  17   0         88.67         72.71         7.74 o                         
   4  17   0        173.98        197.80        11.07 o                         
   5  17   0         92.22        100.96        10.97 o                         
   6  17   0         12.57         27.92        11.60 o                         
   0  18   0       1945.17       2051.82       104.20 o                         
   1  18   0        190.43        192.61        11.01 o                         
   2  18   0       1533.09       1560.86        32.70 o                         
   3  18   0       1485.04       1429.18        29.06 o                         
   4  18   0        587.91        597.59        16.43 o                         
   5  18   0        127.58        102.44        11.66 o                         
   6  18   0         81.18         68.54        13.79 o                         
   1  19   0        176.67        195.12        11.47 o                         
   2  19   0        132.41        127.80        10.49 o                         
   3  19   0        117.59        138.77        10.45 o                         
   4  19   0        599.60        577.56        26.46 o                         
   5  19   0         83.89         78.02        11.59 o                         
   6  19   0        271.30        277.18        18.49 o                         
   0  20   0        180.30        187.74        15.54 o                         
   1  20   0        243.25        264.67        12.93 o                         
   2  20   0        243.30        202.90        10.79 o                         
   3  20   0         46.06         52.72         8.65 o                         
   4  20   0          4.47          4.98         9.15 o                         
   5  20   0          0.28        -11.63        11.63 o                         
   6  20   0         15.69         29.62        15.54 o                         
   1  21   0         58.71         61.85        11.40 o                         
   2  21   0         19.36         28.37         9.61 o                         
   3  21   0          0.40         -9.11         9.11 o                         
   4  21   0         78.48         92.66        11.70 o                         
   5  21   0         96.13         90.80        13.55 o                         
   0  22   0        614.36        570.09        34.71 o                         
   1  22   0        819.29        759.43        25.39 o                         
   2  22   0          4.70         -4.27        10.01 o                         
   3  22   0        691.26        636.73        18.64 o                         
   4  22   0        510.23        519.94        17.11 o                         
   5  22   0         96.17        104.55        19.90 o                         
   1  23   0         64.62         57.92        10.79 o                         
   2  23   0         13.50         12.04        10.74 o                         
   3  23   0         28.49         30.84        10.04 o                         
   4  23   0        236.72        237.54        13.91 o                         
   5  23   0          0.20        -12.29        13.18 o                         
   0  24   0         38.99          4.74        18.05 o                         
   1  24   0          4.78         13.41        12.37 o                         
   2  24   0          0.05         -2.26        11.54 o                         
   3  24   0          0.38         -7.95        11.25 o                         
   4  24   0         36.23         26.73        12.01 o                         
   1  25   0          3.21          4.01        12.50 o                         
   2  25   0        174.65        179.90        12.95 o                         
   3  25   0        186.30        184.45        13.11 o                         
   4  25   0          3.74         12.24        13.12 o                         
   0  26   0        429.90        407.26        21.66 o                         
   1  26   0          0.68         -3.84        14.28 o                         
   2  26   0          3.88         -5.15        12.56 o                         
   3  26   0          2.99         24.88        13.09 o                         
   1  27   0        176.01        191.19        18.53 o                         
   2  27   0          4.78         -9.22        14.10 o                         
   3  27   0         86.92         83.37        15.53 o                         
   0  28   0         74.07         65.34        31.62 o                         
   1  28   0        156.97        148.64        22.87 o                         
   2  28   0          0.11          7.29        15.95 o                         
  -8   1   1        134.87        114.61        10.58 o                         
  -7   1   1         14.41         26.63         9.21 o                         
  -6   1   1        804.54        792.37        18.92 o                         
  -5   1   1         81.79         89.90         6.01 o                         
  -4   1   1        117.99        146.54         5.86 o                         
  -3   1   1       1171.26       1053.16        18.92 o                         
  -2   1   1        197.07        199.73         7.58 o                         
  -1   1   1        651.05        600.70        10.60 o                         
   1   1   1       9792.94       8814.71       141.57 o                         
   2   1   1        766.19        858.25        15.16 o                         
   3   1   1        222.48        235.20         8.13 o                         
   4   1   1        739.99        825.64        15.94 o                         
   5   1   1        564.42        595.79        14.20 o                         
   6   1   1        342.19        333.96        13.21 o                         
   7   1   1         85.19         72.85         9.69 o                         
   8   1   1          1.33          7.99        13.45 o                         
  -8   2   1         27.33         18.19        10.47 o                         
  -7   2   1        132.93        113.41         8.35 o                         
  -6   2   1       1196.89       1167.86        25.12 o                         
  -5   2   1       1392.90       1393.93        26.01 o                         
  -4   2   1        302.39        271.32         7.93 o                         
  -3   2   1       2067.28       2014.76        32.43 o                         
  -2   2   1        359.58        289.14         7.05 o                         
  -1   2   1       9508.28       8903.80       143.21 o                         
   1   2   1       3408.31       3221.80        52.24 o                         
   2   2   1          4.43          8.25         4.07 o                         
   3   2   1       1599.52       1600.86        26.43 o                         
   4   2   1        857.87        813.17        16.05 o                         
   5   2   1         48.64         47.91         6.99 o                         
   6   2   1        276.97        291.11        10.42 o                         
   7   2   1        149.87        137.17        10.25 o                         
   8   2   1          0.40         -7.96        14.22 o                         
  -8   3   1         28.32         28.19        10.47 o                         
  -7   3   1         26.72         19.47         6.55 o                         
  -6   3   1         61.46         83.79         7.11 o                         
  -5   3   1        247.72        239.83         9.39 o                         
  -4   3   1       2110.04       2308.90        39.12 o                         
  -3   3   1         37.34         28.04         4.71 o                         
  -2   3   1        149.30        125.63         4.93 o                         
  -1   3   1      24965.89      21707.30      1103.78 o                         
   0   3   1        288.90        313.75         7.63 o                         
   1   3   1       3362.24       3150.92        49.81 o                         
   2   3   1        752.70        753.45        13.12 o                         
   3   3   1       3148.49       3268.76        51.42 o                         
   4   3   1        454.06        414.18        11.21 o                         
   5   3   1          0.08          5.36         6.39 o                         
   6   3   1        200.98        213.46         9.26 o                         
   7   3   1        200.33        197.23         9.64 o                         
   8   3   1         58.49         60.40        10.38 o                         
  -8   4   1          6.50         12.56        10.90 o                         
  -7   4   1        333.13        322.27        13.26 o                         
  -6   4   1        589.25        561.76        15.40 o                         
  -5   4   1        861.80        844.21        19.35 o                         
  -4   4   1       3642.58       3587.56        59.97 o                         
  -3   4   1       2689.02       2876.64        45.32 o                         
  -2   4   1       5417.18       5222.18        84.51 o                         
  -1   4   1       4391.63       4005.65        77.52 o                         
   0   4   1         43.65         35.02         3.95 o                         
   1   4   1       1731.71       1774.34        29.43 o                         
   2   4   1        313.85        346.11         8.69 o                         
   3   4   1       2615.43       2870.39        43.40 o                         
   4   4   1        213.41        202.50         6.65 o                         
   5   4   1        103.47        115.98         6.81 o                         
   6   4   1       1497.86       1556.68        28.16 o                         
   7   4   1        272.62        290.91        11.13 o                         
   8   4   1         62.02         12.11        13.36 o                         
  -8   5   1        138.19        159.58        13.93 o                         
  -7   5   1          0.11         15.50         9.11 o                         
  -6   5   1         21.33         24.70         7.22 o                         
  -5   5   1        380.64        318.96        10.31 o                         
  -4   5   1         14.87          4.66         4.92 o                         
  -3   5   1       1579.93       1592.76        28.15 o                         
  -2   5   1        438.47        356.68         9.50 o                         
  -1   5   1         31.14         59.08         6.61 o                         
   0   5   1      13701.68      11727.23       243.41 o                         
   1   5   1        132.71        136.24         7.31 o                         
   2   5   1        460.94        452.27        13.17 o                         
   3   5   1       2784.05       2878.92        43.56 o                         
   4   5   1       1080.43       1099.80        18.99 o                         
   5   5   1         16.54         13.59         5.28 o                         
   6   5   1       3207.61       3137.04        51.20 o                         
   7   5   1         85.19        103.61        12.28 o                         
   8   5   1          9.97         11.24        14.27 o                         
  -8   6   1          3.10         -9.39        10.82 o                         
  -7   6   1          0.79         13.40         9.52 o                         
  -6   6   1         34.27         34.42         7.45 o                         
  -5   6   1         70.54         79.65         6.69 o                         
  -4   6   1        519.87        543.23        11.93 o                         
  -3   6   1       2128.90       2043.57        32.86 o                         
  -2   6   1        183.79        181.99         6.07 o                         
  -1   6   1        818.95        869.58        16.78 o                         
   0   6   1          3.43         22.87         7.95 o                         
   1   6   1       1081.95        831.24        17.01 o                         
   2   6   1         39.15         43.68         4.27 o                         
   3   6   1        354.54        413.62        10.36 o                         
   4   6   1        117.24        128.58         6.61 o                         
   5   6   1         63.89         61.65         5.36 o                         
   6   6   1        262.12        253.53        10.63 o                         
   7   6   1          9.79         15.10        10.30 o                         
   8   6   1         23.55          3.26        12.42 o                         
  -8   7   1        157.25        166.40        14.24 o                         
  -7   7   1        614.05        644.45        18.24 o                         
  -6   7   1         57.30         78.20         7.84 o                         
  -5   7   1        167.32        170.08         7.41 o                         
  -4   7   1        117.75        127.96         5.77 o                         
  -3   7   1        819.95        867.91        16.75 o                         
  -2   7   1       1013.17       1091.70        20.60 o                         
  -1   7   1       8082.03       7914.02       142.85 o                         
   0   7   1       1859.38       1691.50        37.07 o                         
   1   7   1       5120.27       5225.89        94.34 o                         
   2   7   1          1.51          1.43         4.12 o                         
   3   7   1       1972.90       2092.43        37.48 o                         
   4   7   1       1435.37       1502.14        27.30 o                         
   5   7   1        192.61        183.87         9.12 o                         
   6   7   1       1164.25       1143.48        26.15 o                         
   7   7   1         20.88         29.90        10.57 o                         
   8   7   1          1.25         -1.27        14.78 o                         
  -8   8   1         12.34         13.92        13.83 o                         
  -7   8   1        335.36        323.36        13.04 o                         
  -6   8   1        334.77        320.11        10.29 o                         
  -5   8   1        929.10        944.85        19.03 o                         
  -4   8   1       1390.48       1405.38        23.30 o                         
  -3   8   1       3169.39       3442.71        56.70 o                         
  -2   8   1          4.45         14.00         5.03 o                         
  -1   8   1       2359.66       2147.35        50.82 o                         
   0   8   1       3269.42       3040.52        64.65 o                         
   1   8   1       6195.97       6333.19       122.50 o                         
   2   8   1        600.00        564.19        12.53 o                         
   3   8   1        375.89        434.98        11.72 o                         
   4   8   1        568.14        556.71        14.31 o                         
   5   8   1        246.17        229.72         9.49 o                         
   6   8   1         84.68        101.89         9.36 o                         
   7   8   1         70.84         58.78        10.34 o                         
   8   8   1         96.34         98.26        14.74 o                         
  -8   9   1          6.14         -2.24        17.51 o                         
  -7   9   1          1.97          2.12        10.18 o                         
  -6   9   1         21.54         14.17         7.95 o                         
  -5   9   1        127.31        131.54         6.89 o                         
  -4   9   1         35.19         35.31         5.48 o                         
  -3   9   1        178.59        153.92         6.06 o                         
  -2   9   1       2238.14       2160.84        43.17 o                         
  -1   9   1       1378.74       1303.46        26.72 o                         
   0   9   1       3075.60       2996.29        63.94 o                         
   1   9   1        167.66        206.96         7.69 o                         
   2   9   1       1095.64       1048.19        20.47 o                         
   3   9   1       3364.90       3630.35        57.01 o                         
   4   9   1       2222.99       2324.73        38.01 o                         
   5   9   1         30.33         33.15         6.79 o                         
   6   9   1         99.73         90.87         8.82 o                         
   7   9   1         33.83         52.11        10.94 o                         
   8   9   1          2.80         43.00        14.73 o                         
  -8  10   1        154.74        125.14        16.15 o                         
  -7  10   1          1.02          7.34        10.79 o                         
  -6  10   1         36.33         31.62         8.14 o                         
  -5  10   1        113.17        117.05         7.10 o                         
  -4  10   1        262.55        272.03         8.02 o                         
  -3  10   1          2.03          7.66         4.14 o                         
  -2  10   1        181.34        232.68        18.41 o                         
  -1  10   1      17044.84      16459.59       316.65 o                         
   0  10   1        767.54        677.28        18.72 o                         
   1  10   1          0.49          1.26         5.71 o                         
   2  10   1         40.63         36.08         5.01 o                         
   3  10   1         22.66         21.77         4.84 o                         
   4  10   1         25.89         27.08         6.40 o                         
   5  10   1        215.77        238.56         8.99 o                         
   6  10   1        234.50        253.21        10.22 o                         
   7  10   1        193.75        212.35        12.00 o                         
   8  10   1        115.08        146.42        16.06 o                         
  -7  11   1          8.97         11.35        12.04 o                         
  -6  11   1        163.94        195.09         9.66 o                         
  -5  11   1        425.25        399.44        10.87 o                         
  -4  11   1          2.62         -5.08         5.87 o                         
  -3  11   1        219.12        242.43         9.60 o                         
  -2  11   1        347.89        344.71        12.25 o                         
  -1  11   1       5631.89       5941.23       115.65 o                         
   0  11   1         18.59         12.06         6.32 o                         
   1  11   1       2202.50       2192.70        41.65 o                         
   2  11   1        369.09        324.91        11.77 o                         
   3  11   1       2022.18       1920.33        33.26 o                         
   4  11   1        996.41        990.29        21.46 o                         
   5  11   1        613.51        564.63        14.50 o                         
   6  11   1        453.50        414.61        12.36 o                         
   7  11   1         17.83         15.49        11.13 o                         
  -7  12   1         69.28         62.24        13.50 o                         
  -6  12   1         91.48        110.71         9.20 o                         
  -5  12   1        403.95        430.57        11.30 o                         
  -4  12   1         98.43        120.88         7.80 o                         
  -3  12   1        677.17        650.90        14.75 o                         
  -2  12   1        562.77        638.40        16.07 o                         
  -1  12   1        916.25        988.10        28.07 o                         
   0  12   1        833.08        988.97        33.70 o                         
   1  12   1        152.55        160.13         7.44 o                         
   2  12   1        154.54        156.62         8.57 o                         
   3  12   1        102.49        102.33         6.34 o                         
   4  12   1        228.78        264.16         8.85 o                         
   5  12   1         30.34         23.00         7.27 o                         
   6  12   1         26.73         19.12         8.93 o                         
   7  12   1         16.18         20.97        11.66 o                         
  -7  13   1         60.59         87.96        13.84 o                         
  -6  13   1         56.58         66.64         9.18 o                         
  -5  13   1        112.10        113.98         7.89 o                         
  -4  13   1        804.46        775.03        19.08 o                         
  -3  13   1          0.18          0.29         5.57 o                         
  -2  13   1         63.25         49.62         5.92 o                         
  -1  13   1       3140.02       3207.61        63.98 o                         
   0  13   1       4306.78       4702.77        99.53 o                         
   1  13   1       1237.32       1297.45        29.68 o                         
   2  13   1         78.55         86.11         6.27 o                         
   3  13   1       2672.77       2636.36        44.72 o                         
   4  13   1        409.71        381.10        11.38 o                         
   5  13   1        119.72        129.28         9.80 o                         
   6  13   1        193.93        201.56        10.65 o                         
   7  13   1          4.23         -2.96        12.18 o                         
  -7  14   1          9.34          9.79        12.92 o                         
  -6  14   1         11.78         -0.58         9.22 o                         
  -5  14   1         22.67         39.02         8.23 o                         
  -4  14   1       2106.57       2108.40        39.80 o                         
  -3  14   1       1060.90        988.61        21.05 o                         
  -2  14   1        364.70        350.42        11.19 o                         
  -1  14   1        369.29        353.77        17.12 o                         
   0  14   1       1271.96       1486.19        39.97 o                         
   1  14   1        330.43        328.08        12.54 o                         
   2  14   1       3433.53       3465.72        60.73 o                         
   3  14   1          5.93         17.52         6.63 o                         
   4  14   1       1543.84       1562.55        29.27 o                         
   5  14   1         52.45         56.59         9.24 o                         
   6  14   1        185.61        190.98        11.04 o                         
   7  14   1          1.03          5.71        16.52 o                         
  -7  15   1         26.15         29.00        15.05 o                         
  -6  15   1         24.30         27.88         9.95 o                         
  -5  15   1        637.84        676.16        18.60 o                         
  -4  15   1        598.23        632.09        16.68 o                         
  -3  15   1         78.90         72.96         6.52 o                         
  -2  15   1         33.36         34.81         6.81 o                         
  -1  15   1        365.23        361.84        12.55 o                         
   0  15   1       2355.97       2589.22        56.18 o                         
   1  15   1         63.32         67.86         7.29 o                         
   2  15   1       1075.18       1059.14        22.07 o                         
   3  15   1        127.28        127.39         8.50 o                         
   4  15   1       1409.23       1384.62        26.97 o                         
   5  15   1        123.50        144.76        10.40 o                         
   6  15   1         80.69         61.10        11.91 o                         
   7  15   1          6.54          9.60        13.55 o                         
  -7  16   1         17.63          7.85        18.45 o                         
  -6  16   1        165.37        166.44        11.74 o                         
  -5  16   1        252.78        239.45        11.33 o                         
  -4  16   1          9.82         14.12         8.96 o                         
  -3  16   1        572.47        554.75        14.72 o                         
  -2  16   1        692.74        686.17        18.69 o                         
  -1  16   1       1459.70       1503.77        33.34 o                         
   0  16   1        892.23        856.31        28.36 o                         
   1  16   1        400.50        398.49        15.54 o                         
   2  16   1        255.52        271.53        10.80 o                         
   3  16   1        356.47        343.41        11.02 o                         
   4  16   1        307.07        337.06        12.06 o                         
   5  16   1          1.18          8.15         9.88 o                         
   6  16   1        530.74        502.10        15.16 o                         
   7  16   1        130.78        175.09        17.87 o                         
  -7  17   1         39.71         48.98        29.83 o                         
  -6  17   1        296.67        322.66        14.56 o                         
  -5  17   1         23.52         27.74         9.85 o                         
  -4  17   1         84.08        106.99         8.09 o                         
  -3  17   1         45.99         44.23         7.63 o                         
  -2  17   1        545.00        574.26        16.98 o                         
  -1  17   1         87.39         93.12        12.03 o                         
   0  17   1        166.99        123.02        10.33 o                         
   1  17   1         51.82         31.70         8.29 o                         
   2  17   1        618.64        575.88        15.84 o                         
   3  17   1       1571.62       1580.70        31.30 o                         
   4  17   1        188.47        185.37         9.33 o                         
   5  17   1         71.23        102.68        15.83 o                         
   6  17   1         44.32         34.69        12.05 o                         
  -6  18   1         31.04         30.52        12.06 o                         
  -5  18   1        107.85        145.16        11.18 o                         
  -4  18   1        276.25        265.38        10.00 o                         
  -3  18   1         81.59         75.07         7.79 o                         
  -2  18   1        508.31        513.07        15.73 o                         
  -1  18   1        171.08        166.91        10.41 o                         
   0  18   1        130.34        140.23        10.12 o                         
   1  18   1         54.11         44.34         8.55 o                         
   2  18   1        990.22       1035.64        29.64 o                         
   3  18   1        163.09        166.18         9.22 o                         
   4  18   1        624.23        614.60        18.61 o                         
   5  18   1        116.99        144.07        12.58 o                         
   6  18   1        224.66        191.71        13.52 o                         
  -6  19   1         30.16         13.30        13.60 o                         
  -5  19   1        340.57        321.76        13.48 o                         
  -4  19   1        550.98        506.06        14.36 o                         
  -3  19   1          1.91         -0.68         7.75 o                         
  -2  19   1          8.68          8.29         8.45 o                         
  -1  19   1        439.03        401.66        20.53 o                         
   0  19   1        243.80        255.06        13.16 o                         
   1  19   1        388.45        404.91        15.87 o                         
   2  19   1        297.52        295.76        11.47 o                         
   3  19   1        124.10        138.83         9.47 o                         
   4  19   1        385.38        344.95        14.14 o                         
   5  19   1          6.29         -3.04        11.43 o                         
   6  19   1         55.47         45.56        14.12 o                         
  -6  20   1          8.38         15.28        15.09 o                         
  -5  20   1        193.71        221.88        13.21 o                         
  -4  20   1        619.91        679.52        19.13 o                         
  -3  20   1        306.71        310.95        11.94 o                         
  -2  20   1        411.92        430.03        19.93 o                         
  -1  20   1        257.12        258.16        12.95 o                         
   0  20   1         41.49         22.22         9.36 o                         
   1  20   1       1882.77       1840.81        38.70 o                         
   2  20   1        577.40        607.92        18.54 o                         
   3  20   1        224.73        250.71        16.92 o                         
   4  20   1         12.64         24.69         9.40 o                         
   5  20   1         30.70         24.47        13.14 o                         
   6  20   1         58.87         67.01        16.25 o                         
  -5  21   1         13.23          8.50        17.48 o                         
  -4  21   1        112.55        122.14        13.12 o                         
  -3  21   1         65.43         73.28         8.97 o                         
  -2  21   1        101.37         82.73        12.67 o                         
  -1  21   1         35.92         37.64        10.82 o                         
   0  21   1        725.50        709.30        30.62 o                         
   1  21   1         21.21         16.27        10.42 o                         
   2  21   1        177.70        183.63        10.19 o                         
   3  21   1          1.41          4.26         8.94 o                         
   4  21   1         25.41         28.15        11.64 o                         
   5  21   1        106.93         82.80        14.56 o                         
  -5  22   1          2.72         -3.38        18.04 o                         
  -4  22   1        169.45        184.04        11.36 o                         
  -3  22   1        426.54        377.81        13.13 o                         
  -2  22   1        406.92        443.97        14.69 o                         
  -1  22   1        268.15        292.31        14.32 o                         
   0  22   1         34.74         28.72         9.27 o                         
   1  22   1         27.26          5.97        10.59 o                         
   2  22   1         36.15         35.83         9.80 o                         
   3  22   1         51.56         26.86        10.04 o                         
   4  22   1        106.82         86.95        11.38 o                         
   5  22   1         16.60         -0.52        12.04 o                         
  -5  23   1        132.63        191.89        27.24 o                         
  -4  23   1        188.47        161.12        12.72 o                         
  -3  23   1        499.66        457.74        15.42 o                         
  -2  23   1          0.03        -10.46        10.46 o                         
  -1  23   1         24.36         22.56        15.22 o                         
   0  23   1         54.51         58.86        10.31 o                         
   1  23   1        121.04        149.64        12.38 o                         
   2  23   1        524.40        545.95        24.25 o                         
   3  23   1         66.81         69.30        11.10 o                         
   4  23   1        233.45        232.13        13.40 o                         
   5  23   1         26.30         38.45        17.59 o                         
  -4  24   1         37.99         34.65        11.45 o                         
  -3  24   1        111.50        111.31        11.33 o                         
  -2  24   1         50.66         53.60        14.69 o                         
  -1  24   1         30.62         33.68        13.78 o                         
   0  24   1        104.98        140.46        11.97 o                         
   1  24   1        288.08        267.41        14.68 o                         
   2  24   1        106.93        117.80        11.54 o                         
   3  24   1          4.07         11.95        12.03 o                         
   4  24   1        185.36        184.78        13.95 o                         
  -4  25   1         73.16         52.40        16.77 o                         
  -3  25   1        176.67        172.90        14.32 o                         
  -2  25   1         36.47         45.79        14.41 o                         
  -1  25   1        228.86        173.01        13.04 o                         
   0  25   1          7.20         19.39        12.12 o                         
   1  25   1        214.40        230.87        14.11 o                         
   2  25   1         59.92         90.01        12.32 o                         
   3  25   1        150.37        163.05        13.60 o                         
   4  25   1         29.44         18.01        14.06 o                         
  -3  26   1        255.66        282.81        14.91 o                         
  -2  26   1        232.88        237.90        14.75 o                         
  -1  26   1         83.78         77.65        13.39 o                         
   0  26   1        250.71        256.33        15.54 o                         
   1  26   1        140.87        113.22        15.30 o                         
   2  26   1         45.42         50.26        13.58 o                         
   3  26   1          0.05         17.97        13.90 o                         
  -3  27   1         51.08         53.58        13.45 o                         
  -2  27   1         10.20         25.09        12.35 o                         
  -1  27   1        113.82        110.81        13.79 o                         
   0  27   1        135.55        124.10        15.57 o                         
   1  27   1         40.04         55.71        15.65 o                         
   2  27   1         84.96         97.11        15.73 o                         
   3  27   1          3.53         -6.27        15.83 o                         
  -2  28   1         27.12         30.54        13.84 o                         
  -1  28   1         79.38         95.10        17.98 o                         
   0  28   1        114.51        104.94        20.51 o                         
   1  28   1        103.73         96.64        19.37 o                         
   2  28   1         14.06          1.53        16.04 o                         
   0  29   1         28.83         40.31        20.89 o                         
  -8   0   2         52.22         44.08        28.32 o                         
  -7   0   2        218.17        222.20        12.65 o                         
  -6   0   2         78.28         81.31         9.69 o                         
  -5   0   2          2.08         -4.88         7.26 o                         
  -4   0   2       2462.98       2556.82        55.34 o                         
  -3   0   2       3070.75       3280.65        69.48 o                         
  -2   0   2       4261.65       3677.23        77.23 o                         
  -1   0   2       4570.20       4482.92       102.30 o                         
   0   0   2        315.98        338.83        15.17 o                         
   1   0   2       9529.47       8358.12       212.66 o                         
   2   0   2       1127.22        952.34        24.43 o                         
   3   0   2         99.01         82.75         7.51 o                         
   4   0   2       2135.60       2288.88        55.15 o                         
   5   0   2       1831.82       1770.26        41.85 o                         
   6   0   2       2840.02       2781.14        62.37 o                         
   7   0   2        555.44        517.52        20.76 o                         
   8   0   2         20.60        -21.32        21.32 o                         
  -8   1   2          2.56         -7.22        10.43 o                         
  -7   1   2         18.73         19.64         7.41 o                         
  -6   1   2         51.02         55.17         6.59 o                         
  -5   1   2         34.03         27.64         5.29 o                         
  -4   1   2        150.56        153.22         6.77 o                         
  -3   1   2         11.89          5.75         3.85 o                         
  -2   1   2        322.62        337.84         8.63 o                         
  -1   1   2       2330.21       2147.75        33.29 o                         
   0   1   2      10908.45      10317.97       234.77 o                         
   1   1   2         19.69         36.38         3.15 o                         
   2   1   2       3354.90       3270.97        50.96 o                         
   3   1   2       2263.07       2396.76        38.26 o                         
   4   1   2        129.68        119.22         6.07 o                         
   5   1   2         73.51         73.17         7.21 o                         
   6   1   2        165.41        173.16         8.78 o                         
   7   1   2          0.86         -5.84         9.53 o                         
   8   1   2          3.07         -9.06        12.18 o                         
  -8   2   2         46.55         42.95        13.63 o                         
  -7   2   2        500.47        486.28        12.20 o                         
  -6   2   2        303.13        284.10         9.16 o                         
  -5   2   2          0.12         -4.08         4.76 o                         
  -4   2   2        829.16        913.49        19.08 o                         
  -3   2   2       4836.80       5255.82        77.87 o                         
  -2   2   2        302.67        344.17         7.29 o                         
  -1   2   2        105.68        113.96         4.53 o                         
   0   2   2        351.16        324.35         8.12 o                         
   1   2   2         64.25         66.30         6.19 o                         
   2   2   2        601.22        666.46        13.35 o                         
   3   2   2       1747.72       1749.32        28.72 o                         
   4   2   2        498.64        526.31        12.77 o                         
   5   2   2          4.96         12.11         7.01 o                         
   6   2   2         24.53         20.24         8.25 o                         
   7   2   2        405.63        415.58        12.49 o                         
   8   2   2         22.80         17.49        11.72 o                         
  -8   3   2          9.72         10.93         8.13 o                         
  -7   3   2          3.11         -6.16         7.47 o                         
  -6   3   2        447.85        429.40        10.81 o                         
  -5   3   2        187.80        197.14         6.98 o                         
  -4   3   2        144.92        161.10         5.67 o                         
  -3   3   2        884.66        887.01        14.91 o                         
  -2   3   2       1022.93       1051.77        18.45 o                         
  -1   3   2      18319.29      15931.21       286.41 o                         
   0   3   2       4695.73       4929.89        88.52 o                         
   1   3   2       9067.61       7987.19       128.67 o                         
   2   3   2       2289.12       1982.22        31.59 o                         
   3   3   2        931.19        851.91        15.15 o                         
   4   3   2         88.61         69.98         5.78 o                         
   5   3   2       2630.00       2614.15        47.39 o                         
   6   3   2        831.38        857.15        19.26 o                         
   7   3   2        191.93        232.12         9.90 o                         
   8   3   2          2.13        -10.97        10.97 o                         
  -8   4   2         45.90         27.01        10.64 o                         
  -7   4   2         25.63         19.73         7.88 o                         
  -6   4   2         90.88         77.33         7.72 o                         
  -5   4   2         82.99         65.11         6.56 o                         
  -4   4   2       1406.67       1547.59        27.23 o                         
  -3   4   2        168.41        170.40         5.26 o                         
  -2   4   2        645.31        829.61        15.84 o                         
  -1   4   2       2911.50       2943.91        61.98 o                         
   0   4   2       9022.42       8216.61       139.42 o                         
   1   4   2       3279.94       3369.20        62.06 o                         
   2   4   2        113.14        106.05         4.75 o                         
   3   4   2       8960.61       9496.36       146.25 o                         
   4   4   2        460.14        502.29        11.80 o                         
   5   4   2         37.38         42.00         6.05 o                         
   6   4   2          0.09         11.53         6.88 o                         
   7   4   2          0.04         -4.66         8.63 o                         
   8   4   2        293.71        294.52        13.24 o                         
  -8   5   2         97.55         69.86        12.25 o                         
  -7   5   2         15.73         -7.81         7.81 o                         
  -6   5   2          9.00          9.28         7.40 o                         
  -5   5   2         73.04         86.46         7.26 o                         
  -4   5   2       1004.72        961.47        18.02 o                         
  -3   5   2       1145.65       1109.90        20.74 o                         
  -2   5   2        222.30        212.32         5.53 o                         
  -1   5   2        161.49        189.32         9.64 o                         
   0   5   2       9917.79       8983.02       152.40 o                         
   1   5   2        882.59        793.78        16.35 o                         
   2   5   2       3678.84       3442.07        51.46 o                         
   3   5   2        476.07        465.19        11.11 o                         
   4   5   2         59.11         70.90         5.19 o                         
   5   5   2        281.67        273.18         8.33 o                         
   6   5   2       1945.26       1962.61        32.90 o                         
   7   5   2         47.95         10.69         8.41 o                         
   8   5   2         23.14         13.34        14.01 o                         
  -8   6   2         60.14         57.91        10.57 o                         
  -7   6   2        559.31        512.57        16.76 o                         
  -6   6   2          3.19          1.87         7.60 o                         
  -5   6   2       1550.29       1616.27        29.38 o                         
  -4   6   2        226.66        242.54         7.23 o                         
  -3   6   2          1.43          5.23         4.22 o                         
  -2   6   2        413.97        532.58        11.15 o                         
  -1   6   2        253.12        195.43         6.40 o                         
   0   6   2        151.67        167.84         5.87 o                         
   1   6   2        594.04        579.50        13.29 o                         
   2   6   2        159.20        108.48         4.50 o                         
   3   6   2        366.36        554.88        12.10 o                         
   4   6   2        651.95        582.72        12.80 o                         
   5   6   2       2008.84       2005.81        32.45 o                         
   6   6   2       1093.54       1147.99        22.95 o                         
   7   6   2        744.60        763.68        22.70 o                         
   8   6   2         32.16         42.36        16.31 o                         
  -8   7   2         14.48         20.26        10.62 o                         
  -7   7   2        519.72        523.61        17.40 o                         
  -6   7   2         19.39          8.22         7.83 o                         
  -5   7   2         85.59         87.80         6.59 o                         
  -4   7   2        145.36        166.66         5.84 o                         
  -3   7   2        480.38        503.55        11.07 o                         
  -2   7   2       8315.50       8210.03       132.56 o                         
  -1   7   2       5230.12       5012.27        90.90 o                         
   0   7   2        987.63       1030.99        25.59 o                         
   1   7   2       8830.05       8258.24       133.21 o                         
   2   7   2       3916.24       3952.53        59.68 o                         
   3   7   2        104.21        106.02         7.33 o                         
   4   7   2        913.30        945.34        20.24 o                         
   5   7   2          0.69          2.47         5.77 o                         
   6   7   2        488.51        450.60        12.05 o                         
   7   7   2         31.55         34.63        10.95 o                         
   8   7   2          1.97        -16.14        18.18 o                         
  -8   8   2         16.09          2.20        11.74 o                         
  -7   8   2        113.88        157.25        11.72 o                         
  -6   8   2         94.04         93.66         8.40 o                         
  -5   8   2        555.80        511.56        16.90 o                         
  -4   8   2        397.05        417.80        12.65 o                         
  -3   8   2        383.91        444.45        13.81 o                         
  -2   8   2       2791.39       3016.94        52.45 o                         
  -1   8   2        488.22        490.85        18.61 o                         
   0   8   2        417.24        372.10        12.52 o                         
   1   8   2       3324.54       3343.27        57.79 o                         
   2   8   2       3270.43       3320.58        54.66 o                         
   3   8   2        194.06        159.62         5.44 o                         
   4   8   2          5.98          5.62         5.19 o                         
   5   8   2        262.75        273.33         8.79 o                         
   6   8   2        149.70        143.91         9.60 o                         
   7   8   2          7.50          9.89        10.85 o                         
   8   8   2          0.75         -0.55        16.49 o                         
  -8   9   2         13.10        -10.01        15.96 o                         
  -7   9   2        493.07        458.00        22.33 o                         
  -6   9   2        159.58        165.74         9.42 o                         
  -5   9   2        263.28        299.03         8.51 o                         
  -4   9   2        860.72        900.46        17.29 o                         
  -3   9   2        234.11        235.54         7.47 o                         
  -2   9   2       2685.04       2868.04        50.13 o                         
  -1   9   2       7450.67       6979.41       129.51 o                         
   0   9   2        374.03        389.38        11.22 o                         
   1   9   2       1069.12       1031.59        21.37 o                         
   2   9   2        184.57        168.02         6.50 o                         
   3   9   2          5.33         16.78         5.07 o                         
   4   9   2        690.85        674.18        17.02 o                         
   5   9   2         19.38         23.75         7.47 o                         
   6   9   2         71.61         61.70         9.16 o                         
   7   9   2          0.60         -9.56        10.49 o                         
   8   9   2         10.55         19.89        15.57 o                         
  -8  10   2         79.51         87.88        15.66 o                         
  -7  10   2        121.94        121.35        11.27 o                         
  -6  10   2        174.63        179.58        11.22 o                         
  -5  10   2        247.39        233.63        10.41 o                         
  -4  10   2        661.47        704.42        15.94 o                         
  -3  10   2        158.51        156.88         7.14 o                         
  -2  10   2         34.65         16.93         4.35 o                         
  -1  10   2       7319.67       8006.62       155.42 o                         
   0  10   2        600.67        725.99        16.60 o                         
   1  10   2          9.64         14.54         5.36 o                         
   2  10   2        115.30        129.01         6.81 o                         
   3  10   2         53.32         41.46         5.21 o                         
   4  10   2        595.16        583.84        16.04 o                         
   5  10   2         13.37         28.89         7.45 o                         
   6  10   2        119.11         83.83         9.47 o                         
   7  10   2         91.49         71.30        11.79 o                         
  -7  11   2        132.48        150.94        11.89 o                         
  -6  11   2          1.07         12.28         8.57 o                         
  -5  11   2        136.66        162.36         7.74 o                         
  -4  11   2        418.64        408.41        12.90 o                         
  -3  11   2        321.36        322.08        11.50 o                         
  -2  11   2         14.55         13.54         5.21 o                         
  -1  11   2        148.23        181.89        11.89 o                         
   0  11   2       1992.35       2145.15        42.70 o                         
   1  11   2          0.38         -5.89         5.89 o                         
   2  11   2       1731.34       1786.04        32.64 o                         
   3  11   2        211.15        246.34         7.80 o                         
   4  11   2         72.02         52.64         6.98 o                         
   5  11   2         27.10         28.14         7.67 o                         
   6  11   2        384.18        357.88        14.04 o                         
   7  11   2          0.60        -11.61        11.61 o                         
  -7  12   2        265.73        329.91        14.06 o                         
  -6  12   2        116.46        125.24         9.81 o                         
  -5  12   2        735.74        700.96        16.19 o                         
  -4  12   2        198.79        173.68         8.63 o                         
  -3  12   2       1009.47        970.23        23.61 o                         
  -2  12   2          4.70          9.23         4.71 o                         
  -1  12   2       2075.45       2366.48        47.89 o                         
   0  12   2        730.99        816.23        24.50 o                         
   1  12   2        407.09        397.89        12.26 o                         
   2  12   2        267.29        276.35        12.37 o                         
   3  12   2       1989.04       1997.97        34.82 o                         
   4  12   2        216.49        196.02         8.39 o                         
   5  12   2       1247.75       1119.16        24.33 o                         
   6  12   2        151.26        174.07        10.45 o                         
   7  12   2          1.77          3.22        12.65 o                         
  -7  13   2         14.08         16.89        12.08 o                         
  -6  13   2         17.95         19.08        10.35 o                         
  -5  13   2        101.79        114.14         7.37 o                         
  -4  13   2        434.46        472.79        14.21 o                         
  -3  13   2        360.66        369.27        13.36 o                         
  -2  13   2        577.16        553.53        14.27 o                         
  -1  13   2       1486.87       1421.32        30.85 o                         
   0  13   2       1258.45       1443.94        29.02 o                         
   1  13   2         83.84         93.82         6.64 o                         
   2  13   2        399.22        368.37        11.39 o                         
   3  13   2        907.70        894.16        18.80 o                         
   4  13   2        263.43        294.42        10.77 o                         
   5  13   2         15.27         25.02         8.13 o                         
   6  13   2         27.59         23.38         9.79 o                         
   7  13   2         89.72         67.66        12.68 o                         
  -7  14   2          4.69          9.40        13.75 o                         
  -6  14   2          0.28         11.79         9.25 o                         
  -5  14   2        117.13        131.70         9.33 o                         
  -4  14   2         14.45         18.24         7.23 o                         
  -3  14   2        383.67        352.43        12.68 o                         
  -2  14   2          0.05         -4.62         6.80 o                         
  -1  14   2        259.22        280.84        10.31 o                         
   0  14   2        670.56        762.70        18.40 o                         
   1  14   2         10.23          7.02         6.30 o                         
   2  14   2         15.02         17.34         6.15 o                         
   3  14   2       2161.65       2100.30        41.04 o                         
   4  14   2         48.53         55.30         7.43 o                         
   5  14   2        739.24        769.81        21.67 o                         
   6  14   2        180.86        237.46        11.50 o                         
   7  14   2          6.35         10.57        14.12 o                         
  -7  15   2          5.82         -3.90        17.21 o                         
  -6  15   2          6.02         -8.04        11.56 o                         
  -5  15   2        353.30        386.81        12.07 o                         
  -4  15   2        468.03        392.50        11.38 o                         
  -3  15   2        242.39        283.04        17.41 o                         
  -2  15   2       1582.01       1618.44        33.17 o                         
  -1  15   2       4052.45       4134.69        81.94 o                         
   0  15   2          0.25          9.58         6.85 o                         
   1  15   2        409.34        381.98        13.31 o                         
   2  15   2       2119.97       2150.82        39.42 o                         
   3  15   2         96.85         86.60         9.36 o                         
   4  15   2        229.98        256.49         9.55 o                         
   5  15   2        368.91        309.43        13.13 o                         
   6  15   2        145.79        159.85        12.38 o                         
   7  15   2          0.26        -12.57        14.04 o                         
  -7  16   2          6.82         35.55        18.48 o                         
  -6  16   2         52.23         57.23        12.15 o                         
  -5  16   2         97.36        112.24         9.80 o                         
  -4  16   2        498.24        485.51        13.86 o                         
  -3  16   2        620.08        630.10        20.64 o                         
  -2  16   2        100.24         85.21         7.50 o                         
  -1  16   2          2.19          7.00         7.78 o                         
   0  16   2        666.62        684.55        18.29 o                         
   1  16   2        156.93        157.06         8.99 o                         
   2  16   2        629.79        702.39        17.93 o                         
   3  16   2        244.60        224.96         9.23 o                         
   4  16   2         11.03         10.75         9.44 o                         
   5  16   2        323.57        324.39        13.24 o                         
   6  16   2        161.80        164.13        14.01 o                         
   7  16   2         19.25         52.40        17.13 o                         
  -6  17   2         27.68         30.34        13.11 o                         
  -5  17   2         23.18         29.46         8.89 o                         
  -4  17   2          2.77          1.25         6.65 o                         
  -3  17   2         49.92         47.60         9.74 o                         
  -2  17   2        630.50        642.06        17.89 o                         
  -1  17   2        224.29        233.67        15.80 o                         
   0  17   2          3.66         -0.23         7.58 o                         
   1  17   2        223.01        218.17        10.52 o                         
   2  17   2        139.43        162.38         8.57 o                         
   3  17   2        408.70        384.79        12.02 o                         
   4  17   2         40.48         40.85         9.77 o                         
   5  17   2          3.55          9.07        10.61 o                         
   6  17   2          0.27         18.03        12.75 o                         
  -6  18   2         71.20         93.47        14.10 o                         
  -5  18   2        530.34        520.73        14.91 o                         
  -4  18   2        109.85        101.74         8.59 o                         
  -3  18   2          1.77         11.13         9.38 o                         
  -2  18   2        401.96        411.62        13.46 o                         
  -1  18   2         57.54         59.88         9.05 o                         
   0  18   2        392.03        357.83        12.21 o                         
   1  18   2          9.86          7.00         8.86 o                         
   2  18   2       1960.88       1966.31        37.85 o                         
   3  18   2        616.84        669.24        19.06 o                         
   4  18   2        729.90        721.79        20.69 o                         
   5  18   2        311.30        290.64        16.71 o                         
   6  18   2         27.19         12.68        13.30 o                         
  -6  19   2         32.62         23.91        16.66 o                         
  -5  19   2         68.67         59.84        13.92 o                         
  -4  19   2         15.46         32.33         9.75 o                         
  -3  19   2        259.80        246.33        11.68 o                         
  -2  19   2        876.28        772.34        21.10 o                         
  -1  19   2          0.31         -2.19         7.82 o                         
   0  19   2        769.14        824.84        22.97 o                         
   1  19   2         65.50         49.47         8.83 o                         
   2  19   2       2605.55       2605.34        52.57 o                         
   3  19   2         17.92         19.80         8.71 o                         
   4  19   2          0.79         -9.28         9.28 o                         
   5  19   2        161.76        171.59        13.56 o                         
   6  19   2         47.62         42.90        15.87 o                         
  -6  20   2         89.48         95.57        18.87 o                         
  -5  20   2        403.16        439.15        18.33 o                         
  -4  20   2         29.40         48.81        11.10 o                         
  -3  20   2        117.16        113.67         8.96 o                         
  -2  20   2         71.09         84.38         9.02 o                         
  -1  20   2        497.54        435.74        17.49 o                         
   0  20   2         81.33         87.03         8.98 o                         
   1  20   2        220.49        214.19        12.79 o                         
   2  20   2          6.49         -1.04         8.46 o                         
   3  20   2         38.43         41.03         9.57 o                         
   4  20   2        298.69        310.38        20.62 o                         
   5  20   2        230.55        217.11        15.72 o                         
   6  20   2        110.85         56.66        18.19 o                         
  -5  21   2         27.08         50.65        16.04 o                         
  -4  21   2         61.47         70.84        11.76 o                         
  -3  21   2        635.16        611.03        17.94 o                         
  -2  21   2        103.07        127.38        10.94 o                         
  -1  21   2         23.84         25.06         9.53 o                         
   0  21   2        707.56        719.44        20.36 o                         
   1  21   2         22.73         25.23         9.11 o                         
   2  21   2        277.02        267.19        11.40 o                         
   3  21   2         93.92         86.40        10.17 o                         
   4  21   2         35.02          3.13        13.48 o                         
   5  21   2          1.29          0.19        11.72 o                         
  -5  22   2        105.12        144.02        26.79 o                         
  -4  22   2        115.78        124.18        13.44 o                         
  -3  22   2         36.90         50.06         8.64 o                         
  -2  22   2          0.04         17.80         8.97 o                         
  -1  22   2        399.96        408.02        14.79 o                         
   0  22   2         42.06         54.64         9.84 o                         
   1  22   2        589.89        571.19        23.40 o                         
   2  22   2          5.87          4.86         9.72 o                         
   3  22   2         95.51         96.06        10.85 o                         
   4  22   2        151.12        118.04        12.23 o                         
   5  22   2          6.46         -3.13        13.05 o                         
  -5  23   2         46.42         40.58        25.48 o                         
  -4  23   2          5.18          3.34        14.20 o                         
  -3  23   2         16.42         14.53         9.44 o                         
  -2  23   2        304.17        286.71        11.90 o                         
  -1  23   2          2.43          3.81        10.21 o                         
   0  23   2        843.66        862.16        24.91 o                         
   1  23   2        272.17        254.15        15.54 o                         
   2  23   2        774.81        764.22        22.90 o                         
   3  23   2         25.16         25.58        16.39 o                         
   4  23   2         15.18         12.85        11.84 o                         
   5  23   2          0.06          5.88        14.64 o                         
  -4  24   2         48.79         62.56        14.85 o                         
  -3  24   2         44.26         55.90        13.56 o                         
  -2  24   2        108.46        114.85        10.45 o                         
  -1  24   2          1.67         -5.71        11.21 o                         
   0  24   2        111.69        115.01        12.67 o                         
   1  24   2         18.62        -11.38        11.38 o                         
   2  24   2        101.02        108.26        12.02 o                         
   3  24   2         98.60        138.14        12.62 o                         
   4  24   2         98.42        105.07        14.29 o                         
  -4  25   2        110.62         93.35        17.11 o                         
  -3  25   2        184.30        220.79        16.07 o                         
  -2  25   2         16.16         22.09        15.40 o                         
  -1  25   2         82.80         68.31        12.58 o                         
   0  25   2         60.33         75.73        13.27 o                         
   1  25   2        661.22        700.59        21.34 o                         
   2  25   2         77.05         76.83        12.00 o                         
   3  25   2          0.51         12.22        14.24 o                         
   4  25   2        443.26        439.63        19.03 o                         
  -3  26   2         34.90         29.49        16.73 o                         
  -2  26   2          0.01          5.00        10.19 o                         
  -1  26   2          0.12          7.43        12.96 o                         
   0  26   2          2.33         -6.37        13.93 o                         
   1  26   2         63.94         60.50        14.06 o                         
   2  26   2         91.71        106.15        13.72 o                         
   3  26   2         20.41         14.44        15.25 o                         
  -3  27   2         45.21         51.35        19.97 o                         
  -2  27   2         46.24         40.11        11.45 o                         
  -1  27   2        162.13        163.10        15.21 o                         
   0  27   2        132.73        129.59        18.60 o                         
   1  27   2        221.59        223.70        16.77 o                         
   2  27   2        103.89        117.04        18.06 o                         
   3  27   2          0.27         -6.33        17.96 o                         
  -2  28   2         13.05         13.28        17.13 o                         
  -1  28   2         49.33         60.40        21.76 o                         
   0  28   2         53.14         73.44        18.06 o                         
   1  28   2         57.01         89.66        23.11 o                         
   2  28   2         14.29         11.23        17.43 o                         
   0  29   2         21.77         42.91        66.36 o                         
  -8   1   3         39.29         25.06        10.09 o                         
  -7   1   3          0.23         -5.24         8.17 o                         
  -6   1   3        202.07        173.10         8.02 o                         
  -5   1   3        214.97        234.89         8.22 o                         
  -4   1   3       1788.26       1916.33        30.03 o                         
  -3   1   3        164.12        213.45         5.76 o                         
  -2   1   3      12995.32      11431.54       191.49 o                         
  -1   1   3      28289.57      24924.64       771.18 o                         
   0   1   3       1376.41       1308.53        27.38 o                         
   1   1   3       3999.08       3800.39        73.65 o                         
   2   1   3        598.08        666.31        13.87 o                         
   3   1   3        993.89       1039.99        19.32 o                         
   4   1   3        555.27        531.58        13.38 o                         
   5   1   3         76.47         84.72         7.16 o                         
   6   1   3        233.41        258.53         9.97 o                         
   7   1   3         13.99         11.04        11.84 o                         
   8   1   3        297.27        278.62        16.97 o                         
  -8   2   3          0.03        -15.75        19.53 o                         
  -7   2   3          3.77          2.78         8.45 o                         
  -6   2   3        189.17        174.67        10.44 o                         
  -5   2   3        210.17        200.26         8.27 o                         
  -4   2   3        592.89        604.95        12.65 o                         
  -3   2   3         14.54          9.80         4.33 o                         
  -2   2   3       1222.43       1234.57        19.92 o                         
  -1   2   3        603.10        609.82        10.73 o                         
   0   2   3          5.88         21.92         3.98 o                         
   1   2   3      19844.78      17585.39       297.91 o                         
   2   2   3       3693.25       3460.95        57.17 o                         
   3   2   3       1635.68       1569.37        26.21 o                         
   4   2   3        169.15        180.70         7.14 o                         
   5   2   3       4009.45       3997.51        66.66 o                         
   6   2   3         37.30         32.11         8.53 o                         
   7   2   3         44.97         42.37         9.02 o                         
   8   2   3          7.50          4.98        12.86 o                         
  -8   3   3        311.55        248.91        14.93 o                         
  -7   3   3         44.03         49.81        10.13 o                         
  -6   3   3        110.25        132.19         9.26 o                         
  -5   3   3          5.27          5.68         4.04 o                         
  -4   3   3        228.75        240.92         7.83 o                         
  -3   3   3        742.70        871.17        16.44 o                         
  -2   3   3        118.94        132.12         5.19 o                         
  -1   3   3      31242.47      26876.20       682.82 o                         
   0   3   3       3730.77       3872.29        66.09 o                         
   1   3   3      11237.18      10402.09       167.51 o                         
   2   3   3      18652.52      17369.40       266.01 o                         
   3   3   3       1186.52       1313.43        27.25 o                         
   4   3   3         14.07          5.84         5.02 o                         
   5   3   3          1.71          0.42         6.17 o                         
   6   3   3        460.86        446.90        12.44 o                         
   7   3   3          2.05          0.66         9.07 o                         
   8   3   3          0.46          0.04        13.31 o                         
  -8   4   3          0.88         -8.63        13.32 o                         
  -7   4   3          2.21         13.50        11.91 o                         
  -6   4   3       2090.88       2075.40        34.91 o                         
  -5   4   3          6.74          7.98         5.39 o                         
  -4   4   3         79.47        114.69         6.83 o                         
  -3   4   3       1381.94       1445.07        26.44 o                         
  -2   4   3       2921.10       3075.04        50.23 o                         
  -1   4   3       3153.61       3020.21        49.21 o                         
   0   4   3       1405.76       1486.58        26.16 o                         
   1   4   3      10892.26      10022.18       153.99 o                         
   2   4   3       7675.52       7210.94       111.02 o                         
   3   4   3         63.97         52.67         4.91 o                         
   4   4   3       1928.07       1935.27        30.69 o                         
   5   4   3       1180.28       1262.47        22.45 o                         
   6   4   3        390.28        361.12        11.17 o                         
   7   4   3        253.38        220.63        11.01 o                         
   8   4   3          1.31         -4.62        11.92 o                         
  -8   5   3          7.17          3.38        13.96 o                         
  -7   5   3        167.22        153.45         9.54 o                         
  -6   5   3        711.68        709.46        17.69 o                         
  -5   5   3          2.35          8.05         6.09 o                         
  -4   5   3        190.82        210.84         7.35 o                         
  -3   5   3         19.96         13.59         4.35 o                         
  -2   5   3       2662.24       2505.48        39.32 o                         
  -1   5   3       7561.58       7334.19       132.33 o                         
   0   5   3        193.99        179.10         5.92 o                         
   1   5   3       9971.98       9853.35       167.24 o                         
   2   5   3        189.29        232.23         6.72 o                         
   3   5   3       3817.74       4250.61        66.36 o                         
   4   5   3        458.21        495.45        11.94 o                         
   5   5   3        191.94        187.02         8.48 o                         
   6   5   3        344.49        359.48        10.70 o                         
   7   5   3         69.00         80.41         9.54 o                         
   8   5   3         81.20         94.79        12.41 o                         
  -8   6   3         46.30         56.25        14.42 o                         
  -7   6   3        183.37        198.19         9.05 o                         
  -6   6   3        381.14        413.64        13.87 o                         
  -5   6   3         92.72         95.37         6.62 o                         
  -4   6   3        359.77        388.66         9.73 o                         
  -3   6   3          6.62          1.54         4.33 o                         
  -2   6   3         43.24         45.01         3.76 o                         
  -1   6   3       1027.76       1144.72        23.87 o                         
   0   6   3       1038.21        952.73        18.89 o                         
   1   6   3        148.47        178.30         6.20 o                         
   2   6   3       3477.09       3909.34        58.33 o                         
   3   6   3        451.23        529.12        14.88 o                         
   4   6   3         93.52         93.77         5.88 o                         
   5   6   3        973.02        944.15        18.43 o                         
   6   6   3         82.25         84.25         7.54 o                         
   7   6   3          1.27         -1.69         8.99 o                         
   8   6   3         66.46         90.84        19.46 o                         
  -8   7   3          2.35         38.12        17.22 o                         
  -7   7   3          3.88         -8.67        12.95 o                         
  -6   7   3        169.97        178.01         8.80 o                         
  -5   7   3         72.25         74.00         6.68 o                         
  -4   7   3         88.75         87.20         5.52 o                         
  -3   7   3        897.83        919.75        18.31 o                         
  -2   7   3        477.97        451.62        12.93 o                         
  -1   7   3       1783.88       1838.12        37.15 o                         
   0   7   3      18472.39      16780.51       301.66 o                         
   1   7   3       1491.14       1383.73        24.03 o                         
   2   7   3       1323.84       1314.52        21.27 o                         
   3   7   3        181.22        166.74         6.07 o                         
   4   7   3         92.46         80.13         5.98 o                         
   5   7   3        153.57        153.39         7.20 o                         
   6   7   3          1.31         11.13         7.29 o                         
   7   7   3        159.34        172.41        11.98 o                         
   8   7   3         72.32         80.02        19.38 o                         
  -8   8   3        136.02        147.63        12.63 o                         
  -7   8   3        267.14        273.12        12.02 o                         
  -6   8   3         40.09         39.71         8.94 o                         
  -5   8   3        460.62        381.19        11.83 o                         
  -4   8   3        235.93        220.75         7.23 o                         
  -3   8   3        513.08        481.25        13.56 o                         
  -2   8   3         45.82         44.59         6.03 o                         
  -1   8   3      11811.54      11442.78       206.10 o                         
   0   8   3       1484.44       1543.95        29.66 o                         
   1   8   3       2079.02       2073.51        36.74 o                         
   2   8   3       1098.19       1359.22        26.58 o                         
   3   8   3        213.10        215.13         6.76 o                         
   4   8   3        805.66        768.43        16.19 o                         
   5   8   3        250.61        244.79         8.92 o                         
   6   8   3        253.68        204.26         8.93 o                         
   7   8   3        175.15        183.39        12.54 o                         
   8   8   3         14.99         -3.09        19.15 o                         
  -8   9   3          6.47         14.62        11.63 o                         
  -7   9   3        117.41         90.58        15.07 o                         
  -6   9   3        131.41        133.08         8.93 o                         
  -5   9   3         24.02         21.81         6.33 o                         
  -4   9   3        339.41        349.10        10.04 o                         
  -3   9   3          0.12          1.46         4.32 o                         
  -2   9   3         30.73         36.29         7.59 o                         
  -1   9   3       2335.65       2597.40        50.10 o                         
   0   9   3       4641.86       4652.10        84.95 o                         
   1   9   3       2211.05       2278.78        38.23 o                         
   2   9   3         39.03         47.68         5.36 o                         
   3   9   3        938.46        920.77        16.71 o                         
   4   9   3         32.65         29.99         5.98 o                         
   5   9   3         87.09         84.43         6.93 o                         
   6   9   3        130.11        127.44         9.71 o                         
   7   9   3         14.97         12.45        11.97 o                         
  -8  10   3          3.62          5.18        14.00 o                         
  -7  10   3         15.17         15.36        10.36 o                         
  -6  10   3        136.77        156.73         9.68 o                         
  -5  10   3        819.09        854.55        19.15 o                         
  -4  10   3        337.42        381.60        17.41 o                         
  -3  10   3         16.54         23.48         6.40 o                         
  -2  10   3          1.58         -4.92         5.90 o                         
  -1  10   3       3719.98       3811.12        65.86 o                         
   0  10   3       2393.32       2592.26        48.18 o                         
   1  10   3        218.82        202.21         7.73 o                         
   2  10   3        943.26        908.08        18.89 o                         
   3  10   3        980.66        940.97        17.95 o                         
   4  10   3        643.33        632.27        22.45 o                         
   5  10   3        279.57        273.90        10.73 o                         
   6  10   3          0.26         -5.17         9.45 o                         
   7  10   3         43.12         22.43        12.35 o                         
  -7  11   3        199.13        213.19        11.82 o                         
  -6  11   3         70.00         91.40         9.18 o                         
  -5  11   3        650.62        660.30        19.79 o                         
  -4  11   3       1930.31       2088.77        36.38 o                         
  -3  11   3       1721.09       1709.87        33.91 o                         
  -2  11   3        137.72        101.87         6.91 o                         
  -1  11   3       1024.60       1169.55        23.54 o                         
   0  11   3        313.09        301.64         9.51 o                         
   1  11   3        254.87        261.41         8.64 o                         
   2  11   3         49.58         39.09         5.79 o                         
   3  11   3         90.33         89.45         6.44 o                         
   4  11   3         62.50         63.45         7.71 o                         
   5  11   3        111.29        115.34         9.10 o                         
   6  11   3         14.18         22.42         9.08 o                         
   7  11   3          3.34          0.69        11.81 o                         
  -7  12   3         80.16         91.05        11.69 o                         
  -6  12   3          0.57          7.81         8.30 o                         
  -5  12   3        163.42        212.59         8.58 o                         
  -4  12   3         20.15         33.37         7.18 o                         
  -3  12   3         49.66         41.94         7.24 o                         
  -2  12   3        278.76        289.30         9.53 o                         
  -1  12   3         49.47         33.25         5.15 o                         
   0  12   3       2442.17       2356.91        44.49 o                         
   1  12   3         12.13          4.16         5.74 o                         
   2  12   3        120.16        113.89         6.70 o                         
   3  12   3         94.02         78.70         6.37 o                         
   4  12   3         17.80         11.14         7.75 o                         
   5  12   3        134.90        117.15         9.07 o                         
   6  12   3          0.53         -0.24         9.52 o                         
   7  12   3         13.12         12.37        12.29 o                         
  -7  13   3         55.76         54.43        12.01 o                         
  -6  13   3         11.78          6.01         8.87 o                         
  -5  13   3        847.19        790.82        18.43 o                         
  -4  13   3        259.20        252.14        11.87 o                         
  -3  13   3        168.36        169.53         9.24 o                         
  -2  13   3        299.70        288.14        13.39 o                         
  -1  13   3        498.86        444.59        18.95 o                         
   0  13   3        256.57        236.82         9.99 o                         
   1  13   3        564.92        567.54        15.26 o                         
   2  13   3        332.04        286.83         8.99 o                         
   3  13   3        702.66        701.11        17.39 o                         
   4  13   3        321.27        316.49        10.08 o                         
   5  13   3        246.13        235.69        10.31 o                         
   6  13   3        724.31        683.36        20.75 o                         
   7  13   3          1.33         16.37        13.38 o                         
  -7  14   3         40.60         36.13        12.97 o                         
  -6  14   3        264.87        261.99        11.22 o                         
  -5  14   3        640.21        702.30        20.28 o                         
  -4  14   3        142.19        150.88         9.74 o                         
  -3  14   3        215.21        228.48        10.00 o                         
  -2  14   3          0.03         -4.78         7.28 o                         
  -1  14   3        481.17        446.26        12.92 o                         
   0  14   3       1095.18       1116.06        25.27 o                         
   1  14   3          6.46         -6.21         6.21 o                         
   2  14   3         15.32          1.99         6.28 o                         
   3  14   3        420.18        422.19        15.89 o                         
   4  14   3        701.09        670.59        17.78 o                         
   5  14   3        107.86        108.30         9.76 o                         
   6  14   3          0.17         -9.86        10.42 o                         
   7  14   3         54.56         59.03        14.36 o                         
  -7  15   3          7.83          7.48        19.23 o                         
  -6  15   3          5.72         19.85        11.85 o                         
  -5  15   3        198.34        174.20        10.62 o                         
  -4  15   3        234.68        241.21        11.28 o                         
  -3  15   3         30.21         28.16         8.39 o                         
  -2  15   3          1.61         -5.59         7.58 o                         
  -1  15   3       1928.62       2115.70        40.93 o                         
   0  15   3        291.31        285.16        10.58 o                         
   1  15   3        109.95         96.24         7.39 o                         
   2  15   3          0.75          8.64         7.12 o                         
   3  15   3        611.55        607.87        17.93 o                         
   4  15   3          3.60          2.73         7.76 o                         
   5  15   3          0.37          4.81        10.26 o                         
   6  15   3         34.97         19.44        12.33 o                         
   7  15   3          4.40         19.87        17.51 o                         
  -7  16   3          0.30        -11.33        18.09 o                         
  -6  16   3         95.01        114.03        12.38 o                         
  -5  16   3         74.83         73.68        11.11 o                         
  -4  16   3         22.97         30.49         7.70 o                         
  -3  16   3        301.18        302.89        12.54 o                         
  -2  16   3       1215.11       1161.75        27.89 o                         
  -1  16   3       1241.46       1238.85        26.45 o                         
   0  16   3         11.04         21.52         7.32 o                         
   1  16   3          0.65         -7.55         7.90 o                         
   2  16   3         30.91         27.52         7.07 o                         
   3  16   3       1950.13       1965.28        37.36 o                         
   4  16   3        374.64        353.51        11.98 o                         
   5  16   3        136.96        107.37        10.99 o                         
   6  16   3         98.74         98.79        13.09 o                         
  -6  17   3        134.20        151.50        13.73 o                         
  -5  17   3          2.63        -10.38        11.03 o                         
  -4  17   3         94.67         93.68         8.86 o                         
  -3  17   3          0.49          1.15         9.26 o                         
  -2  17   3         45.76         45.10         7.41 o                         
  -1  17   3        137.88        136.81        11.18 o                         
   0  17   3          1.43          6.43         7.70 o                         
   1  17   3        674.77        653.09        17.32 o                         
   2  17   3         22.27         29.27         7.47 o                         
   3  17   3       1195.59       1190.76        28.82 o                         
   4  17   3          3.24          6.21         8.80 o                         
   5  17   3         39.64         30.47        11.30 o                         
   6  17   3        182.16        193.65        15.30 o                         
  -6  18   3         44.22         36.52        14.10 o                         
  -5  18   3          5.69          3.58        12.29 o                         
  -4  18   3        159.42        124.49         9.92 o                         
  -3  18   3          1.95          3.85         9.55 o                         
  -2  18   3         58.04         66.97         5.82 o                         
  -1  18   3         15.28         12.20         7.61 o                         
   0  18   3        176.11        177.52        10.64 o                         
   1  18   3        548.43        567.13        18.77 o                         
   2  18   3       1383.00       1368.40        28.35 o                         
   3  18   3        754.14        794.39        21.84 o                         
   4  18   3          7.08          3.33         9.29 o                         
   5  18   3        156.75        152.27        13.81 o                         
   6  18   3         18.35         43.96        15.29 o                         
  -6  19   3          4.75        -13.79        16.72 o                         
  -5  19   3         37.82         46.65        12.39 o                         
  -4  19   3        207.52        222.73        11.63 o                         
  -3  19   3        161.90        192.59        12.79 o                         
  -2  19   3        782.88        782.72        21.08 o                         
  -1  19   3        135.10        142.06        11.21 o                         
   0  19   3         29.61         31.43        11.34 o                         
   1  19   3        460.22        444.64        17.37 o                         
   2  19   3        409.62        406.26        12.51 o                         
   3  19   3       1605.23       1594.47        32.71 o                         
   4  19   3          1.66         -4.50         9.60 o                         
   5  19   3        155.96        152.77        14.06 o                         
   6  19   3         14.64          5.03        18.59 o                         
  -6  20   3         82.77        109.18        19.08 o                         
  -5  20   3        148.86        166.00        14.50 o                         
  -4  20   3          0.46         14.77        10.78 o                         
  -3  20   3         86.98        114.86        12.20 o                         
  -2  20   3        176.12        173.90         7.91 o                         
  -1  20   3        132.63        147.36         9.69 o                         
   0  20   3         42.89         46.46         9.22 o                         
   1  20   3        574.92        578.20        20.80 o                         
   2  20   3         20.91         19.05         8.85 o                         
   3  20   3         42.34         51.63         9.77 o                         
   4  20   3        230.87        240.82        23.33 o                         
   5  20   3        159.64        158.30        14.81 o                         
   6  20   3          4.34        -18.26        20.80 o                         
  -5  21   3        199.02        231.54        15.98 o                         
  -4  21   3        144.23        162.94        13.11 o                         
  -3  21   3        613.39        597.79        28.83 o                         
  -2  21   3         23.49         34.01         6.56 o                         
  -1  21   3         41.12         22.37         8.89 o                         
   0  21   3        295.54        305.40        12.14 o                         
   1  21   3        225.30        230.31        11.28 o                         
   2  21   3        478.90        434.46        16.14 o                         
   3  21   3        398.15        403.45        13.81 o                         
   4  21   3         28.11         29.59        11.31 o                         
   5  21   3          5.34         -5.92        14.73 o                         
  -5  22   3         47.02         65.77        20.99 o                         
  -4  22   3          0.03         -7.47        12.54 o                         
  -3  22   3          9.38         28.26        14.40 o                         
  -2  22   3       1111.12        947.83        27.65 o                         
  -1  22   3         48.43         33.36         9.54 o                         
   0  22   3         95.46         78.17         9.57 o                         
   1  22   3        106.36        113.17        12.39 o                         
   2  22   3        234.16        236.39        11.00 o                         
   3  22   3         25.86         10.94        11.00 o                         
   4  22   3        381.19        364.32        15.51 o                         
   5  22   3         65.47         72.57        14.64 o                         
  -5  23   3        186.68        145.70        26.38 o                         
  -4  23   3         62.87         66.72        14.23 o                         
  -3  23   3         89.72         90.32        15.69 o                         
  -2  23   3        296.86        305.16        12.21 o                         
  -1  23   3        145.53        152.85        14.67 o                         
   0  23   3        553.71        542.12        25.17 o                         
   1  23   3         37.95         47.53        10.89 o                         
   2  23   3         57.21         42.01        11.25 o                         
   3  23   3         22.66          5.78        13.05 o                         
   4  23   3          1.67          7.05        12.57 o                         
   5  23   3          5.74         -7.65        15.94 o                         
  -4  24   3         72.81         53.87        15.08 o                         
  -3  24   3        276.07        277.19        25.41 o                         
  -2  24   3        151.51        112.73        10.17 o                         
  -1  24   3         34.28         44.80        11.95 o                         
   0  24   3          7.16          0.87        10.78 o                         
   1  24   3        118.92        132.65        12.82 o                         
   2  24   3        390.33        363.75        14.31 o                         
   3  24   3         31.47         38.03        13.98 o                         
   4  24   3         64.53         66.11        14.64 o                         
  -4  25   3         42.37         49.30        17.42 o                         
  -3  25   3         13.75         -3.16        16.30 o                         
  -2  25   3         57.28         38.67         8.36 o                         
  -1  25   3         36.75         35.84        14.72 o                         
   0  25   3        309.52        296.96        14.34 o                         
   1  25   3         13.39          5.83        12.73 o                         
   2  25   3          1.28          8.25        14.07 o                         
   3  25   3          3.13          8.38        13.91 o                         
   4  25   3          0.78        -16.70        16.70 o                         
  -3  26   3          7.88         23.68        23.41 o                         
  -2  26   3         81.51         85.57        12.62 o                         
  -1  26   3         24.63          5.93        12.73 o                         
   0  26   3          0.01         -9.53        13.44 o                         
   1  26   3        288.78        325.20        16.76 o                         
   2  26   3         47.22         75.69        13.87 o                         
   3  26   3         58.56         86.28        16.66 o                         
  -3  27   3         36.16         20.56        60.22 o                         
  -2  27   3         19.90         21.35         9.78 o                         
  -1  27   3          0.38          9.49        14.02 o                         
   0  27   3         10.19         -7.93        14.44 o                         
   1  27   3          0.02         23.64        16.48 o                         
   2  27   3          7.69         28.33        16.19 o                         
  -2  28   3          8.08        109.63        62.39 o                         
  -1  28   3          1.15          8.18        16.78 o                         
   0  28   3          3.87        -18.49        18.49 o                         
   1  28   3         42.50         52.26        16.59 o                         
  -8   0   4        136.27        152.23        16.29 o                         
  -7   0   4        548.46        482.59        19.90 o                         
  -6   0   4        121.51        115.82        11.24 o                         
  -5   0   4        791.00        794.02        22.47 o                         
  -4   0   4        331.03        318.59        19.06 o                         
  -3   0   4       6645.12       6613.38       164.62 o                         
  -2   0   4       2123.91       2411.13        47.39 o                         
   1   0   4       4030.86       4165.82       123.37 o                         
   2   0   4       2996.54       3079.70        80.10 o                         
   3   0   4        120.90        152.40         8.95 o                         
   4   0   4         96.14         56.70         8.32 o                         
   5   0   4        694.10        671.30        23.62 o                         
   6   0   4          6.85         -3.64        11.14 o                         
   7   0   4         30.61         49.76        15.98 o                         
   8   0   4        122.71        185.59        21.05 o                         
  -8   1   4          4.05        -11.58        11.58 o                         
  -7   1   4        123.17        117.73        10.15 o                         
  -6   1   4         52.18         42.09         7.08 o                         
  -5   1   4        397.27        374.65        11.62 o                         
  -4   1   4        241.99        243.74         7.34 o                         
  -3   1   4        229.34        202.62         6.04 o                         
  -2   1   4        315.79        311.28        11.55 o                         
  -1   1   4       5034.32       4859.98        90.82 o                         
   0   1   4          8.69          7.19         4.00 o                         
   1   1   4         48.77         29.65         6.04 o                         
   2   1   4        904.72        817.18        16.07 o                         
   3   1   4        842.77        928.97        17.79 o                         
   4   1   4        494.66        512.13        13.22 o                         
   5   1   4          0.06         -6.92         6.92 o                         
   6   1   4        581.28        554.76        15.86 o                         
   7   1   4         17.67         16.84        10.03 o                         
   8   1   4        122.35        149.17        15.27 o                         
  -8   2   4         52.72         58.28        14.68 o                         
  -7   2   4          0.07         -4.64         7.65 o                         
  -6   2   4          3.52          6.58         6.71 o                         
  -5   2   4        774.15        741.74        15.87 o                         
  -4   2   4         25.42         10.14         4.69 o                         
  -3   2   4        136.52        110.23         5.04 o                         
  -2   2   4       3048.53       3154.43        46.98 o                         
  -1   2   4      35012.61      32275.55      1160.26 o                         
   0   2   4       8307.20       8104.04       156.09 o                         
   1   2   4       2538.74       2623.32        48.22 o                         
   2   2   4       2921.44       2844.70        49.33 o                         
   3   2   4         31.82         51.10         4.88 o                         
   4   2   4        845.98        864.83        18.07 o                         
   5   2   4       1248.82       1317.82        25.54 o                         
   6   2   4        213.97        233.83        10.00 o                         
   7   2   4         71.84         76.14         9.96 o                         
   8   2   4          1.22         29.78        14.34 o                         
  -8   3   4        101.51        109.84        13.56 o                         
  -7   3   4        192.44        175.37        12.04 o                         
  -6   3   4         56.79         70.48         8.95 o                         
  -5   3   4        290.23        277.53         8.28 o                         
  -4   3   4        273.01        288.87         9.32 o                         
  -3   3   4         46.70         60.06         3.64 o                         
  -2   3   4        749.59        910.22        15.63 o                         
  -1   3   4       2996.97       2880.27        49.62 o                         
   0   3   4       2255.83       2119.63        38.99 o                         
   1   3   4       5236.01       5365.80        91.65 o                         
   2   3   4       8424.93       8751.17       149.17 o                         
   3   3   4        315.29        366.17        10.70 o                         
   4   3   4        110.41        133.72         6.35 o                         
   5   3   4       1867.76       1909.61        32.66 o                         
   6   3   4         76.53         76.63         8.15 o                         
   7   3   4        308.08        293.07        11.82 o                         
   8   3   4         95.27         86.32        14.56 o                         
  -8   4   4          0.02          4.37        13.52 o                         
  -7   4   4         18.34         20.19        12.20 o                         
  -6   4   4          5.38          0.85         8.54 o                         
  -5   4   4        172.17        152.31         8.56 o                         
  -4   4   4        625.62        620.26        13.90 o                         
  -3   4   4         40.92         50.12         3.83 o                         
  -2   4   4        108.52        104.99         4.31 o                         
  -1   4   4      38425.91      35133.75      1262.65 o                         
   0   4   4       8600.43       8436.25       143.34 o                         
   1   4   4         59.16         24.62         4.16 o                         
   2   4   4        127.64        136.74         5.29 o                         
   3   4   4         94.87        104.82         5.38 o                         
   4   4   4        366.27        401.08        10.34 o                         
   5   4   4          0.24         -3.26         6.73 o                         
   6   4   4         40.24         44.17         7.89 o                         
   7   4   4         11.64          2.78         9.76 o                         
   8   4   4        115.62        117.02        13.99 o                         
  -8   5   4         28.85          2.00        14.55 o                         
  -7   5   4          2.58          6.27        10.96 o                         
  -6   5   4        374.50        363.04        13.03 o                         
  -5   5   4        259.22        254.68        10.31 o                         
  -4   5   4        801.13        795.56        15.23 o                         
  -3   5   4         25.83         38.43         3.97 o                         
  -2   5   4        347.67        403.54         9.59 o                         
  -1   5   4       3945.50       3910.33        71.18 o                         
   0   5   4       1573.05       1591.11        28.88 o                         
   1   5   4         45.37         61.10         4.51 o                         
   2   5   4       4449.78       4437.32        68.92 o                         
   3   5   4        761.84        834.73        15.94 o                         
   4   5   4        586.31        597.43        14.81 o                         
   5   5   4        118.07        117.85         7.61 o                         
   6   5   4          3.61          1.74         7.81 o                         
   7   5   4        249.49        237.12        14.12 o                         
   8   5   4          4.81          8.57        13.52 o                         
  -8   6   4          5.98         27.95        15.06 o                         
  -7   6   4        304.91        330.59        13.98 o                         
  -6   6   4        152.19        155.34         8.94 o                         
  -5   6   4         46.50         47.69         6.00 o                         
  -4   6   4        354.24        364.77         9.61 o                         
  -3   6   4       1698.38       1736.33        29.53 o                         
  -2   6   4       5489.82       5678.92        87.70 o                         
  -1   6   4       3198.22       3098.80        56.85 o                         
   0   6   4        256.52        204.00         6.20 o                         
   1   6   4       2957.49       2735.84        45.20 o                         
   2   6   4        779.61        773.92        14.14 o                         
   3   6   4        157.07        169.91         6.19 o                         
   4   6   4        116.82        112.66         8.51 o                         
   5   6   4          6.72         -8.68         8.68 o                         
   6   6   4        889.70        781.90        19.27 o                         
   7   6   4         47.03         55.06         9.89 o                         
   8   6   4          0.03         12.63        13.42 o                         
  -8   7   4         10.26          5.10        15.44 o                         
  -7   7   4        104.46         89.86        12.47 o                         
  -6   7   4         41.30         38.86         8.85 o                         
  -5   7   4         11.69          8.28         6.05 o                         
  -4   7   4        644.17        630.92        14.07 o                         
  -3   7   4       2621.61       2570.20        40.68 o                         
  -2   7   4          1.63          6.19         4.42 o                         
  -1   7   4        193.70        207.53         8.67 o                         
   0   7   4       1249.79       1280.49        23.31 o                         
   1   7   4          6.74          2.88         4.44 o                         
   2   7   4        674.25        672.69        13.67 o                         
   3   7   4          2.65         10.08         5.01 o                         
   4   7   4         16.85          4.61         5.61 o                         
   5   7   4        150.46        155.84         7.88 o                         
   6   7   4         15.31         11.07         7.78 o                         
   7   7   4         37.59         20.27         9.55 o                         
   8   7   4        146.47        163.09        14.34 o                         
  -8   8   4        184.23        174.21        18.07 o                         
  -7   8   4          9.80         14.20         9.69 o                         
  -6   8   4         87.45         70.39         8.09 o                         
  -5   8   4          1.91          9.65         5.98 o                         
  -4   8   4         72.10         46.90         5.61 o                         
  -3   8   4        499.91        530.23        11.22 o                         
  -2   8   4         19.73         15.71         4.71 o                         
  -1   8   4         45.59         41.96         4.57 o                         
   0   8   4        172.54        138.56         5.55 o                         
   1   8   4        211.42        208.99         6.30 o                         
   2   8   4       4527.11       4822.59        82.96 o                         
   3   8   4          3.53         -5.11         5.11 o                         
   4   8   4         82.17         84.34         6.67 o                         
   5   8   4         30.96         28.57         7.20 o                         
   6   8   4        162.48        129.11         8.59 o                         
   7   8   4         57.84         36.57         9.86 o                         
  -8   9   4         11.41         -6.10        20.89 o                         
  -7   9   4         77.36         73.51         9.68 o                         
  -6   9   4        341.89        368.88        12.50 o                         
  -5   9   4        414.48        418.95        11.76 o                         
  -4   9   4          0.55          0.73         5.50 o                         
  -3   9   4         96.16        107.18         5.26 o                         
  -2   9   4        212.48        201.99        11.00 o                         
  -1   9   4       2418.88       2591.97        48.28 o                         
   0   9   4        771.92        720.86        14.94 o                         
   1   9   4        599.78        636.60        14.36 o                         
   2   9   4       1574.49       1624.51        28.42 o                         
   3   9   4        381.14        358.44         9.29 o                         
   4   9   4       1202.44       1164.14        22.15 o                         
   5   9   4        630.57        651.92        16.76 o                         
   6   9   4        361.38        333.52        10.58 o                         
   7   9   4        167.16        166.58        13.24 o                         
  -7  10   4         26.54         42.81         9.99 o                         
  -6  10   4         61.64         50.00         8.49 o                         
  -5  10   4         25.65         30.09         7.87 o                         
  -4  10   4        750.48        725.23        16.79 o                         
  -3  10   4          0.05          5.21         5.38 o                         
  -2  10   4       1431.21       1500.92        29.86 o                         
  -1  10   4        410.60        376.42        11.17 o                         
   0  10   4       1904.75       1949.01        36.90 o                         
   1  10   4        358.33        287.06         8.24 o                         
   2  10   4         89.70        130.51         6.56 o                         
   3  10   4        933.39        947.78        18.68 o                         
   4  10   4        657.85        640.88        15.63 o                         
   5  10   4        128.14        137.08         8.16 o                         
   6  10   4          0.14          6.52         8.09 o                         
   7  10   4         31.56         18.21        12.81 o                         
  -7  11   4          1.53         10.31        10.41 o                         
  -6  11   4         36.93         27.29         9.15 o                         
  -5  11   4         20.85         25.81         6.66 o                         
  -4  11   4          2.93         -5.73         5.73 o                         
  -3  11   4         88.01         91.70         6.52 o                         
  -2  11   4         23.52         22.78         6.62 o                         
  -1  11   4        748.15        795.33        16.64 o                         
   0  11   4        103.95        128.54         5.95 o                         
   1  11   4        388.10        389.87        12.09 o                         
   2  11   4         63.06         72.01         6.01 o                         
   3  11   4       1196.32       1141.00        23.38 o                         
   4  11   4        179.58        162.43         8.64 o                         
   5  11   4        434.47        458.73        13.76 o                         
   6  11   4          0.83         -9.95         9.95 o                         
   7  11   4          0.36          6.00        13.08 o                         
  -7  12   4          0.55          5.19        10.93 o                         
  -6  12   4         11.57         12.08        10.77 o                         
  -5  12   4        515.51        491.61        13.49 o                         
  -4  12   4        892.84        758.01        19.67 o                         
  -3  12   4       1707.90       1715.02        34.31 o                         
  -2  12   4        451.38        511.23        15.19 o                         
  -1  12   4        183.63        260.35        11.65 o                         
   0  12   4       1249.93       1277.76        26.05 o                         
   1  12   4        112.33         91.16         6.55 o                         
   2  12   4         76.95         91.02         7.75 o                         
   3  12   4        124.87        122.59         7.53 o                         
   4  12   4       1350.66       1253.38        28.16 o                         
   5  12   4         87.88        114.36         9.57 o                         
   6  12   4         62.27         45.95        10.83 o                         
   7  12   4         27.19         38.15        13.64 o                         
  -7  13   4          6.67         23.52        11.53 o                         
  -6  13   4          2.75          7.37        11.97 o                         
  -5  13   4        221.13        259.85        16.14 o                         
  -4  13   4        528.84        477.37        17.78 o                         
  -3  13   4        185.94        185.20        11.13 o                         
  -2  13   4        394.91        333.42        12.73 o                         
  -1  13   4         27.72         39.38         5.21 o                         
   0  13   4        814.87        773.82        18.21 o                         
   1  13   4        626.57        586.47        15.69 o                         
   2  13   4        100.71         86.62         7.01 o                         
   3  13   4         10.01          9.05         7.53 o                         
   4  13   4        619.40        566.82        16.20 o                         
   5  13   4        168.39        179.67        10.13 o                         
   6  13   4         57.96         54.96        10.51 o                         
   7  13   4        119.50        111.74        15.07 o                         
  -7  14   4        173.78        189.56        14.27 o                         
  -6  14   4         43.88         42.97        11.40 o                         
  -5  14   4        740.74        716.58        20.53 o                         
  -4  14   4        801.25        805.74        21.29 o                         
  -3  14   4        317.11        360.13        16.23 o                         
  -2  14   4          3.43          5.78         6.87 o                         
  -1  14   4        367.21        349.31        13.00 o                         
   0  14   4        738.20        691.12        17.29 o                         
   1  14   4          4.97         -5.97         5.97 o                         
   2  14   4        108.17        117.10         7.35 o                         
   3  14   4        369.99        346.98        11.06 o                         
   4  14   4          6.60         -1.94         8.12 o                         
   5  14   4          5.37          8.84        10.02 o                         
   6  14   4          4.43        -10.67        10.67 o                         
   7  14   4          7.79         54.64        18.91 o                         
  -7  15   4         39.22         56.46        17.32 o                         
  -6  15   4         28.63         49.19        11.61 o                         
  -5  15   4         94.88         71.51         9.90 o                         
  -4  15   4        457.00        471.02        19.03 o                         
  -3  15   4       1068.74       1138.10        26.43 o                         
  -2  15   4          5.16         14.21         7.40 o                         
  -1  15   4        340.80        325.69        11.61 o                         
   0  15   4          0.50         -0.51         6.32 o                         
   1  15   4          7.88          4.84         6.17 o                         
   2  15   4       1173.69       1172.37        24.57 o                         
   3  15   4         94.86        112.04         8.60 o                         
   4  15   4        669.85        682.93        19.74 o                         
   5  15   4       1469.72       1373.32        29.19 o                         
   6  15   4         68.04        103.56        14.28 o                         
   7  15   4         46.29         88.37        20.74 o                         
  -7  16   4          0.02         13.66        20.02 o                         
  -6  16   4        111.03         83.88        13.40 o                         
  -5  16   4         17.44         30.17        10.84 o                         
  -4  16   4         18.04         16.68         9.14 o                         
  -3  16   4        236.50        234.93        11.09 o                         
  -2  16   4         82.06         78.90         8.65 o                         
  -1  16   4        476.21        516.80        16.07 o                         
   0  16   4        208.30        203.28        11.43 o                         
   1  16   4        350.18        336.97        13.65 o                         
   2  16   4       1829.92       1800.47        34.48 o                         
   3  16   4       2659.29       2737.60        50.12 o                         
   4  16   4         12.98         20.62         9.11 o                         
   5  16   4        121.96        125.18        12.35 o                         
   6  16   4         23.65         22.47        13.58 o                         
  -6  17   4          0.16         -3.39        12.71 o                         
  -5  17   4         20.49         16.21        11.05 o                         
  -4  17   4         25.91         20.20        10.94 o                         
  -3  17   4        139.71        146.51        11.36 o                         
  -2  17   4        113.38        113.69         9.84 o                         
  -1  17   4          5.80          1.30         7.25 o                         
   0  17   4        106.28        105.33         8.79 o                         
   1  17   4        266.62        264.58        14.62 o                         
   2  17   4         15.44          9.50         7.63 o                         
   3  17   4        573.35        585.60        17.56 o                         
   4  17   4        217.72        235.52        11.23 o                         
   5  17   4          0.27         19.92        12.12 o                         
   6  17   4          9.07          8.64        14.65 o                         
  -6  18   4         19.41         11.72        15.40 o                         
  -5  18   4        191.23        183.34        12.88 o                         
  -4  18   4        250.31        236.86        14.01 o                         
  -3  18   4        116.10        104.90        10.82 o                         
  -2  18   4        340.85        363.94        13.57 o                         
  -1  18   4          3.78         11.39         8.53 o                         
   0  18   4        361.13        317.58        11.81 o                         
   1  18   4        651.93        686.19        23.34 o                         
   2  18   4        268.93        275.33        10.59 o                         
   3  18   4          4.32          5.24         8.84 o                         
   4  18   4         49.69         44.32         9.91 o                         
   5  18   4        106.62         89.85        13.77 o                         
   6  18   4          5.96         18.40        16.75 o                         
  -6  19   4        247.80        292.43        18.32 o                         
  -5  19   4          0.36        -10.70        12.56 o                         
  -4  19   4        345.56        377.67        15.30 o                         
  -3  19   4         27.72         29.36        11.00 o                         
  -2  19   4        151.03        144.64        12.93 o                         
  -1  19   4        250.90        192.05        11.26 o                         
   0  19   4         34.27         19.76         8.41 o                         
   1  19   4         36.84         25.92         8.73 o                         
   2  19   4         15.10          8.03         9.34 o                         
   3  19   4         73.46         82.46         9.73 o                         
   4  19   4          1.99          9.07        10.98 o                         
   5  19   4         65.75         51.37        14.16 o                         
   6  19   4         40.28         33.86        19.71 o                         
  -6  20   4        112.01        101.07        19.29 o                         
  -5  20   4         30.76         53.42        14.00 o                         
  -4  20   4          7.02         10.04        12.76 o                         
  -3  20   4         33.34         39.13        11.67 o                         
  -2  20   4          0.75         -3.25        10.42 o                         
  -1  20   4         44.27         47.48         8.68 o                         
   0  20   4         21.95         24.57         9.08 o                         
   1  20   4        165.84        178.17        10.26 o                         
   2  20   4        171.74        181.26        10.62 o                         
   3  20   4        342.66        299.38        12.35 o                         
   4  20   4          0.68         -5.43        10.77 o                         
   5  20   4          3.33        -14.71        14.71 o                         
  -5  21   4        276.53        287.04        18.05 o                         
  -4  21   4        343.93        408.61        16.04 o                         
  -3  21   4        275.20        311.77        15.06 o                         
  -2  21   4         15.83         29.68        11.79 o                         
  -1  21   4          0.27         -5.59         8.33 o                         
   0  21   4         42.22         32.70         9.23 o                         
   1  21   4        261.89        255.44        11.69 o                         
   2  21   4        133.50        116.15        10.18 o                         
   3  21   4         25.83         12.73        10.36 o                         
   4  21   4        285.24        316.16        16.08 o                         
   5  21   4        145.62        191.40        16.90 o                         
  -5  22   4          0.05         26.67        18.58 o                         
  -4  22   4         35.43          7.39        13.37 o                         
  -3  22   4         86.01         93.20        13.49 o                         
  -2  22   4        114.55        130.54        21.63 o                         
  -1  22   4          9.02          2.45         9.01 o                         
   0  22   4         12.07          9.32         9.59 o                         
   1  22   4        326.61        353.60        13.43 o                         
   2  22   4         14.10         11.30         9.69 o                         
   3  22   4        443.45        422.55        14.93 o                         
   4  22   4         14.23        -12.67        12.67 o                         
   5  22   4          1.33        -17.27        17.27 o                         
  -5  23   4        274.18        303.78        23.34 o                         
  -4  23   4         11.89         16.90        13.44 o                         
  -3  23   4          1.07         -8.59        13.97 o                         
  -2  23   4         81.13         84.79        14.23 o                         
  -1  23   4          2.34          8.50         9.65 o                         
   0  23   4          6.09          5.54        10.05 o                         
   1  23   4         32.89         48.41        11.43 o                         
   2  23   4         16.41          4.42        10.90 o                         
   3  23   4          7.41         -0.31        11.80 o                         
   4  23   4        141.37        159.99        14.53 o                         
  -4  24   4         15.41         16.85        14.84 o                         
  -3  24   4         15.40         21.83        16.35 o                         
  -2  24   4        124.88        127.06        15.29 o                         
  -1  24   4        172.79        171.46        12.85 o                         
   0  24   4        339.78        331.98        16.71 o                         
   1  24   4         79.53         78.75        13.01 o                         
   2  24   4         14.24         30.35        12.02 o                         
   3  24   4         48.81         42.47        15.20 o                         
   4  24   4         60.82         47.60        15.67 o                         
  -4  25   4          1.14         22.18        16.90 o                         
  -3  25   4         43.66         40.45        17.50 o                         
  -2  25   4          3.81        -17.05        17.35 o                         
  -1  25   4          0.18         -6.00        11.58 o                         
   0  25   4          0.12          1.95        12.01 o                         
   1  25   4         24.35         18.25        13.41 o                         
   2  25   4         68.15         73.18        13.05 o                         
   3  25   4          0.04          3.35        16.92 o                         
  -3  26   4          0.58         15.57        21.40 o                         
  -2  26   4         36.68         21.37        18.98 o                         
  -1  26   4         23.16          6.30        12.22 o                         
   0  26   4         77.56         59.37        13.50 o                         
   1  26   4          4.85         13.92        13.15 o                         
   2  26   4         27.66         49.21        14.70 o                         
   3  26   4          1.41         -1.82        16.46 o                         
  -2  27   4          0.02         15.57        20.90 o                         
  -1  27   4        103.59        109.25        14.13 o                         
   0  27   4         29.35         41.55        15.99 o                         
   1  27   4         21.64         46.43        19.09 o                         
   2  27   4        163.68        181.56        17.51 o                         
  -1  28   4          1.08         29.85        15.47 o                         
   0  28   4          1.87        -12.78        17.74 o                         
   1  28   4        167.42        197.71        17.76 o                         
  -8   1   5          0.03         -9.88         9.88 o                         
  -7   1   5        153.76        133.97        10.18 o                         
  -6   1   5         95.77         87.14         7.45 o                         
  -5   1   5         56.00         49.27         6.07 o                         
  -4   1   5        102.68         77.80         5.34 o                         
  -3   1   5        271.46        284.93        15.50 o                         
  -2   1   5         27.54         37.57         3.47 o                         
  -1   1   5      18822.14      16910.47       286.35 o                         
   0   1   5       2091.18       2272.85        44.98 o                         
   1   1   5         22.14         28.92         5.40 o                         
   2   1   5       1362.42       1544.42        29.76 o                         
   3   1   5       1966.03       1978.70        33.67 o                         
   4   1   5        777.08        817.25        17.13 o                         
   5   1   5        580.63        650.53        17.02 o                         
   6   1   5        293.77        287.90        12.24 o                         
   7   1   5         54.24         71.60        11.24 o                         
   8   1   5         39.71         59.47        16.74 o                         
  -8   2   5          1.59          6.89        12.85 o                         
  -7   2   5          1.75          8.97         8.34 o                         
  -6   2   5         52.54         49.67         7.19 o                         
  -5   2   5        196.91        191.15         7.37 o                         
  -4   2   5          1.84          0.20         4.86 o                         
  -3   2   5        227.36        266.57         7.57 o                         
  -2   2   5       5341.55       5701.18        84.22 o                         
  -1   2   5        851.63        827.42        16.95 o                         
   0   2   5          8.57         42.19         3.74 o                         
   1   2   5        982.78       1022.68        23.91 o                         
   2   2   5       5336.92       5738.29        98.01 o                         
   3   2   5         84.44         84.21         5.77 o                         
   4   2   5         68.71         75.91         6.08 o                         
   5   2   5       2573.22       2657.53        43.68 o                         
   6   2   5        217.93        259.26        10.22 o                         
   7   2   5         28.69          6.30        10.25 o                         
   8   2   5        403.21        440.45        19.28 o                         
  -8   3   5         51.84         46.83        14.11 o                         
  -7   3   5          9.68          6.90        10.48 o                         
  -6   3   5         37.13         39.61         7.19 o                         
  -5   3   5          9.10         -1.83         5.59 o                         
  -4   3   5       1130.94       1215.16        22.32 o                         
  -3   3   5         22.28         20.41         3.80 o                         
  -2   3   5       1044.32       1130.54        22.55 o                         
  -1   3   5        362.51        300.88        13.34 o                         
   0   3   5       5049.73       4995.70        96.78 o                         
   1   3   5        107.72        104.31         5.17 o                         
   2   3   5        117.23        149.42         5.41 o                         
   3   3   5         10.27          5.93         4.99 o                         
   4   3   5          1.50          1.38         5.51 o                         
   5   3   5        249.15        237.12         9.06 o                         
   6   3   5         18.23         16.49         8.72 o                         
   7   3   5         13.31         -9.02        10.39 o                         
   8   3   5          1.50         -3.33        15.36 o                         
  -8   4   5         81.81         71.30        14.76 o                         
  -7   4   5         23.32         21.04        10.66 o                         
  -6   4   5         94.17         90.85         9.36 o                         
  -5   4   5          1.11         -0.55         7.08 o                         
  -4   4   5        379.37        461.47        12.83 o                         
  -3   4   5         31.47         35.09         3.69 o                         
  -2   4   5       2519.03       2248.90        35.53 o                         
  -1   4   5          2.59         10.73         4.29 o                         
   0   4   5       6671.91       6028.32       108.86 o                         
   1   4   5       6455.23       6378.56       108.84 o                         
   2   4   5        826.16        887.38        17.93 o                         
   3   4   5        120.29        100.73         5.64 o                         
   4   4   5         16.09         21.43         5.63 o                         
   5   4   5       1539.14       1489.51        26.92 o                         
   6   4   5         89.88         59.52         8.46 o                         
   7   4   5         19.88         16.66        10.39 o                         
   8   4   5         21.52          6.23        15.13 o                         
  -8   5   5        179.30        205.64        17.30 o                         
  -7   5   5        178.17        183.37        11.95 o                         
  -6   5   5        142.31        132.76        10.06 o                         
  -5   5   5        170.59        150.65         8.62 o                         
  -4   5   5        405.81        386.97        11.59 o                         
  -3   5   5        689.98        728.36        13.12 o                         
  -2   5   5        590.17        630.15        12.71 o                         
  -1   5   5        382.12        413.18        11.41 o                         
   0   5   5          5.31         -0.30         3.67 o                         
   1   5   5        612.63        516.71        12.09 o                         
   2   5   5       1127.25       1154.10        21.13 o                         
   3   5   5       5289.58       5553.00        86.34 o                         
   4   5   5       1032.45       1059.65        21.05 o                         
   5   5   5         83.74         69.56         7.27 o                         
   6   5   5        703.88        745.25        21.26 o                         
   7   5   5          4.67          6.24        10.53 o                         
   8   5   5         30.30         24.01        15.38 o                         
  -8   6   5          7.05         -3.39        15.09 o                         
  -7   6   5        132.41        117.68        12.49 o                         
  -6   6   5          8.36          2.96         8.73 o                         
  -5   6   5         35.06         40.96         6.99 o                         
  -4   6   5         49.52         66.24         5.38 o                         
  -3   6   5        216.46        224.48         6.77 o                         
  -2   6   5        657.70        672.69        13.51 o                         
  -1   6   5         89.21         89.18         5.54 o                         
   0   6   5        306.73        340.07         9.10 o                         
   1   6   5        209.16        191.52         7.63 o                         
   2   6   5       2456.49       2748.09        45.87 o                         
   3   6   5          9.82         15.67         5.05 o                         
   4   6   5         26.60         24.48         6.19 o                         
   5   6   5         28.07         31.36         9.58 o                         
   6   6   5          1.44         -8.37         8.37 o                         
   7   6   5        126.51        149.47        11.11 o                         
  -8   7   5         21.33         20.30        15.75 o                         
  -7   7   5         39.41         55.74        11.91 o                         
  -6   7   5         50.39         49.87         9.36 o                         
  -5   7   5        227.28        207.70         8.28 o                         
  -4   7   5         16.49          8.58         5.19 o                         
  -3   7   5         89.79        103.58         4.63 o                         
  -2   7   5         48.27         66.24         4.53 o                         
  -1   7   5        508.83        420.56        11.64 o                         
   0   7   5       1374.62       1561.32        28.09 o                         
   1   7   5       2524.78       2589.83        41.07 o                         
   2   7   5       6224.24       6999.74       108.32 o                         
   3   7   5       1049.75       1014.35        18.81 o                         
   4   7   5        572.20        618.14        14.88 o                         
   5   7   5        143.67        139.31         7.70 o                         
   6   7   5        633.06        603.25        16.28 o                         
   7   7   5         68.11         77.27        10.94 o                         
  -8   8   5         13.38         27.20        23.04 o                         
  -7   8   5          9.81         21.95        11.77 o                         
  -6   8   5        126.18        136.15         8.43 o                         
  -5   8   5        366.73        428.20        11.38 o                         
  -4   8   5         49.23         35.93         5.65 o                         
  -3   8   5       1772.78       1940.88        31.52 o                         
  -2   8   5       2940.23       2922.71        51.04 o                         
  -1   8   5       1399.23       1228.76        24.66 o                         
   0   8   5        525.14        591.12        14.53 o                         
   1   8   5       1787.00       1883.29        30.60 o                         
   2   8   5          6.24          3.58         5.16 o                         
   3   8   5         45.88         40.28         5.75 o                         
   4   8   5        105.63        132.46         7.31 o                         
   5   8   5         11.30          7.54         7.07 o                         
   6   8   5         83.04         96.15        10.32 o                         
   7   8   5         22.58         16.86        10.64 o                         
  -7   9   5          2.58         13.11        11.84 o                         
  -6   9   5         38.86         48.15         8.09 o                         
  -5   9   5        217.91        211.48         9.46 o                         
  -4   9   5         85.77        102.56         6.46 o                         
  -3   9   5         99.39        101.49         5.42 o                         
  -2   9   5        265.08        301.88         8.61 o                         
  -1   9   5        641.22        633.65        15.21 o                         
   0   9   5         40.28         51.26         4.46 o                         
   1   9   5          3.46          8.21         4.50 o                         
   2   9   5        100.05         67.32         5.64 o                         
   3   9   5          0.01          9.81         5.64 o                         
   4   9   5         18.38         20.83         6.55 o                         
   5   9   5          5.36          7.66         7.43 o                         
   6   9   5        332.97        269.96        10.57 o                         
   7   9   5          0.36         -8.05        10.65 o                         
  -7  10   5          5.69         -6.91         9.71 o                         
  -6  10   5        157.02        172.93         9.70 o                         
  -5  10   5         75.83         93.49         7.08 o                         
  -4  10   5        259.70        240.35        12.13 o                         
  -3  10   5         23.18         23.27         5.83 o                         
  -2  10   5        384.24        427.57        11.65 o                         
  -1  10   5       1576.52       1702.05        30.93 o                         
   0  10   5       1351.53       1339.83        24.87 o                         
   1  10   5         42.16         45.04         4.98 o                         
   2  10   5        868.79        843.54        18.12 o                         
   3  10   5        927.45        939.78        19.31 o                         
   4  10   5        191.76        180.64         7.92 o                         
   5  10   5         29.96         33.34         7.83 o                         
   6  10   5          9.07          2.08         9.01 o                         
   7  10   5        121.75        126.88        11.95 o                         
  -7  11   5        171.57        172.12        13.67 o                         
  -6  11   5          0.22         -8.03         8.03 o                         
  -5  11   5       1079.10       1103.79        22.87 o                         
  -4  11   5        127.84        122.74         8.72 o                         
  -3  11   5        147.32        144.95         7.22 o                         
  -2  11   5        180.12        166.88         7.35 o                         
  -1  11   5       1139.16       1149.14        22.24 o                         
   0  11   5        462.85        471.59        12.73 o                         
   1  11   5        483.37        517.99        11.89 o                         
   2  11   5         74.78         55.81         6.28 o                         
   3  11   5       1072.01       1072.22        21.43 o                         
   4  11   5        945.58        985.31        20.15 o                         
   5  11   5         28.76         18.73         7.96 o                         
   6  11   5         33.16         35.72         9.24 o                         
   7  11   5          1.62          6.54        15.10 o                         
  -7  12   5         58.16         48.24        11.34 o                         
  -6  12   5          5.54          1.03         8.51 o                         
  -5  12   5       1357.30       1323.90        24.99 o                         
  -4  12   5        232.90        237.06         8.96 o                         
  -3  12   5         56.18         68.81         7.04 o                         
  -2  12   5          9.21         15.57         6.07 o                         
  -1  12   5        470.42        418.00        12.62 o                         
   0  12   5        842.86        835.06        18.56 o                         
   1  12   5         73.00         70.32         5.39 o                         
   2  12   5        174.09        158.88         7.45 o                         
   3  12   5          1.68          3.67         7.25 o                         
   4  12   5        127.27        107.17        10.06 o                         
   5  12   5          0.26         -8.98         8.98 o                         
   6  12   5         77.38         73.69        11.14 o                         
   7  12   5         34.95         39.51        15.42 o                         
  -7  13   5         69.00         74.24        12.85 o                         
  -6  13   5         20.85         10.43         8.51 o                         
  -5  13   5          5.02          1.65         8.35 o                         
  -4  13   5          1.36          3.41         5.97 o                         
  -3  13   5        225.23        255.26        12.42 o                         
  -2  13   5        268.44        294.39        10.13 o                         
  -1  13   5        127.00        106.60         5.81 o                         
   0  13   5          7.19         -1.01         5.87 o                         
   1  13   5         12.13         10.65         5.72 o                         
   2  13   5         63.01         67.07         6.99 o                         
   3  13   5          1.91         -7.27         7.27 o                         
   4  13   5        605.36        588.16        19.75 o                         
   5  13   5         41.06         27.83        10.47 o                         
   6  13   5          0.85         -6.66        11.09 o                         
   7  13   5         13.79         26.63        18.17 o                         
  -7  14   5          3.13        -15.88        19.69 o                         
  -6  14   5         75.28         89.58        11.72 o                         
  -5  14   5        414.64        377.58        14.05 o                         
  -4  14   5        176.68        193.07         8.47 o                         
  -3  14   5        609.89        640.18        20.16 o                         
  -2  14   5       3623.52       3604.29        67.23 o                         
  -1  14   5        982.66        899.00        20.37 o                         
   0  14   5        414.72        453.79        15.25 o                         
   1  14   5        141.93        151.81         7.25 o                         
   2  14   5        101.47        103.81         7.65 o                         
   3  14   5        438.01        416.25        14.57 o                         
   4  14   5        116.92         97.02         9.26 o                         
   5  14   5         23.69         30.16        10.40 o                         
   6  14   5         90.49        108.97        12.56 o                         
   7  14   5         17.93         23.34        17.61 o                         
  -7  15   5          0.00        -13.38        18.21 o                         
  -6  15   5          9.27          6.42        14.57 o                         
  -5  15   5        181.41        158.51        10.65 o                         
  -4  15   5        440.17        448.48        12.81 o                         
  -3  15   5        115.55        122.21        10.07 o                         
  -2  15   5          2.44         11.66         7.30 o                         
  -1  15   5       2310.40       2315.07        44.58 o                         
   0  15   5        778.37        823.13        19.95 o                         
   1  15   5         97.15         78.03         6.98 o                         
   2  15   5         17.96          7.16         7.63 o                         
   3  15   5         21.53         18.16         8.81 o                         
   4  15   5        106.04         89.96         9.39 o                         
   5  15   5         15.86          0.75        11.10 o                         
   6  15   5          0.24          2.48        14.02 o                         
  -6  16   5         12.59          6.76        13.67 o                         
  -5  16   5        279.55        260.12        13.09 o                         
  -4  16   5         54.41         88.98         9.98 o                         
  -3  16   5        144.53        157.09        11.42 o                         
  -2  16   5         70.31         71.82         8.22 o                         
  -1  16   5        195.53        180.52         8.36 o                         
   0  16   5        480.25        453.39        13.65 o                         
   1  16   5        444.75        441.58        14.60 o                         
   2  16   5        546.89        524.45        15.29 o                         
   3  16   5       1251.71       1280.71        27.50 o                         
   4  16   5          0.12         16.73         9.71 o                         
   5  16   5          7.91         27.11        11.75 o                         
   6  16   5         23.91         10.26        15.00 o                         
  -6  17   5         28.05         -8.07        14.56 o                         
  -5  17   5         41.61         46.75        11.28 o                         
  -4  17   5        475.14        498.38        16.06 o                         
  -3  17   5        153.34        147.40        10.71 o                         
  -2  17   5        216.41        238.86        11.06 o                         
  -1  17   5        734.63        815.66        21.58 o                         
   0  17   5       1962.09       2048.36        40.67 o                         
   1  17   5          9.74         18.25         7.26 o                         
   2  17   5         32.75         27.86         7.91 o                         
   3  17   5        603.95        582.53        17.06 o                         
   4  17   5        117.58        137.82        10.64 o                         
   5  17   5        240.82        204.66        15.61 o                         
   6  17   5          0.23        -15.89        15.89 o                         
  -6  18   5         99.99         98.21        20.18 o                         
  -5  18   5        232.51        264.83        13.46 o                         
  -4  18   5          0.09         10.80        10.46 o                         
  -3  18   5         58.29         42.18        10.11 o                         
  -2  18   5         88.74         58.51         9.50 o                         
  -1  18   5          2.54          2.84         6.87 o                         
   0  18   5         71.82         75.05         8.69 o                         
   1  18   5       5957.65       6292.05       133.04 o                         
   2  18   5        127.41        138.09         9.30 o                         
   3  18   5        209.38        230.16        17.04 o                         
   4  18   5        235.15        251.54        12.10 o                         
   5  18   5        213.25        186.45        17.15 o                         
   6  18   5          0.14         10.57        17.65 o                         
  -6  19   5        127.28        142.37        19.68 o                         
  -5  19   5          0.03          1.08        13.03 o                         
  -4  19   5          3.31        -11.87        11.87 o                         
  -3  19   5          0.82        -10.37        10.37 o                         
  -2  19   5        171.43        153.69        10.87 o                         
  -1  19   5         57.45         70.23         7.85 o                         
   0  19   5          4.58         -3.34         8.24 o                         
   1  19   5        613.16        615.71        23.20 o                         
   2  19   5        204.97        194.87        10.07 o                         
   3  19   5        328.40        312.51        12.42 o                         
   4  19   5         15.87         25.04        10.88 o                         
   5  19   5         33.19         12.03        15.42 o                         
  -5  20   5         83.91         92.59        14.94 o                         
  -4  20   5         18.99          5.22        13.64 o                         
  -3  20   5         51.14         55.18        11.76 o                         
  -2  20   5        134.28        129.94        11.05 o                         
  -1  20   5         84.13         89.21         8.36 o                         
   0  20   5         14.97         -0.67         8.87 o                         
   1  20   5        346.94        331.48        13.43 o                         
   2  20   5        787.34        790.23        20.33 o                         
   3  20   5        137.01        151.00        11.16 o                         
   4  20   5          0.07         10.00        11.90 o                         
   5  20   5        133.53        119.51        16.14 o                         
  -5  21   5         35.21         13.31        18.86 o                         
  -4  21   5         32.18         17.19        18.22 o                         
  -3  21   5        105.74         99.76        13.90 o                         
  -2  21   5        197.91        142.35        11.87 o                         
  -1  21   5         75.41         66.21         8.57 o                         
   0  21   5          1.72        -14.11        14.11 o                         
   1  21   5        132.29        108.70        10.35 o                         
   2  21   5         70.51         59.61         9.48 o                         
   3  21   5         10.73          6.84        10.78 o                         
   4  21   5         54.55         48.20        12.68 o                         
   5  21   5          1.94         -8.88        16.64 o                         
  -5  22   5          1.64        -13.05        18.65 o                         
  -4  22   5        420.27        424.30        24.94 o                         
  -3  22   5         34.36         36.54        12.95 o                         
  -2  22   5        275.09        262.27        14.35 o                         
  -1  22   5         75.89         53.46         9.23 o                         
   0  22   5        289.93        286.61        12.21 o                         
   1  22   5         64.46         64.45        10.86 o                         
   2  22   5         30.19         38.44        10.20 o                         
   3  22   5         25.85         10.28        11.67 o                         
   4  22   5         97.66        101.24        14.27 o                         
   5  22   5          0.44        -29.35        32.22 o                         
  -4  23   5         64.74         77.08        19.84 o                         
  -3  23   5         61.26         73.19        17.52 o                         
  -2  23   5         52.89         33.44        12.46 o                         
  -1  23   5        186.96        182.47        11.20 o                         
   0  23   5         39.99         36.05        10.59 o                         
   1  23   5          0.21         -7.34        11.13 o                         
   2  23   5          0.53        -10.36        10.36 o                         
   3  23   5         10.20        -12.55        12.55 o                         
   4  23   5         19.57        -14.11        14.11 o                         
  -4  24   5        161.15        166.35        19.80 o                         
  -3  24   5          4.91          1.73        13.97 o                         
  -2  24   5         47.34         53.15        13.61 o                         
  -1  24   5         34.12          9.94        10.23 o                         
   0  24   5        606.44        620.73        29.48 o                         
   1  24   5         35.06         58.87        13.80 o                         
   2  24   5         44.67         33.14        12.24 o                         
   3  24   5          4.81         19.81        13.04 o                         
   4  24   5         17.54          6.55        17.16 o                         
  -3  25   5          0.01        -13.54        16.05 o                         
  -2  25   5          0.21         -4.33        19.41 o                         
  -1  25   5          4.76         -6.17        10.74 o                         
   0  25   5         55.33         31.17        12.30 o                         
   1  25   5        600.22        636.82        27.08 o                         
   2  25   5         69.56         99.92        13.80 o                         
   3  25   5        175.72        208.00        19.22 o                         
  -3  26   5         18.08         20.90        18.49 o                         
  -2  26   5         34.26         13.55        16.66 o                         
  -1  26   5         52.91         46.35        11.72 o                         
   0  26   5        373.44        367.56        16.15 o                         
   1  26   5          7.45          8.78        13.72 o                         
   2  26   5        131.74        143.70        16.62 o                         
   3  26   5         45.38         96.46        35.14 o                         
  -2  27   5         16.99         12.31        20.43 o                         
  -1  27   5          1.02         -5.78        15.05 o                         
   0  27   5          0.17        -12.04        15.73 o                         
   1  27   5          9.26         -2.36        15.68 o                         
   2  27   5         17.16         29.75        17.28 o                         
   0  28   5         39.34         38.35        18.14 o                         
  -8   0   6        139.14        116.96        17.38 o                         
  -7   0   6         13.88          7.23        12.49 o                         
  -6   0   6         47.61         62.93        11.01 o                         
  -5   0   6        365.49        365.97        25.10 o                         
  -4   0   6        901.32        848.68        26.05 o                         
  -3   0   6        518.46        594.25        17.20 o                         
  -2   0   6       3464.71       3690.27       112.68 o                         
  -1   0   6       7676.11       7441.28       189.85 o                         
   0   0   6       1598.07       1800.36        55.29 o                         
   1   0   6      10769.99      11126.67       331.85 o                         
   2   0   6       1466.61       1488.27        41.04 o                         
   3   0   6       1970.48       2024.65        52.69 o                         
   4   0   6         52.77         43.81         8.34 o                         
   5   0   6        410.96        416.74        16.74 o                         
   6   0   6        156.37        149.46        14.40 o                         
   7   0   6        732.63        761.62        33.52 o                         
  -8   1   6          7.33         -3.22        10.83 o                         
  -7   1   6         10.16         16.97         9.50 o                         
  -6   1   6        156.45        151.05         8.25 o                         
  -5   1   6        487.43        496.10        13.32 o                         
  -4   1   6        472.99        451.41        12.12 o                         
  -3   1   6        581.46        600.77        15.64 o                         
  -2   1   6        565.22        516.02        12.36 o                         
  -1   1   6        816.11        772.50        16.99 o                         
   0   1   6       2703.71       2670.67        56.99 o                         
   1   1   6        909.12        973.76        21.52 o                         
   2   1   6        786.38        787.88        17.15 o                         
   3   1   6        185.78        174.48         7.37 o                         
   4   1   6        892.02        884.30        18.96 o                         
   5   1   6        395.61        399.08        10.98 o                         
   6   1   6        586.46        616.25        19.05 o                         
   7   1   6          0.05         -8.09        11.24 o                         
  -8   2   6         19.91         28.96        14.84 o                         
  -7   2   6         67.46         73.47        10.92 o                         
  -6   2   6         46.44         43.27         7.80 o                         
  -5   2   6        360.04        350.84         9.86 o                         
  -4   2   6        940.06        875.63        17.58 o                         
  -3   2   6        222.75        192.81         9.63 o                         
  -2   2   6          2.66          2.97         3.51 o                         
  -1   2   6        769.66        789.43        15.43 o                         
   0   2   6        177.89        153.35         8.46 o                         
   1   2   6        374.93        330.28        16.29 o                         
   2   2   6        384.55        458.53        13.66 o                         
   3   2   6        812.62        758.94        16.40 o                         
   4   2   6        549.77        499.19        14.30 o                         
   5   2   6        465.24        433.27        13.66 o                         
   6   2   6          2.45          0.37         8.31 o                         
   7   2   6         15.21         18.74        10.92 o                         
  -8   3   6        144.59        149.82        15.14 o                         
  -7   3   6        150.09        139.68        11.56 o                         
  -6   3   6        910.02        837.04        19.92 o                         
  -5   3   6        114.33        103.53         6.73 o                         
  -4   3   6         96.64        101.39         5.98 o                         
  -3   3   6        781.67        799.23        14.44 o                         
  -2   3   6        936.68       1061.54        19.15 o                         
  -1   3   6       4173.59       4078.79        71.17 o                         
   0   3   6        254.70        217.70         8.09 o                         
   1   3   6       3911.35       3895.47        67.26 o                         
   2   3   6        300.14        264.44         7.92 o                         
   3   3   6        408.53        430.34        11.32 o                         
   4   3   6          0.91         -7.22         7.22 o                         
   5   3   6       2389.27       2441.37        40.79 o                         
   6   3   6         11.63          9.69         8.22 o                         
   7   3   6         14.46          4.07        11.03 o                         
  -8   4   6         11.20          1.34        14.40 o                         
  -7   4   6         15.40          7.79        11.74 o                         
  -6   4   6         16.58         10.03         8.94 o                         
  -5   4   6         37.14         44.99         7.87 o                         
  -4   4   6        227.63        222.76         7.85 o                         
  -3   4   6         41.94         37.13         4.39 o                         
  -2   4   6       2249.69       2347.62        37.24 o                         
  -1   4   6        814.60        748.47        15.09 o                         
   0   4   6        417.34        472.51        13.50 o                         
   1   4   6       7437.62       7680.91       139.04 o                         
   2   4   6       1557.62       1687.45        30.80 o                         
   3   4   6         26.88         50.13         5.42 o                         
   4   4   6         85.02         76.44         6.38 o                         
   5   4   6        522.53        529.53        14.39 o                         
   6   4   6        298.73        278.75        11.37 o                         
   7   4   6         10.18          8.51        11.22 o                         
  -8   5   6         86.57         76.03        15.20 o                         
  -7   5   6        149.95        157.48        12.35 o                         
  -6   5   6        199.30        174.27        11.31 o                         
  -5   5   6        219.17        202.46         9.19 o                         
  -4   5   6         10.29          5.64         5.39 o                         
  -3   5   6        108.45        102.13         4.64 o                         
  -2   5   6       3126.31       3062.57        50.41 o                         
  -1   5   6        190.94        220.06         9.10 o                         
   0   5   6        142.06        110.53         4.95 o                         
   1   5   6       2521.16       2854.48        52.92 o                         
   2   5   6        496.31        457.94        12.06 o                         
   3   5   6        195.97        167.44         6.53 o                         
   4   5   6       1037.13        994.98        20.57 o                         
   5   5   6        124.77        118.60         9.30 o                         
   6   5   6         88.30         82.83         9.00 o                         
   7   5   6        114.04        146.07        11.95 o                         
  -8   6   6          3.52          5.28        15.60 o                         
  -7   6   6        206.06        177.46        13.32 o                         
  -6   6   6         50.16         34.78         9.14 o                         
  -5   6   6         38.69         23.91         7.50 o                         
  -4   6   6         40.51         36.43         5.20 o                         
  -3   6   6         27.22         19.53         4.40 o                         
  -2   6   6        552.06        636.04        14.23 o                         
  -1   6   6        896.75        857.56        18.42 o                         
   0   6   6        145.40        152.54         5.37 o                         
   1   6   6          0.87         -2.93         4.69 o                         
   2   6   6       2445.20       2589.96        45.95 o                         
   3   6   6        416.97        402.25        10.77 o                         
   4   6   6        162.19        159.31         7.89 o                         
   5   6   6        326.61        302.23        10.00 o                         
   6   6   6        159.11        180.47         9.85 o                         
   7   6   6        131.17        145.34        12.00 o                         
  -8   7   6         25.45         18.05        16.40 o                         
  -7   7   6        191.98        173.04        13.42 o                         
  -6   7   6         37.12         20.32         9.46 o                         
  -5   7   6        202.84        236.52         8.28 o                         
  -4   7   6        303.57        275.18         8.56 o                         
  -3   7   6        619.13        618.57        12.51 o                         
  -2   7   6       1867.26       1941.39        34.84 o                         
  -1   7   6       1673.01       1616.46        31.25 o                         
   0   7   6          4.39          9.62         4.11 o                         
   1   7   6        186.70        210.18         8.71 o                         
   2   7   6        781.20        793.39        17.38 o                         
   3   7   6        973.40       1055.25        20.68 o                         
   4   7   6        423.13        434.15        13.11 o                         
   5   7   6        410.08        437.06        12.06 o                         
   6   7   6          7.84          6.74         8.99 o                         
   7   7   6          3.94         -4.45        15.10 o                         
  -7   8   6          4.67        -11.80        11.80 o                         
  -6   8   6          0.00         12.51         9.57 o                         
  -5   8   6       1672.82       1762.22        30.49 o                         
  -4   8   6        622.44        640.87        13.91 o                         
  -3   8   6         40.26         46.21         4.09 o                         
  -2   8   6       6723.80       6978.58       135.53 o                         
  -1   8   6       9005.41       9279.87       179.32 o                         
   0   8   6        217.53        223.36         9.95 o                         
   1   8   6        243.04        243.61         7.39 o                         
   2   8   6         93.41         90.37         6.18 o                         
   3   8   6          3.32         -3.69         5.85 o                         
   4   8   6        602.18        573.26        14.65 o                         
   5   8   6          7.11         17.78         8.44 o                         
   6   8   6          7.18         -2.56        10.08 o                         
   7   8   6         11.12         -4.35        11.39 o                         
  -7   9   6         74.17         74.57        12.54 o                         
  -6   9   6       1030.78       1050.86        23.49 o                         
  -5   9   6          4.58          8.24         6.41 o                         
  -4   9   6       1283.41       1282.50        22.81 o                         
  -3   9   6        473.52        445.71        11.45 o                         
  -2   9   6         21.71         14.06         6.71 o                         
  -1   9   6        103.34        117.79         6.30 o                         
   0   9   6         57.54         66.85         5.96 o                         
   1   9   6         52.45         57.32         5.03 o                         
   2   9   6         19.67         32.43         5.76 o                         
   3   9   6        141.86        128.99         6.98 o                         
   4   9   6          6.91          0.63         6.62 o                         
   5   9   6        510.22        437.13        13.63 o                         
   6   9   6        104.34        103.61         9.94 o                         
   7   9   6         65.00         31.34        12.03 o                         
  -7  10   6         66.98         56.23        13.04 o                         
  -6  10   6         87.05         83.17        10.94 o                         
  -5  10   6         38.88         51.69         7.30 o                         
  -4  10   6        364.06        417.90        11.38 o                         
  -3  10   6          0.04         -1.26         4.90 o                         
  -2  10   6       1452.85       1547.69        33.14 o                         
  -1  10   6        122.46        140.63         8.00 o                         
   0  10   6        142.31        159.57         5.98 o                         
   1  10   6        268.78        308.08         9.77 o                         
   2  10   6       5526.35       5761.21        94.20 o                         
   3  10   6        568.32        606.83        16.28 o                         
   4  10   6         89.13        102.25         7.47 o                         
   5  10   6        346.00        311.33        10.50 o                         
   6  10   6        105.16        100.49        10.02 o                         
   7  10   6         36.72         32.69        12.79 o                         
  -7  11   6         31.95         24.22        12.92 o                         
  -6  11   6         56.71         53.52         9.19 o                         
  -5  11   6          6.46          9.67         6.58 o                         
  -4  11   6        762.56        772.02        17.96 o                         
  -3  11   6         26.80         31.91         5.56 o                         
  -2  11   6         95.64         87.32         7.83 o                         
  -1  11   6        391.08        459.63        13.09 o                         
   0  11   6          0.74         -4.43         4.43 o                         
   1  11   6         25.31         23.58         5.31 o                         
   2  11   6        425.12        439.21        12.17 o                         
   3  11   6          0.12         -0.30         6.60 o                         
   4  11   6        235.02        228.36         9.28 o                         
   5  11   6        353.54        313.57        10.79 o                         
   6  11   6         19.71         29.33         9.52 o                         
   7  11   6          8.39          2.32        18.59 o                         
  -7  12   6        110.13        110.04        11.79 o                         
  -6  12   6          1.47          2.23        10.13 o                         
  -5  12   6        334.46        362.36        12.08 o                         
  -4  12   6        231.75        260.70         8.86 o                         
  -3  12   6          1.29         -6.14         6.14 o                         
  -2  12   6        133.04        116.67         8.76 o                         
  -1  12   6       1131.23       1178.10        23.00 o                         
   0  12   6         42.84         49.41         4.99 o                         
   1  12   6         47.50         57.78         5.55 o                         
   2  12   6         11.45          9.45         6.61 o                         
   3  12   6         14.96         12.52         6.98 o                         
   4  12   6        204.59        197.65         9.76 o                         
   5  12   6        258.71        231.65        10.14 o                         
   6  12   6         14.14         24.94        10.97 o                         
   7  12   6         26.88         60.65        18.08 o                         
  -7  13   6          1.83        -11.58        11.58 o                         
  -6  13   6         29.78         33.21        10.37 o                         
  -5  13   6        190.59        222.36        10.84 o                         
  -4  13   6         23.08         35.27         6.48 o                         
  -3  13   6        268.14        266.16         9.48 o                         
  -2  13   6        209.54        208.41         8.57 o                         
  -1  13   6         29.04         31.67         7.74 o                         
   0  13   6         63.51         76.67         7.43 o                         
   1  13   6         32.39         25.59         5.59 o                         
   2  13   6          0.33          3.40         6.81 o                         
   3  13   6          0.38         16.95         7.86 o                         
   4  13   6        245.60        281.17        14.83 o                         
   5  13   6         35.37         19.06        11.22 o                         
   6  13   6         46.00         30.67        12.19 o                         
   7  13   6         18.51        -10.15        18.77 o                         
  -7  14   6         28.72         23.77        16.84 o                         
  -6  14   6         65.51         79.60        11.29 o                         
  -5  14   6        133.40        154.03        11.12 o                         
  -4  14   6         73.76         52.63         8.15 o                         
  -3  14   6          6.26          6.76         5.82 o                         
  -2  14   6        880.09        870.25        23.32 o                         
  -1  14   6          9.06          8.03         5.00 o                         
   0  14   6         13.52         14.55         6.47 o                         
   1  14   6         42.45         47.33         6.34 o                         
   2  14   6       1077.12       1063.20        23.08 o                         
   3  14   6        844.64        854.82        20.13 o                         
   4  14   6          2.35          7.72        10.07 o                         
   5  14   6        125.74        130.05        12.70 o                         
   6  14   6          2.63         13.18        13.80 o                         
  -7  15   6         26.66         51.12        37.27 o                         
  -6  15   6          3.06         14.70        11.60 o                         
  -5  15   6          2.13        -10.18        10.18 o                         
  -4  15   6        403.43        381.46        11.61 o                         
  -3  15   6         36.85         37.00         6.51 o                         
  -2  15   6         52.27         46.23         7.99 o                         
  -1  15   6        928.00        876.34        20.41 o                         
   0  15   6        419.80        412.42        14.05 o                         
   1  15   6         56.40         48.59         6.62 o                         
   2  15   6       1746.14       1775.45        34.46 o                         
   3  15   6        195.49        168.73        11.94 o                         
   4  15   6        108.70         87.80         9.82 o                         
   5  15   6        467.50        430.51        21.17 o                         
   6  15   6          9.95         20.51        14.89 o                         
  -6  16   6          9.82          6.53        12.29 o                         
  -5  16   6          3.14         -0.80        10.40 o                         
  -4  16   6         41.54         45.47        12.00 o                         
  -3  16   6         86.09        107.12         7.80 o                         
  -2  16   6         86.13         84.36         8.95 o                         
  -1  16   6       1055.57       1071.53        24.02 o                         
   0  16   6        108.11        112.90         8.06 o                         
   1  16   6          3.13         -0.26         6.75 o                         
   2  16   6         66.86         75.29         7.99 o                         
   3  16   6          1.09         -5.35         8.81 o                         
   4  16   6         49.63         59.72        10.25 o                         
   5  16   6        109.39         97.06        13.14 o                         
   6  16   6          2.01          6.81        15.74 o                         
  -6  17   6          6.29         13.16        15.91 o                         
  -5  17   6         23.20         31.82        11.70 o                         
  -4  17   6          7.50         -1.67         7.75 o                         
  -3  17   6          5.68          0.87         8.81 o                         
  -2  17   6         70.09         72.72         9.28 o                         
  -1  17   6        155.33        163.60         9.10 o                         
   0  17   6        458.50        423.21        13.55 o                         
   1  17   6       1857.77       1821.31        36.17 o                         
   2  17   6         10.20         -4.02         7.75 o                         
   3  17   6          1.74         -4.68         8.83 o                         
   4  17   6        122.19        131.80        11.19 o                         
   5  17   6         48.38         31.58        13.61 o                         
   6  17   6         35.25         38.18        17.61 o                         
  -6  18   6        107.30        113.58        16.48 o                         
  -5  18   6        182.79        199.21        15.24 o                         
  -4  18   6        203.46        222.34        11.47 o                         
  -3  18   6        136.49        159.38        10.69 o                         
  -2  18   6        161.63        147.28        10.35 o                         
  -1  18   6         12.82         10.73         9.38 o                         
   0  18   6        296.61        296.62        12.01 o                         
   1  18   6        346.28        360.15        11.35 o                         
   2  18   6        263.45        264.17        10.41 o                         
   3  18   6          7.24         -1.13         9.46 o                         
   4  18   6        139.03        142.07        11.47 o                         
   5  18   6         44.41         51.06        18.73 o                         
   6  18   6        184.91        199.13        25.84 o                         
  -6  19   6          2.73         32.62        17.89 o                         
  -5  19   6          1.20          0.43        17.36 o                         
  -4  19   6         14.64         17.42        10.03 o                         
  -3  19   6        277.76        248.31        12.06 o                         
  -2  19   6         24.51         41.23         9.74 o                         
  -1  19   6         32.60         24.30         8.23 o                         
   0  19   6          0.03         -7.62         8.53 o                         
   1  19   6         56.85         50.64         8.10 o                         
   2  19   6       1258.41       1275.93        28.77 o                         
   3  19   6          1.42        -10.00        10.00 o                         
   4  19   6          0.28         -4.97        11.23 o                         
   5  19   6         59.40         46.49        16.08 o                         
  -5  20   6          4.24         -4.54        14.12 o                         
  -4  20   6         88.77         66.08        10.60 o                         
  -3  20   6        195.82        234.42        13.86 o                         
  -2  20   6         16.18         22.82        10.20 o                         
  -1  20   6          0.50          5.28         7.06 o                         
   0  20   6          0.07         -6.06         8.77 o                         
   1  20   6          0.11         19.11         9.12 o                         
   2  20   6         33.18         37.43         9.69 o                         
   3  20   6         60.11         36.45        10.92 o                         
   4  20   6         49.91         15.88        12.06 o                         
   5  20   6          5.01         -4.62        16.40 o                         
  -5  21   6         37.72         41.65        17.03 o                         
  -4  21   6         29.71         43.52        11.41 o                         
  -3  21   6        222.96        167.02        13.02 o                         
  -2  21   6         29.41         38.12        11.42 o                         
  -1  21   6          6.20          8.36         8.37 o                         
   0  21   6        406.57        417.68        14.68 o                         
   1  21   6        118.49        137.10        10.32 o                         
   2  21   6        173.12        170.47        11.09 o                         
   3  21   6        607.85        622.96        18.00 o                         
   4  21   6         17.71          5.26        13.59 o                         
   5  21   6         36.71         26.27        19.85 o                         
  -5  22   6        192.19        229.21        17.32 o                         
  -4  22   6         52.41         81.69        13.01 o                         
  -3  22   6         96.98        112.10        13.13 o                         
  -2  22   6          1.27         -4.07        11.82 o                         
  -1  22   6        390.12        326.03        13.75 o                         
   0  22   6         39.43         25.67        10.51 o                         
   1  22   6         32.85         21.67        10.61 o                         
   2  22   6         46.38         38.07        10.49 o                         
   3  22   6         21.49         15.60        14.24 o                         
   4  22   6          2.53          5.80        14.89 o                         
  -4  23   6         36.15         68.90        17.06 o                         
  -3  23   6         23.47         27.56        13.48 o                         
  -2  23   6         39.14         54.62        15.66 o                         
  -1  23   6          2.77         10.20         8.79 o                         
   0  23   6          0.84        -11.03        11.03 o                         
   1  23   6        689.88        651.82        26.08 o                         
   2  23   6         13.57         11.90        11.14 o                         
   3  23   6         36.14         20.91        12.67 o                         
   4  23   6          6.01          6.39        16.18 o                         
  -4  24   6         14.16         22.49        15.44 o                         
  -3  24   6         34.13         37.68        14.47 o                         
  -2  24   6         15.59         15.82        13.69 o                         
  -1  24   6         27.22         24.44         9.12 o                         
   0  24   6        111.14        146.15        12.76 o                         
   1  24   6         64.60         68.69        12.16 o                         
   2  24   6         32.22         24.06        13.27 o                         
   3  24   6         71.71         30.06        14.33 o                         
  -3  25   6          4.72        -14.86        16.01 o                         
  -2  25   6          2.54         19.48        14.59 o                         
  -1  25   6         11.52         -7.21        13.51 o                         
   0  25   6        161.57        156.91        12.96 o                         
   1  25   6         64.12         69.98        15.33 o                         
   2  25   6         38.59         27.90        15.18 o                         
   3  25   6         22.67        -12.21        15.93 o                         
  -2  26   6          5.30         34.39        16.77 o                         
  -1  26   6          0.50        -13.22        15.79 o                         
   0  26   6          0.44         -4.52        13.25 o                         
   1  26   6        313.17        350.52        17.62 o                         
   2  26   6         19.42         37.55        17.46 o                         
  -1  27   6          1.55          8.35        19.40 o                         
   0  27   6          4.60         11.22        16.58 o                         
   1  27   6         26.43         60.45        17.21 o                         
  -8   1   7          9.45         17.46        13.83 o                         
  -7   1   7         15.70         12.98         9.30 o                         
  -6   1   7         19.27         25.31         8.21 o                         
  -5   1   7         23.60         13.08         6.38 o                         
  -4   1   7       1588.07       1558.74        29.37 o                         
  -3   1   7        227.40        283.09        10.97 o                         
  -2   1   7        340.23        334.56        11.86 o                         
  -1   1   7        124.65        130.67         5.37 o                         
   0   1   7        470.15        450.28        12.97 o                         
   1   1   7        202.49        184.22        12.20 o                         
   2   1   7         30.69         46.25         5.79 o                         
   3   1   7        110.30        119.49         6.03 o                         
   4   1   7        819.77        872.54        18.50 o                         
   5   1   7          6.05         -3.80         8.13 o                         
   6   1   7         38.08         35.69         9.58 o                         
   7   1   7          0.09         -3.77        11.41 o                         
  -8   2   7         48.89         29.68        15.35 o                         
  -7   2   7         81.91         86.57        10.06 o                         
  -6   2   7        166.15        166.38        10.09 o                         
  -5   2   7       1930.07       1876.70        31.98 o                         
  -4   2   7         41.19         48.53         6.12 o                         
  -3   2   7        588.90        632.13        12.61 o                         
  -2   2   7       1819.47       1732.27        33.17 o                         
  -1   2   7       1026.10       1042.82        18.71 o                         
   0   2   7        658.28        699.98        23.52 o                         
   1   2   7        306.93        311.27        13.51 o                         
   2   2   7        367.53        385.39        14.99 o                         
   3   2   7       1229.03       1217.15        25.20 o                         
   4   2   7        167.01        165.63         7.20 o                         
   5   2   7        622.90        638.78        15.78 o                         
   6   2   7          3.42         -5.80         9.27 o                         
   7   2   7        242.89        264.42        13.81 o                         
  -8   3   7          2.49         14.47        14.29 o                         
  -7   3   7         57.75         61.20        11.60 o                         
  -6   3   7         10.09         16.98         8.56 o                         
  -5   3   7        167.79        149.03         8.26 o                         
  -4   3   7         64.48         61.92         6.06 o                         
  -3   3   7        157.20        167.11         7.53 o                         
  -2   3   7       3066.11       3149.69        68.94 o                         
  -1   3   7        670.92        668.69        14.07 o                         
   0   3   7          4.25         -1.92         4.87 o                         
   1   3   7        815.84        875.00        20.83 o                         
   2   3   7        851.56        798.58        18.48 o                         
   3   3   7        143.46        155.92         7.00 o                         
   4   3   7         49.77         45.74         6.87 o                         
   5   3   7        194.64        187.02         8.56 o                         
   6   3   7          0.08         14.23         8.72 o                         
   7   3   7          9.46         14.88        11.96 o                         
  -8   4   7         57.68         65.83        15.14 o                         
  -7   4   7         40.94         43.68        11.34 o                         
  -6   4   7        626.77        559.95        21.64 o                         
  -5   4   7         64.59         54.40         7.82 o                         
  -4   4   7         16.23         33.87         6.02 o                         
  -3   4   7        782.47        778.90        14.65 o                         
  -2   4   7        501.56        574.40        13.75 o                         
  -1   4   7       1070.93       1060.96        20.17 o                         
   0   4   7       1791.52       1821.41        34.70 o                         
   1   4   7        319.26        329.84        18.43 o                         
   2   4   7          0.86         -2.25         5.64 o                         
   3   4   7         89.66        113.88         9.45 o                         
   4   4   7         79.77         76.22         6.98 o                         
   5   4   7        119.79        127.61         8.06 o                         
   6   4   7         38.71         37.27         9.13 o                         
   7   4   7          2.02        -11.58        11.58 o                         
  -8   5   7          1.11         20.55        15.23 o                         
  -7   5   7          5.15          4.51        11.59 o                         
  -6   5   7        125.43        116.99         9.85 o                         
  -5   5   7          6.45          5.98         7.91 o                         
  -4   5   7        195.42        213.29         7.46 o                         
  -3   5   7        751.06        735.62        14.16 o                         
  -2   5   7       9019.50       9109.07       166.42 o                         
  -1   5   7       1249.87       1395.70        27.38 o                         
   0   5   7        365.14        331.05        15.44 o                         
   1   5   7        601.64        611.05        16.69 o                         
   2   5   7       2694.95       2901.24        54.37 o                         
   3   5   7        580.10        644.09        15.72 o                         
   4   5   7        480.45        455.16        13.28 o                         
   5   5   7       1090.40       1071.10        22.08 o                         
   6   5   7         54.22         79.37        10.54 o                         
   7   5   7          0.66        -12.77        12.77 o                         
  -7   6   7         62.06         77.55        12.33 o                         
  -6   6   7          2.48          8.36         9.28 o                         
  -5   6   7        191.86        199.67         9.84 o                         
  -4   6   7        115.82        130.92         6.36 o                         
  -3   6   7        599.75        615.48        12.84 o                         
  -2   6   7       4281.98       4301.04        74.21 o                         
  -1   6   7        882.94        911.88        19.51 o                         
   0   6   7         51.34         67.34         4.84 o                         
   1   6   7       2267.21       2412.99        45.42 o                         
   2   6   7        326.39        329.01         8.07 o                         
   3   6   7        593.71        546.10        14.56 o                         
   4   6   7        121.04        139.67         7.60 o                         
   5   6   7          8.94          8.75         7.56 o                         
   6   6   7         22.21          6.69        10.07 o                         
   7   6   7         35.23         53.38        12.00 o                         
  -7   7   7        218.41        217.08        17.63 o                         
  -6   7   7         31.35         35.68         9.42 o                         
  -5   7   7         65.85         80.57         7.01 o                         
  -4   7   7        305.44        307.74        10.14 o                         
  -3   7   7        501.20        459.91        11.17 o                         
  -2   7   7       1392.48       1455.25        27.05 o                         
  -1   7   7        142.46        144.14         9.22 o                         
   0   7   7        319.84        322.01        12.44 o                         
   1   7   7        790.11        958.19        20.58 o                         
   2   7   7         11.12          5.35         5.03 o                         
   3   7   7         39.11         51.20         6.42 o                         
   4   7   7         27.69         16.00         6.82 o                         
   5   7   7         87.54         90.29         8.33 o                         
   6   7   7         26.18         36.25         9.41 o                         
   7   7   7         16.12         18.07        12.99 o                         
  -7   8   7         95.91        120.05        15.75 o                         
  -6   8   7        402.92        438.14        16.22 o                         
  -5   8   7        657.99        695.08        16.60 o                         
  -4   8   7        163.01        169.89         6.25 o                         
  -3   8   7       2039.91       1993.25        31.01 o                         
  -2   8   7          0.40          6.30         4.90 o                         
  -1   8   7         18.07         32.05         7.03 o                         
   0   8   7       1219.31       1294.35        25.93 o                         
   1   8   7       1783.45       1974.91        35.81 o                         
   2   8   7        227.65        248.53         8.20 o                         
   3   8   7        134.38        148.88         7.50 o                         
   4   8   7        435.12        467.71        14.05 o                         
   5   8   7        142.29        157.89         9.41 o                         
   6   8   7         10.97          5.66         9.64 o                         
   7   8   7          7.94         13.94        13.61 o                         
  -7   9   7          7.29         -2.73        12.45 o                         
  -6   9   7        382.86        352.46        15.95 o                         
  -5   9   7         63.63         46.17         7.70 o                         
  -4   9   7        133.62        153.72         7.23 o                         
  -3   9   7         16.54         13.28         5.90 o                         
  -2   9   7        302.11        350.48        17.69 o                         
  -1   9   7        330.32        317.21         9.96 o                         
   0   9   7        112.44        112.27         5.69 o                         
   1   9   7        144.96        153.37         6.65 o                         
   2   9   7          2.35          5.78         5.33 o                         
   3   9   7         28.43         18.72         6.56 o                         
   4   9   7         55.42         46.74         8.18 o                         
   5   9   7        131.21         94.86         9.57 o                         
   6   9   7          2.15          2.26         9.82 o                         
   7   9   7          1.08         -7.68        13.72 o                         
  -7  10   7         80.57         82.56        13.30 o                         
  -6  10   7          8.55          2.62         9.69 o                         
  -5  10   7        141.04        125.60         7.66 o                         
  -4  10   7        281.18        289.64        10.21 o                         
  -3  10   7        414.84        411.91        14.63 o                         
  -2  10   7        208.49        223.36        11.05 o                         
  -1  10   7        690.48        725.67        17.42 o                         
   0  10   7       1387.07       1444.11        28.75 o                         
   1  10   7        295.85        318.64         9.26 o                         
   2  10   7        531.16        481.88        12.46 o                         
   3  10   7          4.13          8.25         7.16 o                         
   4  10   7        252.70        256.14         9.72 o                         
   5  10   7        239.41        220.28        10.32 o                         
   6  10   7         95.13        107.99        10.81 o                         
   7  10   7         10.14         15.43        14.16 o                         
  -7  11   7          0.36          1.44        13.43 o                         
  -6  11   7        839.52        783.39        19.00 o                         
  -5  11   7        197.09        165.85         9.47 o                         
  -4  11   7        141.35        166.46         7.35 o                         
  -3  11   7         23.04         24.40         6.76 o                         
  -2  11   7        181.76        156.91         9.19 o                         
  -1  11   7       2026.31       2060.38        39.78 o                         
   0  11   7        134.08        122.98         5.74 o                         
   1  11   7        572.39        626.85        14.60 o                         
   2  11   7       1318.89       1334.74        24.97 o                         
   3  11   7         39.92         29.31         7.91 o                         
   4  11   7          1.95          0.00         8.20 o                         
   5  11   7         21.20          6.92         9.19 o                         
   6  11   7         66.98         74.53        11.08 o                         
   7  11   7          0.05          1.89        15.92 o                         
  -7  12   7         14.54          8.14        13.32 o                         
  -6  12   7          0.18          1.72         9.49 o                         
  -5  12   7          0.36         -8.50         8.50 o                         
  -4  12   7        586.95        591.51        14.96 o                         
  -3  12   7        789.49        760.02        23.51 o                         
  -2  12   7         62.87         82.91        12.49 o                         
  -1  12   7         18.04         22.60         7.93 o                         
   0  12   7        200.40        185.72         6.63 o                         
   1  12   7        333.76        317.92         9.32 o                         
   2  12   7        521.85        522.98        13.72 o                         
   3  12   7        108.25        118.42         8.24 o                         
   4  12   7        237.63        217.00        10.74 o                         
   5  12   7        268.86        269.94        12.33 o                         
   6  12   7         57.07         61.51        11.54 o                         
  -7  13   7          1.91         14.80        14.43 o                         
  -6  13   7          0.01         -2.27        10.28 o                         
  -5  13   7          2.92          9.65         8.94 o                         
  -4  13   7        289.10        313.64        14.19 o                         
  -3  13   7         17.77         37.10         9.33 o                         
  -2  13   7        760.43        740.81        21.28 o                         
  -1  13   7        775.26        716.10        19.47 o                         
   0  13   7        135.42        126.87         6.07 o                         
   1  13   7        905.55        895.80        18.02 o                         
   2  13   7       1093.72       1110.88        22.39 o                         
   3  13   7        142.48        151.12         8.62 o                         
   4  13   7        323.30        283.71        11.36 o                         
   5  13   7         88.50         77.94        10.83 o                         
   6  13   7        201.64        243.06        15.15 o                         
  -7  14   7         42.48         28.48        16.86 o                         
  -6  14   7        304.03        307.17        13.47 o                         
  -5  14   7         11.42          3.20         9.34 o                         
  -4  14   7         88.25         95.94         8.66 o                         
  -3  14   7        178.34        168.89        11.01 o                         
  -2  14   7        267.06        247.05        11.22 o                         
  -1  14   7         19.12         20.50         5.06 o                         
   0  14   7        290.41        318.84        12.54 o                         
   1  14   7         52.67         61.35         6.29 o                         
   2  14   7        725.66        717.07        16.82 o                         
   3  14   7        427.56        457.11        13.59 o                         
   4  14   7        636.16        584.59        21.07 o                         
   5  14   7        494.49        515.84        18.08 o                         
   6  14   7         16.55        -12.26        15.96 o                         
  -6  15   7         96.41         72.22        11.90 o                         
  -5  15   7         16.35         10.31        10.93 o                         
  -4  15   7        144.20        150.09         8.64 o                         
  -3  15   7        125.88        134.50        11.08 o                         
  -2  15   7          0.11         -0.48        10.15 o                         
  -1  15   7          6.38         18.07         6.80 o                         
   0  15   7        781.01        751.88        19.43 o                         
   1  15   7          0.90         -2.05         7.25 o                         
   2  15   7        236.08        249.36         8.94 o                         
   3  15   7        323.34        305.31        12.43 o                         
   4  15   7          0.02         10.89        10.51 o                         
   5  15   7          5.16          1.84        13.29 o                         
   6  15   7         23.40         34.38        16.57 o                         
  -6  16   7          0.44         10.62        12.41 o                         
  -5  16   7         88.74        119.50        11.95 o                         
  -4  16   7         35.95         48.65         9.30 o                         
  -3  16   7        362.68        397.75        26.18 o                         
  -2  16   7        820.79        826.67        25.25 o                         
  -1  16   7         31.73         50.68         6.14 o                         
   0  16   7         42.28         42.39         7.62 o                         
   1  16   7        368.70        336.08        13.56 o                         
   2  16   7        595.43        593.81        19.67 o                         
   3  16   7        151.94        162.03        10.45 o                         
   4  16   7          0.73         -9.25        11.08 o                         
   5  16   7          6.51          6.16        12.74 o                         
   6  16   7         42.11         22.43        17.52 o                         
  -6  17   7          1.59          7.39        15.56 o                         
  -5  17   7         40.34         26.13        17.92 o                         
  -4  17   7         69.18         88.11         7.67 o                         
  -3  17   7         28.79         15.69        12.34 o                         
  -2  17   7        464.15        406.03        25.75 o                         
  -1  17   7        704.40        669.02        19.34 o                         
   0  17   7         16.43         32.25        11.69 o                         
   1  17   7       2801.76       2881.16        49.63 o                         
   2  17   7       1581.29       1671.46        36.69 o                         
   3  17   7         36.15         28.93        10.00 o                         
   4  17   7         16.50         19.13        11.10 o                         
   5  17   7          8.69         -9.46        14.30 o                         
   6  17   7          4.04          3.42        32.22 o                         
  -6  18   7         64.56         81.53        15.66 o                         
  -5  18   7          4.44          4.02        12.10 o                         
  -4  18   7          0.44          8.31         8.26 o                         
  -3  18   7        128.69        104.41         8.24 o                         
  -2  18   7        116.70         79.74        11.04 o                         
  -1  18   7          3.14          2.41         6.19 o                         
   0  18   7         21.13         15.29         8.54 o                         
   1  18   7        503.12        531.14        14.41 o                         
   2  18   7         59.49         48.94         9.38 o                         
   3  18   7        119.52        113.97        10.71 o                         
   4  18   7          0.10        -10.91        11.30 o                         
   5  18   7         45.03         69.12        14.81 o                         
  -5  19   7         62.55         48.48        13.15 o                         
  -4  19   7        112.14         90.17         9.71 o                         
  -3  19   7         25.41         33.29         7.49 o                         
  -2  19   7        345.70        346.43        16.89 o                         
  -1  19   7        325.12        279.48        13.34 o                         
   0  19   7        168.92        163.33        10.95 o                         
   1  19   7          3.38         -3.53         8.46 o                         
   2  19   7        343.70        338.67        12.27 o                         
   3  19   7         70.34         74.99        10.84 o                         
   4  19   7        188.48        179.70        13.47 o                         
   5  19   7          1.03        -20.28        24.00 o                         
  -5  20   7        103.90        126.11        13.98 o                         
  -4  20   7          0.07         10.50        10.72 o                         
  -3  20   7         52.38         92.22         8.84 o                         
  -2  20   7          5.88         11.99        10.38 o                         
  -1  20   7        141.85        109.18        11.20 o                         
   0  20   7          9.03          4.09         9.05 o                         
   1  20   7         34.12         37.02         9.45 o                         
   2  20   7         41.12         22.45        11.52 o                         
   3  20   7         49.02         47.95        11.01 o                         
   4  20   7         86.09         85.47        13.56 o                         
   5  20   7          7.39         37.13        20.38 o                         
  -5  21   7         10.31         19.32        14.03 o                         
  -4  21   7          3.09         -9.80         9.80 o                         
  -3  21   7         22.00         28.48        14.22 o                         
  -2  21   7         55.04         44.35        12.29 o                         
  -1  21   7         79.24         77.19        11.70 o                         
   0  21   7        125.14        114.43        10.48 o                         
   1  21   7         30.50         10.32         9.89 o                         
   2  21   7         49.98         41.17        10.53 o                         
   3  21   7          6.18         -9.05        11.37 o                         
   4  21   7         12.20        -13.96        13.96 o                         
  -4  22   7         21.70         43.28        11.27 o                         
  -3  22   7        444.91        467.98        19.26 o                         
  -2  22   7         10.43         11.06        11.88 o                         
  -1  22   7         82.45         51.83        14.55 o                         
   0  22   7        218.86        225.71        13.31 o                         
   1  22   7          2.30         12.26        10.87 o                         
   2  22   7          7.66          2.46        11.00 o                         
   3  22   7          8.78          9.04        12.05 o                         
   4  22   7         47.31         30.59        17.12 o                         
  -4  23   7        124.85        167.69        19.10 o                         
  -3  23   7        102.94        106.60        17.12 o                         
  -2  23   7         82.92         52.88        17.65 o                         
  -1  23   7         13.88         13.67        12.51 o                         
   0  23   7        422.55        487.08        21.36 o                         
   1  23   7        204.46        211.29        12.96 o                         
   2  23   7        444.10        478.00        16.03 o                         
   3  23   7        148.25        161.73        14.05 o                         
   4  23   7          0.03        -17.82        32.80 o                         
  -3  24   7          6.62         -2.67        14.51 o                         
  -2  24   7          0.29        -13.90        13.90 o                         
  -1  24   7         51.00         27.25        13.90 o                         
   0  24   7          0.91         -1.05        11.24 o                         
   1  24   7          2.50         11.81        13.56 o                         
   2  24   7          0.02        -11.33        13.69 o                         
   3  24   7         27.58         28.78        15.14 o                         
  -3  25   7          4.57         -3.77        16.80 o                         
  -2  25   7        122.31         80.88        15.81 o                         
  -1  25   7        202.90        171.45        16.36 o                         
   0  25   7          0.72          5.94        12.29 o                         
   1  25   7         19.86         30.05        16.13 o                         
   2  25   7         22.45         41.86        16.64 o                         
  -2  26   7          1.90         -0.42        25.37 o                         
  -1  26   7          0.24         -3.44        16.78 o                         
   0  26   7         83.56         73.67        14.77 o                         
   1  26   7        183.94        171.75        17.40 o                         
   2  26   7          0.39        -20.62        35.69 o                         
   0  27   7        112.23        107.50        38.73 o                         
  -7   0   8         30.90          8.73        13.51 o                         
  -6   0   8         12.70         11.05        11.48 o                         
  -5   0   8        694.12        731.88        38.85 o                         
  -4   0   8        177.47        162.29        11.02 o                         
  -3   0   8         93.69        133.93         7.16 o                         
  -2   0   8        594.86        615.65        21.06 o                         
  -1   0   8       1792.13       1812.31        43.72 o                         
   0   0   8         25.16         17.22         7.79 o                         
   1   0   8        214.18        190.40        13.77 o                         
   2   0   8         67.50         42.59        11.65 o                         
   3   0   8         64.36         59.64        10.83 o                         
   4   0   8       3534.27       3557.43       105.56 o                         
   5   0   8        300.62        332.45        15.45 o                         
   6   0   8          0.13         -1.31        13.53 o                         
   7   0   8          4.28          1.56        18.63 o                         
  -7   1   8          9.81          4.77         9.60 o                         
  -6   1   8          0.43         -6.44         8.17 o                         
  -5   1   8         22.57         38.50         6.85 o                         
  -4   1   8        131.07        141.39         7.55 o                         
  -3   1   8        188.36        205.48         5.91 o                         
  -2   1   8        549.66        538.48        14.45 o                         
  -1   1   8        756.82        732.07        16.12 o                         
   0   1   8          8.60         12.31         5.47 o                         
   1   1   8         28.56         26.28         7.01 o                         
   2   1   8       1870.78       1997.86        41.24 o                         
   3   1   8         21.94         25.66         6.20 o                         
   4   1   8       3356.67       3571.19        59.64 o                         
   5   1   8        972.18        991.76        21.13 o                         
   6   1   8         42.18         22.91         9.87 o                         
   7   1   8        184.38        192.28        14.13 o                         
  -7   2   8         77.09         64.69        11.27 o                         
  -6   2   8        539.90        475.61        13.33 o                         
  -5   2   8          8.34          9.64         6.91 o                         
  -4   2   8        289.87        253.33         8.86 o                         
  -3   2   8         99.32        106.65         5.46 o                         
  -2   2   8       5968.83       6194.24       111.88 o                         
  -1   2   8          6.75          7.09         4.29 o                         
   0   2   8        482.17        537.23        18.61 o                         
   1   2   8       3633.66       3656.83        77.83 o                         
   2   2   8        646.81        694.20        18.05 o                         
   3   2   8       1074.46       1108.74        26.00 o                         
   4   2   8       1153.88       1171.20        22.14 o                         
   5   2   8        350.76        355.40        11.25 o                         
   6   2   8          5.43          1.47         9.81 o                         
   7   2   8          5.48          4.84        14.18 o                         
  -7   3   8          5.15        -11.82        11.82 o                         
  -6   3   8          1.39          1.30         8.77 o                         
  -5   3   8        145.97        151.55         8.69 o                         
  -4   3   8         20.62         19.72         6.39 o                         
  -3   3   8        631.07        611.05        13.46 o                         
  -2   3   8       2239.18       2167.53        42.94 o                         
  -1   3   8       1714.15       1694.84        28.93 o                         
   0   3   8       1912.77       1887.83        40.90 o                         
   1   3   8       8872.53       9352.80       214.45 o                         
   2   3   8         26.91         24.43         5.97 o                         
   3   3   8        171.55        156.35         8.06 o                         
   4   3   8        735.43        765.69        16.70 o                         
   5   3   8         90.48         95.93         9.70 o                         
   6   3   8         79.71         68.42         9.70 o                         
   7   3   8        219.84        215.84        15.57 o                         
  -7   4   8        116.06        111.64        12.24 o                         
  -6   4   8         95.08        111.95        10.52 o                         
  -5   4   8         11.86         -3.20         7.70 o                         
  -4   4   8          4.82          8.59         6.10 o                         
  -3   4   8          4.65          0.76         5.55 o                         
  -2   4   8       4958.86       5005.84        81.62 o                         
  -1   4   8        338.52        390.29        11.95 o                         
   0   4   8       1343.85       1271.96        24.08 o                         
   1   4   8       1626.61       1785.40        37.46 o                         
   2   4   8        341.01        396.75        20.87 o                         
   3   4   8        229.06        250.53        15.28 o                         
   4   4   8         92.67        101.78         7.51 o                         
   5   4   8         18.66         16.08         8.39 o                         
   6   4   8         10.59         -1.84         9.56 o                         
   7   4   8          2.10         14.68        13.22 o                         
  -7   5   8         33.93         47.37        12.52 o                         
  -6   5   8        315.93        334.29        12.44 o                         
  -5   5   8        100.54        109.42         9.11 o                         
  -4   5   8         42.36         41.42         5.21 o                         
  -3   5   8       2563.56       2614.01        41.69 o                         
  -2   5   8         63.20         62.50         5.78 o                         
  -1   5   8        866.77        817.79        16.75 o                         
   0   5   8       2323.45       2246.45        39.83 o                         
   1   5   8        530.90        502.01        15.67 o                         
   2   5   8        847.11        945.93        21.37 o                         
   3   5   8         19.75         23.81         7.46 o                         
   4   5   8         31.24         22.49         7.06 o                         
   5   5   8         43.00         43.95         8.41 o                         
   6   5   8          6.43          6.00         9.75 o                         
   7   5   8        108.55         76.24        15.11 o                         
  -7   6   8        366.02        358.28        20.14 o                         
  -6   6   8        248.49        259.03        15.54 o                         
  -5   6   8          0.88          4.23        10.29 o                         
  -4   6   8        215.39        241.08         7.60 o                         
  -3   6   8          7.28          6.19         5.76 o                         
  -2   6   8       3691.94       3850.69        70.91 o                         
  -1   6   8        260.95        255.08        16.46 o                         
   0   6   8        247.49        245.33        14.48 o                         
   1   6   8        213.56        285.32         9.17 o                         
   2   6   8       1601.61       1673.32        35.71 o                         
   3   6   8        484.07        507.82        13.61 o                         
   4   6   8        410.21        398.47        12.14 o                         
   5   6   8        208.37        225.13         9.67 o                         
   6   6   8        228.13        208.30        11.47 o                         
   7   6   8         89.97        109.16        14.83 o                         
  -7   7   8        221.75        262.84        14.30 o                         
  -6   7   8        101.84        137.14        12.43 o                         
  -5   7   8        153.40        196.26         9.78 o                         
  -4   7   8          4.25         10.71         5.59 o                         
  -3   7   8       3271.59       3370.85        59.13 o                         
  -2   7   8       1889.11       1957.08        37.60 o                         
  -1   7   8        604.42        604.50        16.69 o                         
   0   7   8       1772.88       1898.99        36.14 o                         
   1   7   8        658.36        719.87        17.23 o                         
   2   7   8        132.25        121.35         5.55 o                         
   3   7   8        355.60        342.50        20.73 o                         
   4   7   8         34.98         40.09         7.64 o                         
   5   7   8          0.24         -7.83         7.83 o                         
   6   7   8         37.82         42.69        10.72 o                         
   7   7   8         13.84          8.46        14.68 o                         
  -7   8   8          1.50         -3.63        15.10 o                         
  -6   8   8        308.50        290.63        13.20 o                         
  -5   8   8          2.79         -6.98         6.98 o                         
  -4   8   8          0.51         -1.39         6.66 o                         
  -3   8   8         16.82         16.31         5.50 o                         
  -2   8   8        675.08        723.94        16.92 o                         
  -1   8   8       1128.46       1089.34        23.11 o                         
   0   8   8        342.56        329.38        14.44 o                         
   1   8   8        112.68        115.85         6.50 o                         
   2   8   8        451.58        377.36        10.78 o                         
   3   8   8        714.13        734.99        20.23 o                         
   4   8   8        195.66        186.02         9.15 o                         
   5   8   8        302.97        293.52        11.67 o                         
   6   8   8          1.31          4.26        14.86 o                         
   7   8   8        130.31        144.54        15.79 o                         
  -7   9   8          0.01         -3.82        13.21 o                         
  -6   9   8        116.15        118.57        10.93 o                         
  -5   9   8         16.84         29.60         7.38 o                         
  -4   9   8        174.20        188.96         6.41 o                         
  -3   9   8        363.47        351.62        11.15 o                         
  -2   9   8       1273.50       1169.85        24.82 o                         
  -1   9   8        269.47        276.82        11.98 o                         
   0   9   8       1164.46       1191.26        24.64 o                         
   1   9   8         67.86         71.52         6.43 o                         
   2   9   8        812.53        846.58        19.74 o                         
   3   9   8         92.24        103.25         8.08 o                         
   4   9   8          0.02         -5.50         8.06 o                         
   5   9   8         57.19         82.08         9.91 o                         
   6   9   8        172.29        183.66        12.87 o                         
   7   9   8          1.81         -9.86        15.21 o                         
  -7  10   8         59.29         30.37        15.35 o                         
  -6  10   8        350.58        363.41        14.88 o                         
  -5  10   8         72.43         79.64         7.04 o                         
  -4  10   8        260.64        299.19         9.88 o                         
  -3  10   8        543.98        515.32        18.04 o                         
  -2  10   8        227.81        262.09        12.26 o                         
  -1  10   8        271.93        272.34        10.78 o                         
   0  10   8       2578.20       2615.08        49.28 o                         
   1  10   8         65.48         48.34         6.19 o                         
   2  10   8         22.93         19.86         6.22 o                         
   3  10   8        236.37        228.76         9.17 o                         
   4  10   8          0.19          3.06         8.66 o                         
   5  10   8        178.31        130.55        10.71 o                         
   6  10   8         29.36        -11.28        12.85 o                         
  -7  11   8          7.51         31.15        13.54 o                         
  -6  11   8         43.59         23.48         8.97 o                         
  -5  11   8        131.19        120.17         8.96 o                         
  -4  11   8        295.15        317.80         9.46 o                         
  -3  11   8         46.74         34.24         8.08 o                         
  -2  11   8        362.70        315.78        16.78 o                         
  -1  11   8        264.68        276.37        13.53 o                         
   0  11   8        172.67        153.51         7.35 o                         
   1  11   8          7.13         20.77         6.01 o                         
   2  11   8         68.21         54.54         6.83 o                         
   3  11   8        159.68        135.36         9.33 o                         
   4  11   8         49.10         37.53         9.10 o                         
   5  11   8        186.68        179.33        11.32 o                         
   6  11   8          7.42         18.54        13.26 o                         
  -7  12   8        126.95        142.97        17.89 o                         
  -6  12   8          5.41         14.96         9.40 o                         
  -5  12   8         21.30         34.74         8.59 o                         
  -4  12   8        559.01        542.92        16.92 o                         
  -3  12   8        112.06        104.27         8.62 o                         
  -2  12   8         16.32         16.52         8.49 o                         
  -1  12   8        104.22        106.00         7.35 o                         
   0  12   8        203.06        214.87         8.16 o                         
   1  12   8         39.38         42.01         7.10 o                         
   2  12   8        518.28        515.73        13.28 o                         
   3  12   8       1581.04       1576.16        31.71 o                         
   4  12   8        556.67        514.39        16.89 o                         
   5  12   8          1.65         10.56        11.54 o                         
   6  12   8        107.04         68.85        13.14 o                         
  -6  13   8         90.43         98.70        13.96 o                         
  -5  13   8        288.83        280.71        11.68 o                         
  -4  13   8          4.97         -2.24         8.09 o                         
  -3  13   8        371.06        324.00        11.50 o                         
  -2  13   8          5.83         -8.72         8.72 o                         
  -1  13   8        277.84        283.98        11.40 o                         
   0  13   8        119.47        118.26         7.43 o                         
   1  13   8         42.01         36.92         6.19 o                         
   2  13   8         10.93         15.47         6.77 o                         
   3  13   8        229.89        217.62        10.52 o                         
   4  13   8         33.07         20.45        10.23 o                         
   5  13   8        160.43        148.93        14.11 o                         
   6  13   8         40.49         30.17        15.33 o                         
  -6  14   8         93.55         95.07        11.16 o                         
  -5  14   8         57.21         42.30         9.82 o                         
  -4  14   8       1001.68        967.71        24.93 o                         
  -3  14   8         96.90         98.54         9.40 o                         
  -2  14   8        261.08        280.61        14.05 o                         
  -1  14   8          6.18          5.97        11.45 o                         
   0  14   8        986.82        966.97        21.05 o                         
   1  14   8         41.26         35.57         6.44 o                         
   2  14   8        232.82        239.23         9.24 o                         
   3  14   8        250.28        239.35        13.14 o                         
   4  14   8         66.30         83.73        10.41 o                         
   5  14   8         51.86         46.16        12.56 o                         
   6  14   8          9.39         21.76        17.63 o                         
  -6  15   8        159.05        194.78        13.06 o                         
  -5  15   8         56.08         68.12        10.13 o                         
  -4  15   8        406.26        482.07        15.75 o                         
  -3  15   8        833.75        829.25        25.34 o                         
  -2  15   8       1591.37       1463.57        37.36 o                         
  -1  15   8        385.99        364.57        14.62 o                         
   0  15   8        882.94        819.18        20.70 o                         
   1  15   8        797.56        813.46        17.89 o                         
   2  15   8         70.75         73.13         7.79 o                         
   3  15   8        715.02        696.46        18.82 o                         
   4  15   8        123.06        118.17        13.17 o                         
   5  15   8        127.23        126.43        13.45 o                         
   6  15   8          1.26          6.14        19.58 o                         
  -6  16   8         35.24         60.64        14.49 o                         
  -5  16   8        210.05        244.44        21.14 o                         
  -4  16   8         10.67          8.44        10.55 o                         
  -3  16   8         29.33         48.75        11.27 o                         
  -2  16   8          4.95         20.84        10.40 o                         
  -1  16   8       1311.16       1308.11        34.74 o                         
   0  16   8        410.97        353.29        12.50 o                         
   1  16   8          5.94          0.31         7.07 o                         
   2  16   8         10.51         -3.94         7.62 o                         
   3  16   8        361.18        340.74        11.25 o                         
   4  16   8         47.55         14.13        12.44 o                         
   5  16   8         35.17          0.17        14.21 o                         
  -6  17   8          1.26          6.86        15.56 o                         
  -5  17   8          1.23         -8.87        10.12 o                         
  -4  17   8         25.10         33.47        11.46 o                         
  -3  17   8         29.17         21.89        12.05 o                         
  -2  17   8        138.68        160.63        15.42 o                         
  -1  17   8        131.84        141.67        11.88 o                         
   0  17   8        742.56        787.73        21.36 o                         
   1  17   8        319.27        338.35        10.65 o                         
   2  17   8        552.19        565.29        16.71 o                         
   3  17   8         22.20         26.48         9.60 o                         
   4  17   8        381.56        375.87        15.50 o                         
   5  17   8          1.97         -7.10        15.30 o                         
  -5  18   8         53.19         79.59        17.83 o                         
  -4  18   8         10.63         17.27        11.45 o                         
  -3  18   8        148.57        146.00        13.37 o                         
  -2  18   8         90.56        102.75        13.19 o                         
  -1  18   8         66.86         53.86         6.83 o                         
   0  18   8         82.30         87.77         9.01 o                         
   1  18   8        157.73        162.11         9.17 o                         
   2  18   8        701.06        727.34        19.36 o                         
   3  18   8         12.61          3.96        10.12 o                         
   4  18   8        150.23        149.53        13.97 o                         
   5  18   8         87.64         93.12        15.55 o                         
  -5  19   8         76.29         73.52        18.82 o                         
  -4  19   8        126.81        138.47        12.82 o                         
  -3  19   8          7.95         29.67        13.30 o                         
  -2  19   8          0.46         -7.91        12.95 o                         
  -1  19   8          5.18         -9.34         9.34 o                         
   0  19   8         10.10          8.58         8.79 o                         
   1  19   8          6.50          1.25         8.74 o                         
   2  19   8        110.86        112.27        11.64 o                         
   3  19   8         64.74         60.97        11.80 o                         
   4  19   8          1.91         -3.90        13.68 o                         
   5  19   8         44.00         37.61        17.68 o                         
  -5  20   8          0.79        -13.73        25.79 o                         
  -4  20   8        104.44        114.49        14.10 o                         
  -3  20   8         16.56         -5.66        14.74 o                         
  -2  20   8          0.17         -0.80        17.74 o                         
  -1  20   8         16.84         18.88        10.44 o                         
   0  20   8        112.55        115.34        10.46 o                         
   1  20   8         30.07         43.37         9.79 o                         
   2  20   8        795.34        809.77        22.77 o                         
   3  20   8          0.16        -11.29        11.29 o                         
   4  20   8          0.71         13.14        12.92 o                         
  -4  21   8         65.07         36.77        14.13 o                         
  -3  21   8        317.26        291.13        18.84 o                         
  -2  21   8        154.68        148.97        16.32 o                         
  -1  21   8         95.81         98.37        12.69 o                         
   0  21   8         32.37         28.29        11.92 o                         
   1  21   8        157.15        159.46        11.28 o                         
   2  21   8         14.56          1.64        10.79 o                         
   3  21   8         47.98         43.00        12.18 o                         
   4  21   8         54.31         56.31        16.04 o                         
  -4  22   8        119.06        229.32        21.38 o                         
  -3  22   8         81.24         58.31        17.84 o                         
  -2  22   8          0.40         10.85        16.46 o                         
  -1  22   8          2.09          5.72        12.81 o                         
   0  22   8         14.43         -0.29        10.99 o                         
   1  22   8         34.18         31.89        11.05 o                         
   2  22   8         95.54         89.69        11.87 o                         
   3  22   8         96.32        107.89        13.82 o                         
   4  22   8         19.15         45.77        17.31 o                         
  -4  23   8          3.52          8.47        30.09 o                         
  -3  23   8         69.10         95.56        19.30 o                         
  -2  23   8         76.10         31.55        17.10 o                         
  -1  23   8         88.65         62.44        13.38 o                         
   0  23   8         37.09         29.28        12.65 o                         
   1  23   8         76.02         43.46        13.18 o                         
   2  23   8          2.16          7.39        12.38 o                         
   3  23   8          2.33        -18.21        18.21 o                         
  -3  24   8         11.03         22.94        30.52 o                         
  -2  24   8          0.00         -3.33        14.60 o                         
  -1  24   8          0.03          3.57        16.51 o                         
   0  24   8        110.38        130.39        12.63 o                         
   1  24   8        153.27        171.48        13.84 o                         
   2  24   8         55.64         83.98        15.68 o                         
   3  24   8          0.15         29.87        47.52 o                         
  -2  25   8         52.14         47.23        15.04 o                         
  -1  25   8         78.74         72.58        16.81 o                         
   0  25   8         72.49         92.79        13.36 o                         
   1  25   8         51.94         79.04        17.60 o                         
   2  25   8         33.34         44.86        17.11 o                         
  -1  26   8         70.43         80.88        18.84 o                         
   0  26   8          1.37        -14.37        14.37 o                         
   1  26   8         23.70         42.54        23.75 o                         
  -7   1   9        167.03        158.58        11.00 o                         
  -6   1   9         30.10         35.34         8.83 o                         
  -5   1   9        995.55        932.80        22.96 o                         
  -4   1   9        474.42        483.79        15.24 o                         
  -3   1   9        801.09        801.57        16.43 o                         
  -2   1   9          9.82          6.92         5.06 o                         
  -1   1   9       3110.42       3166.95        55.18 o                         
   0   1   9        454.16        493.36        15.61 o                         
   1   1   9        607.34        595.97        15.45 o                         
   2   1   9       1600.83       1672.11        39.11 o                         
   3   1   9        740.29        712.19        18.57 o                         
   4   1   9        548.71        524.50        14.11 o                         
   5   1   9        139.50        144.12         8.85 o                         
   6   1   9         69.88         77.11        10.77 o                         
   7   1   9         69.86         78.04        15.09 o                         
  -7   2   9         28.73         40.51        11.56 o                         
  -6   2   9         18.70         17.98        10.32 o                         
  -5   2   9        172.06        169.71         8.65 o                         
  -4   2   9        125.63        120.00         7.25 o                         
  -3   2   9        429.60        382.55        15.62 o                         
  -2   2   9         27.30         23.21         5.83 o                         
  -1   2   9       1105.61       1136.52        21.80 o                         
   0   2   9        431.29        449.81        13.36 o                         
   1   2   9       3096.58       3233.28        69.48 o                         
   2   2   9        148.22        154.30         8.24 o                         
   3   2   9       2675.60       2769.38        56.38 o                         
   4   2   9        871.43        821.52        19.00 o                         
   5   2   9        220.05        249.12         9.61 o                         
   6   2   9        189.07        163.57        10.99 o                         
   7   2   9          4.72          1.65        14.82 o                         
  -7   3   9          0.01         -7.49        12.25 o                         
  -6   3   9         41.88         36.09         9.05 o                         
  -5   3   9         59.04         43.93         8.14 o                         
  -4   3   9          8.38          6.59         5.65 o                         
  -3   3   9        126.03        125.86         6.52 o                         
  -2   3   9         47.48         53.82         5.32 o                         
  -1   3   9        113.44        105.22         5.55 o                         
   0   3   9       1787.67       1779.04        37.13 o                         
   1   3   9        459.53        523.55        18.27 o                         
   2   3   9         13.38         16.56         6.22 o                         
   3   3   9        245.59        216.69        11.09 o                         
   4   3   9        123.97        142.58         9.87 o                         
   5   3   9         71.28         74.39         8.01 o                         
   6   3   9          1.55        -11.82        11.82 o                         
   7   3   9         77.17         92.50        16.23 o                         
  -7   4   9        186.37        169.24        13.59 o                         
  -6   4   9         28.17         36.38        11.31 o                         
  -5   4   9          8.66         -7.65         7.65 o                         
  -4   4   9         33.26         43.42         5.71 o                         
  -3   4   9       1765.27       1804.29        38.35 o                         
  -2   4   9        899.42        894.07        22.78 o                         
  -1   4   9          8.77         13.25         4.63 o                         
   0   4   9        203.23        182.71         8.19 o                         
   1   4   9         13.44          0.14         7.14 o                         
   2   4   9        228.48        213.52         8.79 o                         
   3   4   9         67.90         77.40         7.86 o                         
   4   4   9          0.31         -8.81        11.70 o                         
   5   4   9         67.98         50.51         8.98 o                         
   6   4   9         12.53         -7.55        10.31 o                         
   7   4   9          0.66         -6.06        14.68 o                         
  -7   5   9         90.39         78.85        14.77 o                         
  -6   5   9        315.04        312.01        15.22 o                         
  -5   5   9        391.15        356.45        12.56 o                         
  -4   5   9       1452.26       1426.09        24.87 o                         
  -3   5   9         66.56         63.75         6.19 o                         
  -2   5   9        119.83        103.49         6.57 o                         
  -1   5   9       1697.60       1692.63        33.41 o                         
   0   5   9         48.32         71.75         5.54 o                         
   1   5   9        479.26        432.06        14.22 o                         
   2   5   9        392.89        379.92        12.47 o                         
   3   5   9        504.84        572.70        17.24 o                         
   4   5   9       1325.53       1332.22        32.39 o                         
   5   5   9         51.70         53.98         8.71 o                         
   6   5   9        211.22        229.74        12.26 o                         
   7   5   9          3.83          9.55        15.40 o                         
  -7   6   9        169.35        169.33        14.30 o                         
  -6   6   9         66.80         63.05        10.69 o                         
  -5   6   9         36.23         26.75         8.54 o                         
  -4   6   9         91.81        102.86         6.38 o                         
  -3   6   9        862.85        802.30        20.36 o                         
  -2   6   9         83.87         78.28         6.77 o                         
  -1   6   9        281.58        246.90        15.48 o                         
   0   6   9       2014.88       2034.01        36.69 o                         
   1   6   9        619.04        608.07        18.07 o                         
   2   6   9        607.00        662.53        19.05 o                         
   3   6   9         48.48         50.24         8.07 o                         
   4   6   9         36.19         43.02         8.73 o                         
   5   6   9          0.48          0.20         8.55 o                         
   6   6   9          4.47        -12.13        12.13 o                         
   7   6   9         19.34         28.00        18.52 o                         
  -7   7   9        106.22        102.44        20.05 o                         
  -6   7   9        364.97        382.67        14.57 o                         
  -5   7   9        227.13        223.21        13.76 o                         
  -4   7   9        204.54        201.02         7.13 o                         
  -3   7   9       2410.64       2315.70        41.97 o                         
  -2   7   9        301.56        292.69        11.12 o                         
  -1   7   9        442.00        437.23        18.84 o                         
   0   7   9         62.11         66.51         5.33 o                         
   1   7   9        663.49        728.21        17.70 o                         
   2   7   9         92.67        105.87         7.71 o                         
   3   7   9       1255.71       1316.94        28.99 o                         
   4   7   9        110.08        110.20         8.37 o                         
   5   7   9         70.23         73.52         9.06 o                         
   6   7   9         39.39         26.86        12.51 o                         
   7   7   9        105.45        150.82        28.31 o                         
  -7   8   9         58.27         66.97        15.14 o                         
  -6   8   9         12.18          2.82        10.10 o                         
  -5   8   9        259.22        273.36        14.73 o                         
  -4   8   9          0.08         -4.76         5.31 o                         
  -3   8   9        467.36        449.04        15.61 o                         
  -2   8   9        767.40        772.94        18.56 o                         
  -1   8   9        772.59        737.68        19.18 o                         
   0   8   9       1022.78       1019.67        22.10 o                         
   1   8   9        286.45        301.78         9.89 o                         
   2   8   9        963.15        963.32        22.85 o                         
   3   8   9          0.06         -1.18         8.80 o                         
   4   8   9        610.76        595.98        16.51 o                         
   5   8   9        360.88        324.35        12.29 o                         
   6   8   9         38.52         47.21        15.37 o                         
  -7   9   9          3.89         -7.61        13.62 o                         
  -6   9   9         11.70          9.57        10.18 o                         
  -5   9   9          3.12          9.78         7.42 o                         
  -4   9   9         47.50         49.18         5.83 o                         
  -3   9   9         38.81         53.30         6.56 o                         
  -2   9   9         47.95         62.55         6.45 o                         
  -1   9   9         30.85         27.63         6.80 o                         
   0   9   9        161.36        168.91         7.04 o                         
   1   9   9          2.00          2.13         5.90 o                         
   2   9   9        308.98        313.56         9.90 o                         
   3   9   9         43.44         28.61         7.68 o                         
   4   9   9         79.25         60.38         8.46 o                         
   5   9   9          0.03         -9.71         9.71 o                         
   6   9   9         83.95         95.81        12.45 o                         
  -7  10   9          5.71         10.17        13.17 o                         
  -6  10   9        201.65        202.03        12.13 o                         
  -5  10   9        191.74        198.85         8.82 o                         
  -4  10   9        470.04        498.44        17.65 o                         
  -3  10   9        767.68        780.36        21.55 o                         
  -2  10   9        265.39        251.57         8.64 o                         
  -1  10   9        200.81        188.80        11.46 o                         
   0  10   9        870.23        909.11        21.75 o                         
   1  10   9        135.72        132.20         7.61 o                         
   2  10   9        740.09        755.05        19.59 o                         
   3  10   9        153.20        152.26         9.23 o                         
   4  10   9        667.16        710.07        22.81 o                         
   5  10   9         16.37         22.76        10.65 o                         
   6  10   9          1.39          0.07        11.99 o                         
  -7  11   9        108.66        131.97        14.16 o                         
  -6  11   9        239.57        268.81        12.38 o                         
  -5  11   9        302.39        293.44        10.58 o                         
  -4  11   9         22.84         28.99         8.11 o                         
  -3  11   9       1256.88       1281.17        28.10 o                         
  -2  11   9       1538.88       1593.71        32.96 o                         
  -1  11   9        274.70        264.89        10.09 o                         
   0  11   9          0.45          3.06         5.57 o                         
   1  11   9        708.00        697.32        18.51 o                         
   2  11   9        246.30        261.01        12.45 o                         
   3  11   9         55.64         47.99         7.09 o                         
   4  11   9        107.97        126.37        10.17 o                         
   5  11   9         35.42         20.75        11.51 o                         
   6  11   9        195.86        184.92        14.20 o                         
  -6  12   9          2.77          8.85        10.52 o                         
  -5  12   9        109.04         94.10         9.26 o                         
  -4  12   9          1.52          1.36         8.67 o                         
  -3  12   9        243.31        256.60        10.79 o                         
  -2  12   9         97.82         99.74         9.63 o                         
  -1  12   9        103.97        120.84         7.96 o                         
   0  12   9        468.00        413.24        15.69 o                         
   1  12   9        127.44        112.85         7.57 o                         
   2  12   9          0.35         -5.71         7.60 o                         
   3  12   9        786.15        823.15        20.95 o                         
   4  12   9          5.14         -0.81         9.76 o                         
   5  12   9          2.42          1.09        11.16 o                         
   6  12   9         29.34         36.81        20.99 o                         
  -6  13   9         13.47         -6.30        10.93 o                         
  -5  13   9          5.93          3.38         9.39 o                         
  -4  13   9          1.25          6.56         8.94 o                         
  -3  13   9        421.47        421.02        13.72 o                         
  -2  13   9         26.09         32.79        10.75 o                         
  -1  13   9          9.73         25.85         8.38 o                         
   0  13   9        248.54        251.61         9.41 o                         
   1  13   9         99.49        104.10         7.11 o                         
   2  13   9        140.47        154.65         8.65 o                         
   3  13   9        164.57        172.32        10.99 o                         
   4  13   9        973.94        961.44        27.08 o                         
   5  13   9          0.22         -5.14        15.42 o                         
   6  13   9          1.29        -15.38        15.38 o                         
  -6  14   9         61.13         40.47        10.90 o                         
  -5  14   9          3.63         14.86         9.56 o                         
  -4  14   9          0.69         -2.23         9.54 o                         
  -3  14   9         35.65         52.17         9.30 o                         
  -2  14   9        150.65        115.04        13.64 o                         
  -1  14   9         69.93         70.36        10.89 o                         
   0  14   9       3198.21       3260.93        58.05 o                         
   1  14   9        956.40        940.93        23.01 o                         
   2  14   9        146.76        127.44         9.54 o                         
   3  14   9        490.34        516.10        15.55 o                         
   4  14   9        516.80        504.41        16.90 o                         
   5  14   9          0.30         -7.27        12.50 o                         
   6  14   9          0.04          0.31        23.42 o                         
  -6  15   9         44.52         39.29        11.96 o                         
  -5  15   9          0.09          4.83        10.47 o                         
  -4  15   9        160.23        169.32        11.48 o                         
  -3  15   9         34.36         42.20        10.70 o                         
  -2  15   9          5.95          4.73         9.99 o                         
  -1  15   9         59.34         54.40        11.26 o                         
   0  15   9          8.08          7.16         7.85 o                         
   1  15   9        259.61        265.83        13.23 o                         
   2  15   9        236.09        218.89        10.18 o                         
   3  15   9         15.40         13.94         9.31 o                         
   4  15   9          2.60          0.80        12.04 o                         
   5  15   9         11.90         -8.01        14.02 o                         
  -6  16   9         15.98         22.32        12.91 o                         
  -5  16   9         33.41         26.17        10.85 o                         
  -4  16   9          9.33        -11.41        11.41 o                         
  -3  16   9        197.94        203.94        13.20 o                         
  -2  16   9        667.28        607.06        21.36 o                         
  -1  16   9        137.01        119.31        12.82 o                         
   0  16   9        269.76        283.48        12.48 o                         
   1  16   9          3.20          6.87         6.88 o                         
   2  16   9        633.81        638.67        16.83 o                         
   3  16   9         12.18         21.68         9.83 o                         
   4  16   9        121.72        128.56        16.85 o                         
   5  16   9          1.01         13.55        16.82 o                         
  -5  17   9          1.63         -6.17        11.55 o                         
  -4  17   9         22.75         10.15        11.39 o                         
  -3  17   9        268.79        249.63        14.67 o                         
  -2  17   9        327.18        309.35        15.49 o                         
  -1  17   9        141.50        119.60        13.69 o                         
   0  17   9        123.83        112.06        10.54 o                         
   1  17   9         12.34          6.42         7.67 o                         
   2  17   9         30.37         41.89         9.06 o                         
   3  17   9         57.12         51.70        10.14 o                         
   4  17   9         18.34         14.66        12.04 o                         
   5  17   9        145.59        179.86        18.17 o                         
  -5  18   9          0.35        -12.08        12.08 o                         
  -4  18   9          8.72         21.74        12.39 o                         
  -3  18   9         12.51         11.62        13.66 o                         
  -2  18   9        129.83        117.19        14.65 o                         
  -1  18   9        121.86         89.58        13.25 o                         
   0  18   9        343.48        332.35        12.76 o                         
   1  18   9        419.17        424.39        13.59 o                         
   2  18   9         13.09          3.66         9.22 o                         
   3  18   9         15.07         34.96        10.50 o                         
   4  18   9         57.12         47.24        13.35 o                         
   5  18   9          6.42         13.09        17.02 o                         
  -5  19   9         64.62        105.66        19.73 o                         
  -4  19   9        103.57        137.69        13.63 o                         
  -3  19   9         31.85         53.71        13.72 o                         
  -2  19   9        312.54        279.71        19.73 o                         
  -1  19   9         82.60         59.91        13.36 o                         
   0  19   9          5.47         -8.89         8.89 o                         
   1  19   9        103.67        120.86         9.86 o                         
   2  19   9         73.47         67.84        10.20 o                         
   3  19   9        113.98        106.98        12.00 o                         
   4  19   9         19.32         18.90        14.64 o                         
  -4  20   9         70.76         49.25        15.39 o                         
  -3  20   9        124.72        109.22        16.65 o                         
  -2  20   9        182.29        168.91        16.40 o                         
  -1  20   9        421.97        413.16        24.71 o                         
   0  20   9       1563.41       1534.95        41.45 o                         
   1  20   9        390.48        398.21        13.53 o                         
   2  20   9          0.25         -1.12        10.60 o                         
   3  20   9          8.68        -10.47        13.06 o                         
   4  20   9        138.96        117.82        15.97 o                         
  -4  21   9         77.30         73.69        19.73 o                         
  -3  21   9         44.80         32.31        16.71 o                         
  -2  21   9         27.38         12.23        15.45 o                         
  -1  21   9        122.63        104.05        15.88 o                         
   0  21   9         45.31         63.46        10.98 o                         
   1  21   9          2.40         -4.16        11.11 o                         
   2  21   9          0.90          7.13        14.34 o                         
   3  21   9         23.11         34.36        13.27 o                         
   4  21   9         59.73         48.40        16.50 o                         
  -4  22   9          2.66        -15.16        17.36 o                         
  -3  22   9          7.19        -18.70        18.70 o                         
  -2  22   9         64.77         49.73        18.23 o                         
  -1  22   9          4.33        -16.02        16.02 o                         
   0  22   9         11.18         12.80        11.09 o                         
   1  22   9        255.14        222.43        13.53 o                         
   2  22   9        317.32        352.39        16.76 o                         
   3  22   9        119.93        141.27        20.55 o                         
  -3  23   9         12.22          7.20        19.91 o                         
  -2  23   9         16.07         17.33        18.44 o                         
  -1  23   9        147.66        150.51        13.70 o                         
   0  23   9        100.27        143.35        16.50 o                         
   1  23   9         46.84         48.15        12.73 o                         
   2  23   9          2.02         17.63        13.49 o                         
   3  23   9          3.51         22.97        19.38 o                         
  -2  24   9         28.36         13.95        20.38 o                         
  -1  24   9         48.41         50.02        18.51 o                         
   0  24   9        113.67        101.96        12.60 o                         
   1  24   9         48.05         59.21        14.85 o                         
   2  24   9         56.28         50.26        16.35 o                         
  -1  25   9         19.04         32.94        16.41 o                         
   0  25   9        336.18        285.44        16.96 o                         
   1  25   9         63.28         83.83        18.41 o                         
  -7   0  10         11.74         27.26        15.40 o                         
  -6   0  10         62.21        112.68        19.09 o                         
  -5   0  10        340.23        371.14        19.05 o                         
  -4   0  10       2130.07       2108.00        51.93 o                         
  -3   0  10         92.39         94.13         8.45 o                         
  -2   0  10        116.95        111.99         8.45 o                         
  -1   0  10        331.12        342.82        21.24 o                         
   0   0  10        571.70        548.22        23.28 o                         
   1   0  10       3216.17       3337.64       125.46 o                         
   2   0  10       1892.12       1849.17        65.43 o                         
   3   0  10        849.54        953.97        34.28 o                         
   4   0  10        609.49        530.49        29.64 o                         
   5   0  10         56.31         40.30        15.45 o                         
   6   0  10         49.00         51.48        15.47 o                         
   7   0  10         85.15         77.05        22.20 o                         
  -7   1  10         41.04         55.87        15.43 o                         
  -6   1  10         20.81         18.08         9.67 o                         
  -5   1  10          2.16          1.83         8.33 o                         
  -4   1  10         75.87         78.08         6.18 o                         
  -3   1  10        113.80        111.89         6.32 o                         
  -2   1  10        152.66        140.56         6.81 o                         
  -1   1  10         50.42         49.94         5.48 o                         
   0   1  10       1422.79       1450.25        33.49 o                         
   1   1  10       1057.79       1063.28        24.03 o                         
   2   1  10        148.79        142.75        15.62 o                         
   3   1  10        391.00        428.27        15.96 o                         
   4   1  10       2707.90       2772.06        54.39 o                         
   5   1  10        404.73        414.70        13.42 o                         
   6   1  10         67.16         58.14        10.85 o                         
   7   1  10          0.72        -16.02        38.78 o                         
  -7   2  10          3.22          6.78        12.14 o                         
  -6   2  10         16.71         14.33        10.06 o                         
  -5   2  10          1.45          7.43         9.96 o                         
  -4   2  10        203.83        188.92        10.70 o                         
  -3   2  10        827.28        830.01        23.21 o                         
  -2   2  10         28.51         26.93         6.78 o                         
  -1   2  10       1225.43       1201.41        22.06 o                         
   0   2  10          0.02         -0.88         6.55 o                         
   1   2  10        243.28        223.18         9.52 o                         
   2   2  10          0.00         -5.63         5.63 o                         
   3   2  10        100.58        101.40         8.40 o                         
   4   2  10        509.29        482.21        13.32 o                         
   5   2  10         20.74         25.44         8.95 o                         
   6   2  10        102.30        108.87        11.27 o                         
  -7   3  10        166.26        187.96        13.96 o                         
  -6   3  10        166.07        135.89        11.70 o                         
  -5   3  10          0.93         -8.57         8.57 o                         
  -4   3  10        118.56        129.57         6.28 o                         
  -3   3  10        963.23       1023.87        26.97 o                         
  -2   3  10        138.56        126.36         7.41 o                         
  -1   3  10        308.14        320.80        10.50 o                         
   0   3  10       1798.44       1937.42        40.40 o                         
   1   3  10       1109.07       1056.86        27.98 o                         
   2   3  10        284.55        292.45        11.29 o                         
   3   3  10       1762.78       1820.51        35.20 o                         
   4   3  10        113.89        106.29         8.99 o                         
   5   3  10        127.36        125.80         9.32 o                         
   6   3  10         50.02         47.64        13.68 o                         
  -7   4  10         48.41         49.25        13.46 o                         
  -6   4  10        111.94        108.17        10.83 o                         
  -5   4  10          7.15         -1.06         8.17 o                         
  -4   4  10        550.42        529.67        19.55 o                         
  -3   4  10         50.15         62.21         6.74 o                         
  -2   4  10       3117.49       3128.08        52.06 o                         
  -1   4  10        252.12        275.22         8.10 o                         
   0   4  10       1138.69       1223.45        27.78 o                         
   1   4  10        113.16        111.02         8.24 o                         
   2   4  10        172.88        159.56        13.89 o                         
   3   4  10        685.04        678.47        19.31 o                         
   4   4  10        162.81        163.03        13.22 o                         
   5   4  10         26.91         34.75         9.50 o                         
   6   4  10         70.94         79.09        11.59 o                         
  -7   5  10        109.68        122.17        15.26 o                         
  -6   5  10         21.44         18.03        10.45 o                         
  -5   5  10         89.90         87.77         9.21 o                         
  -4   5  10         17.82         12.23         7.17 o                         
  -3   5  10         14.88         34.76         6.45 o                         
  -2   5  10         20.71         37.02         7.08 o                         
  -1   5  10        219.73        220.87         8.49 o                         
   0   5  10        675.50        723.70        17.86 o                         
   1   5  10         38.23         32.79         7.20 o                         
   2   5  10         22.51         16.17         8.28 o                         
   3   5  10        130.08        121.08         8.94 o                         
   4   5  10        257.51        241.41        11.24 o                         
   5   5  10         14.53          8.05        10.13 o                         
   6   5  10          1.77         -2.55        12.06 o                         
  -7   6  10        100.50        101.73        14.76 o                         
  -6   6  10        246.69        245.66        14.45 o                         
  -5   6  10        186.02        182.66        10.23 o                         
  -4   6  10       1730.07       1711.70        35.05 o                         
  -3   6  10       1972.25       1822.60        34.13 o                         
  -2   6  10       1298.54       1253.24        26.50 o                         
  -1   6  10        171.38        178.89         6.00 o                         
   0   6  10        204.10        216.30         7.86 o                         
   1   6  10        942.35       1018.28        25.37 o                         
   2   6  10        140.62        154.25         9.38 o                         
   3   6  10         23.77         16.19         8.26 o                         
   4   6  10          3.19         -8.68        10.84 o                         
   5   6  10         35.48         37.40         9.45 o                         
   6   6  10         41.51         61.71        11.89 o                         
  -7   7  10        356.21        360.03        22.35 o                         
  -6   7  10         43.19         38.27        11.09 o                         
  -5   7  10         35.46          7.31         8.70 o                         
  -4   7  10        332.52        367.28        14.13 o                         
  -3   7  10          3.36         15.25         6.84 o                         
  -2   7  10          0.04          5.74         7.62 o                         
  -1   7  10        259.47        236.66         9.25 o                         
   0   7  10       1438.84       1491.02        29.84 o                         
   1   7  10         16.53         20.97        10.37 o                         
   2   7  10         66.05         63.28         8.39 o                         
   3   7  10        334.68        328.56        15.00 o                         
   4   7  10        231.59        248.20        12.67 o                         
   5   7  10        173.47        173.90        10.47 o                         
   6   7  10         13.29        -13.26        13.26 o                         
  -7   8  10         53.15         71.23        14.13 o                         
  -6   8  10         13.78          5.78        10.71 o                         
  -5   8  10         91.24        102.27         7.98 o                         
  -4   8  10         68.29         83.14         7.02 o                         
  -3   8  10       1406.82       1307.24        26.48 o                         
  -2   8  10         46.76         57.31         9.71 o                         
  -1   8  10         55.25         50.75         7.04 o                         
   0   8  10        290.92        298.21        14.31 o                         
   1   8  10        350.91        356.44        11.31 o                         
   2   8  10        135.63        137.81         8.94 o                         
   3   8  10          4.55          6.39         9.43 o                         
   4   8  10          6.98          5.66        10.04 o                         
   5   8  10         51.72         64.43        10.57 o                         
   6   8  10          0.16         -1.26        12.47 o                         
  -7   9  10         19.99         20.19        13.94 o                         
  -6   9  10        113.18        110.84        11.15 o                         
  -5   9  10         66.23         63.86         7.25 o                         
  -4   9  10        904.61        934.83        20.16 o                         
  -3   9  10       1648.42       1575.17        32.69 o                         
  -2   9  10         86.00         75.37         7.68 o                         
  -1   9  10         24.25         23.05         6.99 o                         
   0   9  10       1770.37       1815.46        36.06 o                         
   1   9  10         53.86         54.23         6.66 o                         
   2   9  10        359.49        361.70        13.91 o                         
   3   9  10       2103.79       2211.54        47.72 o                         
   4   9  10         14.71         12.28        10.81 o                         
   5   9  10        120.76        118.45        11.44 o                         
   6   9  10         32.29         26.97        13.40 o                         
  -6  10  10          1.04         -7.74        11.31 o                         
  -5  10  10         66.62         72.87         6.43 o                         
  -4  10  10        250.05        262.45        10.02 o                         
  -3  10  10        137.08        158.08         8.55 o                         
  -2  10  10        275.75        277.90        10.02 o                         
  -1  10  10        943.24        947.53        23.81 o                         
   0  10  10         30.81         44.99         6.24 o                         
   1  10  10        216.02        220.64         9.98 o                         
   2  10  10        767.01        741.20        18.80 o                         
   3  10  10          7.08          7.97         9.56 o                         
   4  10  10         24.79         28.67         7.39 o                         
   5  10  10        107.86         85.67        11.59 o                         
   6  10  10        114.42        149.87        14.95 o                         
  -6  11  10         27.47         13.20        13.05 o                         
  -5  11  10         17.64         27.67        10.24 o                         
  -4  11  10        162.56        151.15        10.20 o                         
  -3  11  10          1.75          0.04         9.74 o                         
  -2  11  10        136.62        153.21         8.83 o                         
  -1  11  10        450.72        467.65        16.78 o                         
   0  11  10         38.54         24.64         6.01 o                         
   1  11  10        194.15        192.54         8.90 o                         
   2  11  10         90.97         99.06         8.01 o                         
   3  11  10        530.72        517.90        14.85 o                         
   4  11  10        641.40        614.03        17.04 o                         
   5  11  10          1.95         20.61        14.72 o                         
   6  11  10         17.47         38.30        14.39 o                         
  -6  12  10          7.00         19.60        11.64 o                         
  -5  12  10        101.51        144.94        12.00 o                         
  -4  12  10        125.17        148.03         9.90 o                         
  -3  12  10        405.25        367.19        12.65 o                         
  -2  12  10       1726.30       1717.80        35.77 o                         
  -1  12  10       1013.55       1060.43        25.27 o                         
   0  12  10        109.48        112.81         6.82 o                         
   1  12  10         56.91         51.37         7.12 o                         
   2  12  10          6.60         10.01         8.03 o                         
   3  12  10        228.75        213.68        12.84 o                         
   4  12  10         70.02        102.05        14.35 o                         
   5  12  10          0.66        -12.76        14.12 o                         
   6  12  10         86.84         53.57        15.79 o                         
  -6  13  10          2.72         -9.96        10.47 o                         
  -5  13  10        126.42        133.43        11.84 o                         
  -4  13  10          2.05          6.04         9.66 o                         
  -3  13  10         53.09         41.48         9.29 o                         
  -2  13  10         69.38         65.59        11.67 o                         
  -1  13  10         30.01         24.28         8.90 o                         
   0  13  10        747.89        711.76        18.95 o                         
   1  13  10        833.04        858.74        20.62 o                         
   2  13  10         43.62         41.32         7.95 o                         
   3  13  10         49.03         64.78        11.26 o                         
   4  13  10       1214.71       1261.77        28.81 o                         
   5  13  10         44.87         65.98        18.08 o                         
  -6  14  10         30.97          1.19        16.71 o                         
  -5  14  10         60.96         93.53        10.71 o                         
  -4  14  10        171.33        180.32        11.47 o                         
  -3  14  10          0.84         15.85        10.31 o                         
  -2  14  10        103.33        102.54        12.13 o                         
  -1  14  10         57.23         80.34         9.40 o                         
   0  14  10        248.85        233.95        10.32 o                         
   1  14  10         41.96         55.08         7.89 o                         
   2  14  10        271.92        275.78        10.69 o                         
   3  14  10         61.11         70.33         9.59 o                         
   4  14  10         21.33         31.58        10.20 o                         
   5  14  10         15.50          8.48        13.12 o                         
  -6  15  10          9.49         33.68        20.21 o                         
  -5  15  10         21.29         33.98        11.00 o                         
  -4  15  10        231.24        246.88        16.35 o                         
  -3  15  10        212.16        238.44        13.63 o                         
  -2  15  10        121.67        137.42        11.83 o                         
  -1  15  10         69.66         57.18        11.70 o                         
   0  15  10         78.29         71.83         8.93 o                         
   1  15  10        318.04        333.41        11.90 o                         
   2  15  10        415.84        435.89        14.92 o                         
   3  15  10        614.42        636.49        19.26 o                         
   4  15  10        119.78        147.81        13.48 o                         
   5  15  10         27.98         22.00        17.24 o                         
  -5  16  10        142.53        128.94        12.94 o                         
  -4  16  10          0.08         -7.45        11.09 o                         
  -3  16  10          1.03        -10.27        10.68 o                         
  -2  16  10         41.71         52.14        11.53 o                         
  -1  16  10        186.44        199.32        14.22 o                         
   0  16  10        288.80        310.24        12.06 o                         
   1  16  10        267.69        272.35        11.26 o                         
   2  16  10         22.58         12.36         9.27 o                         
   3  16  10         68.29         70.09        11.33 o                         
   4  16  10         15.32          1.27        11.78 o                         
   5  16  10         60.82         80.38        14.48 o                         
  -5  17  10         22.12         21.44        11.93 o                         
  -4  17  10         11.90         14.33        12.38 o                         
  -3  17  10         30.29         42.52        12.40 o                         
  -2  17  10          0.01         13.76        13.30 o                         
  -1  17  10         51.42         56.68        12.95 o                         
   0  17  10        873.24        857.52        26.19 o                         
   1  17  10        298.01        263.99        12.48 o                         
   2  17  10        362.59        413.38        15.73 o                         
   3  17  10          6.06          8.87        11.00 o                         
   4  17  10         34.37         13.41        12.00 o                         
   5  17  10          0.00        -17.03        44.13 o                         
  -5  18  10          0.12         14.20        13.07 o                         
  -4  18  10        251.45        263.05        14.98 o                         
  -3  18  10        282.50        277.13        15.89 o                         
  -2  18  10        847.86        796.61        30.74 o                         
  -1  18  10       1067.47       1041.75        33.41 o                         
   0  18  10         37.95         42.29        11.05 o                         
   1  18  10        107.92        118.28         9.94 o                         
   2  18  10          0.42          6.07        10.64 o                         
   3  18  10         76.44         73.90        12.96 o                         
   4  18  10          0.01        -13.56        17.34 o                         
  -4  19  10          0.01         30.54        14.80 o                         
  -3  19  10         89.95        105.26        16.32 o                         
  -2  19  10         15.91         21.82        14.74 o                         
  -1  19  10         56.34         27.84        14.93 o                         
   0  19  10          9.14         22.90        11.31 o                         
   1  19  10        118.33        140.46        13.28 o                         
   2  19  10        268.35        289.08        14.43 o                         
   3  19  10         29.84          8.68        22.83 o                         
   4  19  10         32.65         20.58        15.98 o                         
  -4  20  10         52.68         63.81        14.80 o                         
  -3  20  10         76.03         51.51        17.25 o                         
  -2  20  10          2.80         -9.91        16.07 o                         
  -1  20  10         96.54        115.60        15.74 o                         
   0  20  10         11.93         16.72        12.09 o                         
   1  20  10        118.76        121.77        14.01 o                         
   2  20  10         22.11          5.31        13.43 o                         
   3  20  10          4.90          3.14        13.40 o                         
   4  20  10         25.08         19.11        65.27 o                         
  -4  21  10        201.76        227.90        17.40 o                         
  -3  21  10         15.79         19.82        17.74 o                         
  -2  21  10         25.72         16.55        16.69 o                         
  -1  21  10         65.23         72.32        16.26 o                         
   0  21  10         49.36         60.43        18.37 o                         
   1  21  10        631.65        680.84        25.19 o                         
   2  21  10         20.86          0.20        13.74 o                         
   3  21  10        534.24        554.61        34.74 o                         
  -3  22  10         19.10        -18.55        18.55 o                         
  -2  22  10          0.02         -5.74        18.32 o                         
  -1  22  10        209.82        193.03        18.46 o                         
   0  22  10         33.99          6.67        13.13 o                         
   1  22  10          5.59         -0.32        12.13 o                         
   2  22  10         45.04         38.26        13.55 o                         
   3  22  10          2.84         31.56        23.82 o                         
  -2  23  10         54.57         34.51        19.61 o                         
  -1  23  10          0.55        -14.22        18.63 o                         
   0  23  10         19.74         23.04        13.07 o                         
   1  23  10         45.40         42.37        14.23 o                         
   2  23  10         22.45          3.86        14.01 o                         
  -1  24  10        288.15        313.61        22.97 o                         
   0  24  10         37.91         54.93        14.86 o                         
   1  24  10         88.99        121.72        18.13 o                         
  -7   1  11          9.59          1.07        12.62 o                         
  -6   1  11          1.82         -1.02         9.92 o                         
  -5   1  11         30.71         20.40         8.76 o                         
  -4   1  11        494.13        457.57        17.96 o                         
  -3   1  11         16.59         26.07         6.46 o                         
  -2   1  11          0.90         -1.31         7.77 o                         
  -1   1  11        395.88        387.92        13.16 o                         
   0   1  11        127.51        126.71        12.06 o                         
   1   1  11         38.65         40.88         6.82 o                         
   2   1  11       1775.74       1714.11        41.14 o                         
   3   1  11        736.80        729.38        23.13 o                         
   4   1  11        700.46        709.81        21.85 o                         
   5   1  11          5.27          4.69        11.88 o                         
   6   1  11        123.56        116.04        15.33 o                         
  -7   2  11         14.75         20.15        14.13 o                         
  -6   2  11          0.15          2.40        10.55 o                         
  -5   2  11        525.25        505.84        17.08 o                         
  -4   2  11          0.55          3.95         7.51 o                         
  -3   2  11       1034.09        990.14        27.93 o                         
  -2   2  11        128.01        114.05         7.35 o                         
  -1   2  11         53.30         75.22        13.06 o                         
   0   2  11        270.51        282.64        12.09 o                         
   1   2  11        391.99        362.44        15.57 o                         
   2   2  11        443.18        434.21        14.24 o                         
   3   2  11        945.98       1078.71        26.86 o                         
   4   2  11        216.20        259.17        12.18 o                         
   5   2  11        191.02        218.80        17.85 o                         
   6   2  11        422.71        480.95        19.55 o                         
  -7   3  11        130.60        131.71        14.20 o                         
  -6   3  11         26.87         36.56        12.11 o                         
  -5   3  11          4.92          1.63        10.72 o                         
  -4   3  11         66.81         69.71         8.72 o                         
  -3   3  11          0.70         -3.43         8.72 o                         
  -2   3  11         18.47         21.71         6.42 o                         
  -1   3  11         37.71         52.16         5.82 o                         
   0   3  11          0.16         -4.84         6.29 o                         
   1   3  11        253.99        261.60        10.31 o                         
   2   3  11        399.67        410.24        13.02 o                         
   3   3  11        649.63        655.80        17.67 o                         
   4   3  11         39.80         36.06         8.04 o                         
   5   3  11         33.59         16.72        11.75 o                         
   6   3  11         37.62         37.09        17.13 o                         
  -7   4  11         37.95         57.14        14.54 o                         
  -6   4  11         90.78        113.86        13.08 o                         
  -5   4  11        636.56        642.18        25.10 o                         
  -4   4  11        727.80        713.52        18.83 o                         
  -3   4  11        837.27        851.22        18.63 o                         
  -2   4  11        313.93        317.01         9.62 o                         
  -1   4  11       1247.20       1189.85        23.26 o                         
   0   4  11          3.09         12.98         7.25 o                         
   1   4  11         49.26         62.07         9.30 o                         
   2   4  11        184.65        183.61         8.82 o                         
   3   4  11        134.09        134.00         8.56 o                         
   4   4  11         17.93          3.00         8.95 o                         
   5   4  11          1.37          3.64         9.91 o                         
   6   4  11         28.10         36.91        12.28 o                         
  -7   5  11          1.89         13.22        16.94 o                         
  -6   5  11          0.29          0.54        11.62 o                         
  -5   5  11         21.36         20.92        10.86 o                         
  -4   5  11         39.22         35.00         7.56 o                         
  -3   5  11        272.21        279.61         9.46 o                         
  -2   5  11        243.44        216.89         8.08 o                         
  -1   5  11        736.61        766.79        16.69 o                         
   0   5  11        131.37        152.52         9.28 o                         
   1   5  11          0.68         -6.48         8.11 o                         
   2   5  11       2203.54       2296.90        45.35 o                         
   3   5  11         12.87          1.46         8.59 o                         
   4   5  11         48.42         48.47         9.97 o                         
   5   5  11        323.97        312.65        13.72 o                         
   6   5  11         67.62         48.46        15.77 o                         
  -7   6  11         19.13         29.38        17.76 o                         
  -6   6  11        218.01        237.92        14.25 o                         
  -5   6  11         30.40         13.70        10.13 o                         
  -4   6  11         27.35         28.46        10.55 o                         
  -3   6  11        142.92        142.02         8.91 o                         
  -2   6  11        195.98        196.68         8.50 o                         
  -1   6  11        190.83        181.33         8.88 o                         
   0   6  11          5.93         10.75        11.11 o                         
   1   6  11         84.36         80.94         8.18 o                         
   2   6  11        244.45        258.18        12.41 o                         
   3   6  11        466.38        437.81        15.60 o                         
   4   6  11        100.18         89.42        10.67 o                         
   5   6  11         54.69         41.18        11.47 o                         
   6   6  11         35.68         59.27        16.53 o                         
  -6   7  11          3.05        -11.21        11.21 o                         
  -5   7  11          0.00          0.51         8.42 o                         
  -4   7  11        186.19        181.19         9.11 o                         
  -3   7  11       2917.39       2802.12        50.66 o                         
  -2   7  11         99.23        106.15         7.81 o                         
  -1   7  11        657.67        701.34        20.68 o                         
   0   7  11        118.84        110.72         9.14 o                         
   1   7  11        785.31        779.96        22.14 o                         
   2   7  11       1715.36       1766.14        39.00 o                         
   3   7  11         90.81        124.92        12.15 o                         
   4   7  11        206.16        203.12        13.57 o                         
   5   7  11        184.88        183.58        12.88 o                         
   6   7  11          0.19        -17.09        17.09 o                         
  -6   8  11        164.39        180.74        12.46 o                         
  -5   8  11         72.20         82.78        13.29 o                         
  -4   8  11        708.37        728.77        19.43 o                         
  -3   8  11       1329.71       1304.42        28.60 o                         
  -2   8  11         28.04         26.06         7.59 o                         
  -1   8  11        226.39        238.54        10.23 o                         
   0   8  11          7.12         12.14         6.32 o                         
   1   8  11        516.58        546.35        17.37 o                         
   2   8  11        265.24        247.54        11.41 o                         
   3   8  11         10.82          5.60        11.38 o                         
   4   8  11        232.79        255.01        13.98 o                         
   5   8  11        315.30        322.59        17.37 o                         
   6   8  11         22.18         54.67        21.39 o                         
  -6   9  11         25.90          8.06        14.45 o                         
  -5   9  11          0.03         -1.56         7.52 o                         
  -4   9  11          0.15         -4.33         6.87 o                         
  -3   9  11         60.35         53.52         9.49 o                         
  -2   9  11       1374.84       1383.53        31.80 o                         
  -1   9  11          0.35         -7.31         7.39 o                         
   0   9  11          2.45         16.94        10.70 o                         
   1   9  11        300.20        296.91        10.74 o                         
   2   9  11          3.21          0.11         8.69 o                         
   3   9  11        185.68        171.20        12.42 o                         
   4   9  11         21.22         23.10        11.83 o                         
   5   9  11          0.61         -8.88        12.64 o                         
   6   9  11         29.56         34.68        18.11 o                         
  -6  10  11         28.71         29.88         9.28 o                         
  -5  10  11         32.34         33.75         9.40 o                         
  -4  10  11        126.72        121.83         7.48 o                         
  -3  10  11          2.32          1.76         7.89 o                         
  -2  10  11         94.43         96.70         8.69 o                         
  -1  10  11          0.77         -7.48         7.48 o                         
   0  10  11        488.68        469.33        13.87 o                         
   1  10  11        131.08        112.30         7.82 o                         
   2  10  11        138.39        177.10        10.40 o                         
   3  10  11        435.89        413.51        15.81 o                         
   4  10  11        706.09        714.17        29.33 o                         
   5  10  11          1.38         -3.22        16.33 o                         
   6  10  11         57.65        103.34        25.88 o                         
  -6  11  11          4.22        -18.01        18.01 o                         
  -5  11  11         77.01         84.90        11.20 o                         
  -4  11  11        597.31        573.13        17.83 o                         
  -3  11  11         50.84         59.64         9.99 o                         
  -2  11  11        207.41        186.37         9.75 o                         
  -1  11  11       1684.47       1636.26        36.38 o                         
   0  11  11       1130.29       1174.86        26.17 o                         
   1  11  11         82.88         94.27         7.57 o                         
   2  11  11       1202.12       1233.63        29.19 o                         
   3  11  11         29.36         23.09        10.99 o                         
   4  11  11        564.95        548.05        28.53 o                         
   5  11  11        169.21        180.36        18.08 o                         
  -6  12  11          2.55        -12.26        14.57 o                         
  -5  12  11         11.39          1.59        12.14 o                         
  -4  12  11         14.38          7.85        13.14 o                         
  -3  12  11        138.23        154.06        11.13 o                         
  -2  12  11        122.86        101.13         9.41 o                         
  -1  12  11         70.92         67.48         9.27 o                         
   0  12  11       1226.06       1196.54        27.07 o                         
   1  12  11        837.59        867.78        21.07 o                         
   2  12  11        128.93        136.39         8.57 o                         
   3  12  11        368.26        356.45        15.13 o                         
   4  12  11         16.42         -4.86        13.55 o                         
   5  12  11         87.48         81.54        15.77 o                         
  -6  13  11        101.05         86.08        22.59 o                         
  -5  13  11          9.65         24.59        12.64 o                         
  -4  13  11        200.19        198.23        12.41 o                         
  -3  13  11          2.64         -0.30        11.87 o                         
  -2  13  11        656.73        615.18        17.29 o                         
  -1  13  11         16.17         15.65        17.98 o                         
   0  13  11          0.63          7.82         6.37 o                         
   1  13  11        752.70        770.41        20.16 o                         
   2  13  11        873.22        931.70        22.94 o                         
   3  13  11          9.32         -1.22         7.35 o                         
   4  13  11         20.02         21.84         8.55 o                         
   5  13  11         33.41         40.11        10.76 o                         
  -5  14  11        107.57        104.54        12.51 o                         
  -4  14  11         54.91         63.05        12.77 o                         
  -3  14  11        394.53        388.50        14.26 o                         
  -2  14  11        280.19        272.73        12.49 o                         
  -1  14  11         67.57        100.54        10.59 o                         
   0  14  11        114.11        112.37         9.71 o                         
   1  14  11         85.84         82.43         8.23 o                         
   2  14  11         73.35         75.65         9.06 o                         
   3  14  11         34.33         34.66         8.40 o                         
   4  14  11        386.16        382.87        14.77 o                         
   5  14  11        205.15        232.79        14.99 o                         
  -5  15  11          6.02          8.57        12.93 o                         
  -4  15  11         72.51         54.64        12.10 o                         
  -3  15  11         81.62         59.07        12.82 o                         
  -2  15  11         34.68         29.73        11.52 o                         
  -1  15  11        121.11        114.47        10.88 o                         
   0  15  11        194.74        195.58        10.20 o                         
   1  15  11        118.97        124.11         9.54 o                         
   2  15  11          2.60         11.44         9.09 o                         
   3  15  11          0.79         -1.36        10.51 o                         
   4  15  11         41.30         34.29        10.35 o                         
   5  15  11         34.02         18.88        12.78 o                         
  -5  16  11         24.74         11.25        14.63 o                         
  -4  16  11         20.40         -0.58        12.56 o                         
  -3  16  11        107.85        135.75        12.89 o                         
  -2  16  11         94.04         93.63        13.28 o                         
  -1  16  11         56.29         50.12        13.40 o                         
   0  16  11         14.64         19.82         9.18 o                         
   1  16  11         35.96         23.18         8.57 o                         
   2  16  11          9.48         19.58        10.08 o                         
   3  16  11        103.55        123.39        12.08 o                         
   4  16  11          4.71         10.46        11.57 o                         
  -5  17  11         17.36         -5.69        18.95 o                         
  -4  17  11         39.54         51.63        13.50 o                         
  -3  17  11        109.89         95.48        12.77 o                         
  -2  17  11        196.95        197.32        16.48 o                         
  -1  17  11        685.62        751.34        34.65 o                         
   0  17  11          9.64         20.36        10.72 o                         
   1  17  11        195.06        224.56        12.41 o                         
   2  17  11        232.57        244.54        12.70 o                         
   3  17  11        131.71        130.94        12.69 o                         
   4  17  11         22.06         45.97        12.57 o                         
  -4  18  11         67.51         63.32        14.23 o                         
  -3  18  11         13.22         -6.50        12.75 o                         
  -2  18  11         53.42         25.02        15.16 o                         
  -1  18  11         68.33         83.30        15.03 o                         
   0  18  11         95.33         92.68        12.56 o                         
   1  18  11         35.12         53.20        15.34 o                         
   2  18  11         19.31         17.13        11.07 o                         
   3  18  11          9.59         16.92        12.20 o                         
   4  18  11         12.27         -0.56        13.70 o                         
  -4  19  11         24.53         25.48        15.32 o                         
  -3  19  11        205.32        192.21        15.03 o                         
  -2  19  11          6.24         17.84        15.68 o                         
  -1  19  11        376.33        389.58        21.04 o                         
   0  19  11        348.18        353.98        16.23 o                         
   1  19  11        128.20        131.93        11.25 o                         
   2  19  11         41.38         63.11        13.09 o                         
   3  19  11         44.54         55.26        16.71 o                         
  -4  20  11         20.41          6.56        23.00 o                         
  -3  20  11         57.76         57.37        15.56 o                         
  -2  20  11          0.73         18.11        16.72 o                         
  -1  20  11         53.82         27.90        21.72 o                         
   0  20  11          0.10        -12.24        12.24 o                         
   1  20  11          1.78          0.71        14.37 o                         
   2  20  11         17.91         25.08        12.79 o                         
   3  20  11         71.76         67.24        16.13 o                         
  -3  21  11         16.51         11.38        22.49 o                         
  -2  21  11          0.25        -11.80        17.71 o                         
  -1  21  11          2.42         21.82        22.50 o                         
   0  21  11         74.64         39.27        13.15 o                         
   1  21  11        714.30        753.98        24.22 o                         
   2  21  11        132.93        117.37        16.78 o                         
  -2  22  11         46.41         43.59        19.04 o                         
  -1  22  11        128.11        136.35        20.42 o                         
   0  22  11        135.65         94.73        14.34 o                         
   1  22  11          2.74        -18.47        19.67 o                         
   2  22  11         65.49         51.91        16.54 o                         
  -1  23  11        330.68        377.47        24.45 o                         
   0  23  11         65.19         67.61        27.08 o                         
   1  23  11         88.22         78.66        21.56 o                         
  -6   0  12         80.54         84.34        16.70 o                         
  -5   0  12         32.45         16.87        16.50 o                         
  -4   0  12        192.28        166.08        12.16 o                         
  -3   0  12        465.05        457.86        20.13 o                         
  -2   0  12          8.16          7.82        12.42 o                         
  -1   0  12          0.95         12.14         9.18 o                         
   0   0  12       1626.28       1579.12        52.13 o                         
   1   0  12       2956.59       3141.93       120.48 o                         
   2   0  12        346.01        328.26        23.32 o                         
   3   0  12         54.11         43.04        13.80 o                         
   4   0  12        388.61        337.37        27.53 o                         
   5   0  12          2.07          2.02        17.38 o                         
   6   0  12        200.32        180.41        29.32 o                         
  -6   1  12          6.64         34.74        14.24 o                         
  -5   1  12        110.91        134.54        13.50 o                         
  -4   1  12         16.64          6.84         7.31 o                         
  -3   1  12         99.84         95.09         7.41 o                         
  -2   1  12        370.09        372.95        12.99 o                         
  -1   1  12        152.31        151.34         7.40 o                         
   0   1  12       1312.02       1297.09        31.41 o                         
   1   1  12        955.06        953.92        33.96 o                         
   2   1  12         75.63         50.91        11.16 o                         
   3   1  12       1953.63       2036.85        45.36 o                         
   4   1  12         26.04          9.19        13.03 o                         
   5   1  12          7.69         21.86        13.28 o                         
   6   1  12         15.72         54.11        20.00 o                         
  -6   2  12        128.54        126.71        12.29 o                         
  -5   2  12        180.59        184.95        17.85 o                         
  -4   2  12          1.98          3.10         8.12 o                         
  -3   2  12        354.77        332.28        10.56 o                         
  -2   2  12         32.31         35.36         6.71 o                         
  -1   2  12        546.65        490.35        15.13 o                         
   0   2  12        287.45        312.72        11.32 o                         
   1   2  12        443.07        419.89        18.25 o                         
   2   2  12        261.70        255.32        13.17 o                         
   3   2  12       1681.60       1695.73        37.08 o                         
   4   2  12          4.67          5.28        10.72 o                         
   5   2  12        143.25        156.41        16.76 o                         
   6   2  12          6.11          5.65        21.84 o                         
  -6   3  12          0.10          7.90        11.45 o                         
  -5   3  12         93.97         96.66        13.32 o                         
  -4   3  12        303.30        311.00        10.25 o                         
  -3   3  12        757.87        798.44        28.18 o                         
  -2   3  12        788.04        810.67        20.23 o                         
  -1   3  12          8.37         -2.78         5.93 o                         
   0   3  12         25.57         21.70         8.49 o                         
   1   3  12        369.21        342.77        12.99 o                         
   2   3  12         16.65         19.07        10.12 o                         
   3   3  12        646.18        688.54        28.03 o                         
   4   3  12         78.97         78.00        11.37 o                         
   5   3  12         55.76         15.00        13.20 o                         
   6   3  12         14.70          3.01        19.67 o                         
  -6   4  12         13.47         24.06        14.88 o                         
  -5   4  12         11.81         30.17        12.66 o                         
  -4   4  12        326.57        312.13        10.37 o                         
  -3   4  12        652.70        618.84        20.38 o                         
  -2   4  12         36.50         42.64         6.75 o                         
  -1   4  12         52.27         62.96         6.66 o                         
   0   4  12        265.52        268.53        12.67 o                         
   1   4  12         14.26          5.72         7.76 o                         
   2   4  12        128.57        128.13         8.56 o                         
   3   4  12        918.65        957.36        23.46 o                         
   4   4  12        251.70        292.08        12.76 o                         
   5   4  12         63.35         59.16        11.48 o                         
   6   4  12         35.86         18.69        20.81 o                         
  -6   5  12         27.44         26.33        16.46 o                         
  -5   5  12         84.34         87.97        14.25 o                         
  -4   5  12        126.67        149.28         8.43 o                         
  -3   5  12        466.27        472.87        17.31 o                         
  -2   5  12        176.62        181.97         9.40 o                         
  -1   5  12         56.47         46.55         6.48 o                         
   0   5  12          4.69          5.40        10.38 o                         
   1   5  12        166.92        156.77         9.71 o                         
   2   5  12         15.90         32.10         8.40 o                         
   3   5  12          4.35         -1.01         8.64 o                         
   4   5  12        457.27        457.92        16.80 o                         
   5   5  12        136.06        163.30        12.16 o                         
   6   5  12         73.09         54.24        21.38 o                         
  -6   6  12        115.84        140.56        16.23 o                         
  -5   6  12         25.89          8.73        11.30 o                         
  -4   6  12         69.24         63.05         8.53 o                         
  -3   6  12        294.53        280.38        12.68 o                         
  -2   6  12          0.10         -6.37         7.31 o                         
  -1   6  12        431.07        371.42        10.20 o                         
   0   6  12       1215.00       1203.13        26.67 o                         
   1   6  12        430.86        397.68        13.23 o                         
   2   6  12       2737.30       2825.54        55.05 o                         
   3   6  12         25.39         16.73         9.84 o                         
   4   6  12         10.69        -11.19        11.19 o                         
   5   6  12        233.00        239.34        13.79 o                         
   6   6  12         53.17         48.47        17.03 o                         
  -6   7  12          0.18        -10.48        15.18 o                         
  -5   7  12         45.51         35.08        10.72 o                         
  -4   7  12        266.38        257.50        10.56 o                         
  -3   7  12        283.91        272.24        10.55 o                         
  -2   7  12         41.31         51.19         7.81 o                         
  -1   7  12          0.17          1.73         7.23 o                         
   0   7  12        148.11        152.21         9.59 o                         
   1   7  12        504.41        470.28        13.76 o                         
   2   7  12        375.93        354.11        14.86 o                         
   3   7  12         92.53        122.29        16.18 o                         
   4   7  12         35.34         40.82        12.01 o                         
   5   7  12         64.39         59.11        12.85 o                         
  -6   8  12         25.77         -5.87        16.36 o                         
  -5   8  12         71.79         84.55        11.61 o                         
  -4   8  12        263.28        277.26        11.47 o                         
  -3   8  12         27.92         14.79         8.22 o                         
  -2   8  12        187.41        167.52         9.11 o                         
  -1   8  12          2.01          3.60         7.43 o                         
   0   8  12        138.94        133.38         8.06 o                         
   1   8  12         64.31         55.58         8.35 o                         
   2   8  12        594.14        526.55        17.49 o                         
   3   8  12        117.10        110.59        12.61 o                         
   4   8  12          0.02          2.42        12.71 o                         
   5   8  12        161.53        152.97        14.51 o                         
  -6   9  12         96.70        106.70        12.94 o                         
  -5   9  12        359.05        364.50        15.35 o                         
  -4   9  12       1046.16        984.28        23.84 o                         
  -3   9  12        170.66        152.23        10.10 o                         
  -2   9  12       2293.25       2294.30        45.46 o                         
  -1   9  12        332.78        326.86        11.84 o                         
   0   9  12        330.87        339.31        17.86 o                         
   1   9  12        241.50        247.43        10.75 o                         
   2   9  12         50.12         55.40        10.29 o                         
   3   9  12        290.55        304.06        13.88 o                         
   4   9  12          6.47          9.94        12.90 o                         
   5   9  12          3.97          1.19        14.56 o                         
  -6  10  12          4.08         -7.10        13.48 o                         
  -5  10  12         27.84         24.85        11.40 o                         
  -4  10  12         51.16         27.63         8.57 o                         
  -3  10  12        115.21         98.65        10.22 o                         
  -2  10  12         12.37          7.25         8.98 o                         
  -1  10  12        113.34        113.99         8.99 o                         
   0  10  12        437.50        409.12        14.36 o                         
   1  10  12          7.04          7.75         8.31 o                         
   2  10  12        317.79        308.36        12.62 o                         
   3  10  12          0.75         -7.26        11.25 o                         
   4  10  12          7.57        -15.95        15.95 o                         
   5  10  12        257.90        246.20        23.65 o                         
  -6  11  12         34.74         63.12        24.83 o                         
  -5  11  12        126.56        146.99        13.02 o                         
  -4  11  12         57.36         82.19        11.20 o                         
  -3  11  12         32.77         36.73         8.65 o                         
  -2  11  12         37.87         35.46         8.85 o                         
  -1  11  12          0.08          4.55         8.62 o                         
   0  11  12          0.18          6.62        12.30 o                         
   1  11  12        100.88        119.50         7.97 o                         
   2  11  12          6.37          2.11         9.71 o                         
   3  11  12        509.95        402.41        30.75 o                         
   4  11  12         43.01         29.52        13.32 o                         
   5  11  12         10.45        -16.07        16.07 o                         
  -5  12  12         64.51        117.65        12.64 o                         
  -4  12  12         57.40         61.06        12.20 o                         
  -3  12  12          1.91         18.09        14.29 o                         
  -2  12  12          0.54         -7.88         9.58 o                         
  -1  12  12         40.48         48.70         9.85 o                         
   0  12  12         15.79         16.92         7.28 o                         
   1  12  12          0.51          3.62         7.46 o                         
   2  12  12        248.15        257.97        12.53 o                         
   3  12  12        671.24        687.86        22.99 o                         
   4  12  12         84.18         82.41        15.38 o                         
   5  12  12        306.62        318.41        19.72 o                         
  -5  13  12         74.98         65.80        12.54 o                         
  -4  13  12         13.21         24.85        12.10 o                         
  -3  13  12         10.30          6.89        11.88 o                         
  -2  13  12         75.08         71.41        11.89 o                         
  -1  13  12       1206.19       1301.94        35.14 o                         
   0  13  12        133.34        156.42        11.03 o                         
   1  13  12          7.13          5.44         8.06 o                         
   2  13  12        292.55        299.17        14.29 o                         
   3  13  12        356.82        344.91        17.15 o                         
   4  13  12         34.94         28.58        14.90 o                         
   5  13  12         22.68         -3.76        19.78 o                         
  -5  14  12         12.07          4.25        13.05 o                         
  -4  14  12         67.22         48.30        14.42 o                         
  -3  14  12          7.64        -11.52        11.52 o                         
  -2  14  12         60.23         70.43         9.15 o                         
  -1  14  12        141.57        151.13        12.52 o                         
   0  14  12        129.87        136.05        10.87 o                         
   1  14  12        205.37        213.26        10.12 o                         
   2  14  12         13.66          6.15        10.43 o                         
   3  14  12        559.00        571.19        19.45 o                         
   4  14  12         35.02         47.68        15.79 o                         
  -5  15  12         21.37         39.37        14.60 o                         
  -4  15  12         24.73         31.64        13.36 o                         
  -3  15  12         11.84         11.82        12.90 o                         
  -2  15  12        263.89        296.80        14.95 o                         
  -1  15  12        229.32        251.84        19.14 o                         
   0  15  12         58.63         64.94        10.44 o                         
   1  15  12          0.74         -4.85         9.17 o                         
   2  15  12          0.01          3.49         9.38 o                         
   3  15  12          5.57         23.75        10.05 o                         
   4  15  12          9.97         55.81        16.12 o                         
  -4  16  12          3.06         -8.34        16.87 o                         
  -3  16  12         25.17         21.20        12.57 o                         
  -2  16  12         20.69         18.33        12.22 o                         
  -1  16  12        289.37        316.65        17.02 o                         
   0  16  12        100.20        109.66        14.24 o                         
   1  16  12        505.21        544.19        22.75 o                         
   2  16  12          7.77         13.71        10.87 o                         
   3  16  12        103.56        103.32        12.64 o                         
   4  16  12         33.74         16.26        22.80 o                         
  -4  17  12        272.01        253.75        17.08 o                         
  -3  17  12          0.14          3.06        13.01 o                         
  -2  17  12        496.87        431.54        20.15 o                         
  -1  17  12          0.00        -12.89        14.88 o                         
   0  17  12          0.16         14.33        10.62 o                         
   1  17  12          9.68          9.96         9.90 o                         
   2  17  12         40.64         40.40        10.87 o                         
   3  17  12          2.28         -8.25        12.52 o                         
  -4  18  12         10.74         16.00        15.13 o                         
  -3  18  12         96.42        123.35        16.48 o                         
  -2  18  12         13.14          1.10        15.72 o                         
  -1  18  12          7.30        -15.13        15.81 o                         
   0  18  12          1.66         17.12        12.19 o                         
   1  18  12         20.60         24.15        12.05 o                         
   2  18  12        267.61        240.46        13.40 o                         
   3  18  12        201.62        259.03        15.39 o                         
  -3  19  12        125.81        133.08        16.40 o                         
  -2  19  12         15.01         23.08        16.85 o                         
  -1  19  12          6.83          3.66        17.83 o                         
   0  19  12         75.53         86.33        13.02 o                         
   1  19  12         65.16         75.51        15.56 o                         
   2  19  12         10.74          2.80        15.09 o                         
   3  19  12         84.21         70.03        18.77 o                         
  -3  20  12         11.42         23.28        17.96 o                         
  -2  20  12        104.84         79.36        18.53 o                         
  -1  20  12         88.58         71.76        18.55 o                         
   0  20  12         28.94         23.83        13.11 o                         
   1  20  12        338.69        345.88        17.34 o                         
   2  20  12         95.41         97.47        14.72 o                         
  -2  21  12         85.63         91.45        19.70 o                         
  -1  21  12        190.20        177.68        20.80 o                         
   0  21  12         14.90          7.61        13.83 o                         
   1  21  12          0.02        -11.57        16.33 o                         
   2  21  12          5.87         72.49        65.63 o                         
  -1  22  12        133.38        144.20        21.49 o                         
   0  22  12         33.53         35.49        18.85 o                         
  -6   1  13         65.13         96.10        15.43 o                         
  -5   1  13        501.88        484.11        23.71 o                         
  -4   1  13          1.10          8.56         7.86 o                         
  -3   1  13         39.62         36.03         7.34 o                         
  -2   1  13         11.66          7.88         6.98 o                         
  -1   1  13         78.96         56.98         7.25 o                         
   0   1  13        138.33        142.66         9.98 o                         
   1   1  13         44.74         37.98        13.42 o                         
   2   1  13         26.63         15.15        12.69 o                         
   3   1  13        133.46        153.06        11.58 o                         
   4   1  13        102.83         84.42        12.10 o                         
   5   1  13         18.49         12.89        14.93 o                         
  -6   2  13         42.65         56.71        14.55 o                         
  -5   2  13        142.57        176.67        15.06 o                         
  -4   2  13          7.02         13.47         9.36 o                         
  -3   2  13        689.68        659.67        17.20 o                         
  -2   2  13         13.50         14.13         6.89 o                         
  -1   2  13          5.10         -6.39         6.81 o                         
   0   2  13        113.36         89.98        12.10 o                         
   1   2  13       1224.51       1248.61        32.93 o                         
   2   2  13        110.19        108.57        12.71 o                         
   3   2  13       1580.82       1620.59        36.69 o                         
   4   2  13        652.49        649.07        19.15 o                         
   5   2  13          3.86          3.60        15.14 o                         
  -6   3  13         54.86         66.53        14.81 o                         
  -5   3  13          5.04          6.84        13.63 o                         
  -4   3  13         69.86         52.34         7.84 o                         
  -3   3  13          4.37          2.51         7.52 o                         
  -2   3  13          6.89          9.56         8.19 o                         
  -1   3  13        134.31        128.28         7.50 o                         
   0   3  13        127.18        121.89         8.50 o                         
   1   3  13          1.58          0.40         7.98 o                         
   2   3  13        298.49        292.70        13.67 o                         
   3   3  13          8.21         10.00        11.60 o                         
   4   3  13         67.44         83.59        12.22 o                         
   5   3  13        106.14        109.93        15.64 o                         
  -6   4  13         40.60         58.00        17.39 o                         
  -5   4  13         37.02         46.84        12.98 o                         
  -4   4  13          0.11          0.95         9.75 o                         
  -3   4  13        278.67        275.29         9.98 o                         
  -2   4  13         25.90         29.01         9.47 o                         
  -1   4  13        194.90        187.39         8.16 o                         
   0   4  13         13.41          1.53         9.86 o                         
   1   4  13        151.47        150.43         8.71 o                         
   2   4  13        430.78        411.87        13.39 o                         
   3   4  13          2.92         -3.87        12.52 o                         
   4   4  13          5.54          9.14        12.91 o                         
   5   4  13          1.20         11.11        17.74 o                         
  -6   5  13        115.98        123.24        21.97 o                         
  -5   5  13         25.53         51.35        15.89 o                         
  -4   5  13        516.73        465.68        15.88 o                         
  -3   5  13        251.60        231.79        11.88 o                         
  -2   5  13          6.60          6.53         6.60 o                         
  -1   5  13        143.51        151.35         8.73 o                         
   0   5  13        104.29        104.48         9.57 o                         
   1   5  13        167.81        157.20        10.35 o                         
   2   5  13        504.64        507.49        15.84 o                         
   3   5  13         11.13          6.15         8.77 o                         
   4   5  13        365.19        397.50        14.92 o                         
   5   5  13         67.77         42.02        15.87 o                         
  -6   6  13         56.42         54.40        17.33 o                         
  -5   6  13         42.60         26.92        13.86 o                         
  -4   6  13          5.33          8.04         8.77 o                         
  -3   6  13         98.12        113.69         9.49 o                         
  -2   6  13        341.86        333.91        14.99 o                         
  -1   6  13         14.19         17.91         7.03 o                         
   0   6  13        170.47        178.58        10.56 o                         
   1   6  13         50.39         68.65         8.76 o                         
   2   6  13         40.21         26.94        10.05 o                         
   3   6  13        103.05         92.09        10.47 o                         
   4   6  13         24.63         23.66        10.52 o                         
   5   6  13         22.37          4.23        12.58 o                         
  -6   7  13         75.24         70.80        20.62 o                         
  -5   7  13         56.62         74.25         9.70 o                         
  -4   7  13         30.68         35.11         9.98 o                         
  -3   7  13        449.89        448.09        14.08 o                         
  -2   7  13          6.50         13.64         8.39 o                         
  -1   7  13          6.71         -7.21         7.21 o                         
   0   7  13         25.79         13.81         9.71 o                         
   1   7  13          3.43          6.17         8.41 o                         
   2   7  13        210.41        212.96        11.27 o                         
   3   7  13        124.13        101.24        11.73 o                         
   4   7  13          9.83         -2.49        11.33 o                         
   5   7  13         46.86         33.34        14.37 o                         
  -6   8  13         25.78         32.16        13.85 o                         
  -5   8  13         12.57         16.01         8.84 o                         
  -4   8  13          5.79          7.43        10.02 o                         
  -3   8  13          0.07         16.05        10.50 o                         
  -2   8  13        150.59        157.70        12.15 o                         
  -1   8  13        124.09        124.74         8.86 o                         
   0   8  13         52.24         50.39         8.89 o                         
   1   8  13        588.45        596.73        20.38 o                         
   2   8  13        379.71        387.06        14.15 o                         
   3   8  13          0.24         -2.06        11.16 o                         
   4   8  13        149.35        163.80        16.53 o                         
   5   8  13          0.50        -12.63        20.56 o                         
  -5   9  13          6.61         13.26         8.73 o                         
  -4   9  13        107.62         98.16         9.98 o                         
  -3   9  13          2.88         13.19         9.01 o                         
  -2   9  13         97.59        102.85         9.46 o                         
  -1   9  13          0.17         -0.27         8.41 o                         
   0   9  13         43.45         71.60        11.85 o                         
   1   9  13         12.01          2.58         9.91 o                         
   2   9  13        309.77        305.26        14.08 o                         
   3   9  13        119.79        140.80        13.36 o                         
   4   9  13          3.13         12.78        13.29 o                         
   5   9  13         29.38         29.89        17.19 o                         
  -5  10  13         10.30          4.67        11.15 o                         
  -4  10  13        139.33        129.77        12.65 o                         
  -3  10  13         41.22         47.74         9.43 o                         
  -2  10  13         58.53         69.29        10.54 o                         
  -1  10  13        464.70        463.20        14.62 o                         
   0  10  13        791.21        822.57        22.09 o                         
   1  10  13         67.27         83.72         9.74 o                         
   2  10  13         73.45         72.40        12.22 o                         
   3  10  13         36.27         77.05        12.78 o                         
   4  10  13        248.56        240.40        15.87 o                         
   5  10  13         29.43         10.18        17.81 o                         
  -5  11  13          7.47         11.59        13.96 o                         
  -4  11  13         38.71         30.33         9.46 o                         
  -3  11  13        205.45        211.29        12.29 o                         
  -2  11  13        336.85        344.08        12.91 o                         
  -1  11  13         88.21         99.61        10.48 o                         
   0  11  13        104.75         87.69         8.09 o                         
   1  11  13          5.30          9.83         9.48 o                         
   2  11  13         16.97         17.41        11.75 o                         
   3  11  13          0.51          7.02        12.16 o                         
   4  11  13          2.98        -14.66        14.66 o                         
  -5  12  13          0.04        -12.83        12.83 o                         
  -4  12  13          9.51          6.41        12.54 o                         
  -3  12  13         26.18         12.20         9.29 o                         
  -2  12  13        138.30        134.99        11.41 o                         
  -1  12  13       1050.72       1095.09        30.10 o                         
   0  12  13        115.01        132.62        12.86 o                         
   1  12  13         17.48         10.81         8.08 o                         
   2  12  13        114.28        101.03        11.73 o                         
   3  12  13         52.93         39.30        13.29 o                         
   4  12  13         15.06         -9.41        17.23 o                         
  -5  13  13         46.00         26.31        13.64 o                         
  -4  13  13          8.82          4.46        12.82 o                         
  -3  13  13        536.42        527.83        18.26 o                         
  -2  13  13          5.24         16.09        11.91 o                         
  -1  13  13          1.47         19.15        10.95 o                         
   0  13  13         34.95         41.86        11.57 o                         
   1  13  13        179.97        190.18        10.35 o                         
   2  13  13         74.21         42.02        12.16 o                         
   3  13  13         60.80         47.28        14.02 o                         
   4  13  13        436.15        464.59        29.14 o                         
  -4  14  13          5.27         16.38        13.33 o                         
  -3  14  13        124.90        162.71        14.41 o                         
  -2  14  13         46.91         57.64        10.36 o                         
  -1  14  13        118.89        139.36        12.17 o                         
   0  14  13        242.83        262.31        15.41 o                         
   1  14  13        340.74        357.32        18.96 o                         
   2  14  13         47.30         39.45        11.69 o                         
   3  14  13        434.07        468.59        19.04 o                         
   4  14  13         43.84         32.70        17.01 o                         
  -4  15  13         26.66         28.69        13.87 o                         
  -3  15  13          7.12         14.96        13.25 o                         
  -2  15  13         16.07         28.43        12.90 o                         
  -1  15  13          0.03          9.60        14.34 o                         
   0  15  13          0.87          5.69        12.46 o                         
   1  15  13          0.67         -0.19         9.49 o                         
   2  15  13          0.69         -7.35        11.89 o                         
   3  15  13          0.28         20.60        14.44 o                         
   4  15  13         31.20         49.77        68.88 o                         
  -4  16  13         24.60         39.88        14.90 o                         
  -3  16  13         39.87         43.22        14.73 o                         
  -2  16  13        139.28        127.90        16.19 o                         
  -1  16  13        708.46        738.98        57.52 o                         
   0  16  13        217.29        258.37        15.42 o                         
   1  16  13        168.44        197.03        13.04 o                         
   2  16  13         19.35         15.55        10.92 o                         
   3  16  13          5.68        -24.92        24.92 o                         
  -4  17  13         25.17         15.10        26.13 o                         
  -3  17  13         88.98         85.51        15.60 o                         
  -2  17  13         18.56          0.70        15.90 o                         
  -1  17  13         94.45         85.76        19.76 o                         
   0  17  13         16.25         42.22        13.84 o                         
   1  17  13         19.27          2.15        10.12 o                         
   2  17  13         15.75          2.47        13.73 o                         
   3  17  13         59.80         59.50        17.23 o                         
  -3  18  13          2.48        -17.04        17.04 o                         
  -2  18  13         46.54         62.62        17.29 o                         
  -1  18  13         26.94         29.74        18.66 o                         
   0  18  13         13.87         36.41        16.83 o                         
   1  18  13         10.18         17.97        10.26 o                         
   2  18  13         31.91         14.22        12.50 o                         
  -3  19  13        336.57        348.74        27.04 o                         
  -2  19  13        179.45        208.41        19.02 o                         
  -1  19  13          1.35         13.61        19.94 o                         
   0  19  13          7.14         -6.46        20.72 o                         
   1  19  13         16.91          3.75        15.28 o                         
   2  19  13          0.70        -12.39        13.33 o                         
  -2  20  13         59.00         58.27        18.09 o                         
  -1  20  13         12.13         21.41        19.48 o                         
   0  20  13        228.15        240.83        21.26 o                         
   1  20  13        328.59        370.67        20.74 o                         
   0  21  13          4.03         -5.41        59.14 o                         
  -6   0  14         13.72         16.99        25.95 o                         
  -5   0  14         40.37         35.63        33.18 o                         
  -4   0  14        249.00        234.09        16.03 o                         
  -3   0  14        272.43        259.97        18.07 o                         
  -2   0  14        386.68        377.66        19.59 o                         
  -1   0  14          0.23         -3.32        10.43 o                         
   0   0  14         11.26         11.00        19.25 o                         
   1   0  14          1.04         35.82        21.42 o                         
   2   0  14        681.32        685.08        83.49 o                         
   3   0  14        695.05        697.75        33.79 o                         
   4   0  14        105.37        120.51        21.40 o                         
   5   0  14          4.93         45.65        30.35 o                         
  -6   1  14          0.50          0.13        19.26 o                         
  -5   1  14         29.65         41.27        16.50 o                         
  -4   1  14         36.45         31.83         8.70 o                         
  -3   1  14         14.06          4.17        12.55 o                         
  -2   1  14        116.41        102.50         8.01 o                         
  -1   1  14        880.59        843.07        20.37 o                         
   0   1  14          6.98        -10.79        10.79 o                         
   1   1  14        251.17        247.71        18.71 o                         
   2   1  14         12.75          8.60        12.93 o                         
   3   1  14         74.78         61.95        13.00 o                         
   4   1  14        102.33        111.37        13.85 o                         
   5   1  14         47.54         82.35        18.52 o                         
  -6   2  14          1.26          4.04        15.81 o                         
  -5   2  14          5.26         22.50        14.79 o                         
  -4   2  14          0.57         14.71         9.33 o                         
  -3   2  14         25.22         20.63         8.95 o                         
  -2   2  14         31.72         19.55         7.78 o                         
  -1   2  14         17.93         15.92         8.37 o                         
   0   2  14        185.33        167.98         9.59 o                         
   1   2  14        399.27        408.00        18.72 o                         
   2   2  14        105.48        133.99        13.97 o                         
   3   2  14        208.00        231.45        15.69 o                         
   4   2  14          6.50        -13.01        13.01 o                         
   5   2  14          4.39          6.01        19.18 o                         
  -6   3  14         18.25         12.96        15.78 o                         
  -5   3  14         36.23         53.52        13.65 o                         
  -4   3  14        287.39        296.43        11.74 o                         
  -3   3  14          5.53          0.63        11.49 o                         
  -2   3  14         17.30         -3.97         7.87 o                         
  -1   3  14        145.27        130.34         8.31 o                         
   0   3  14         74.90         59.34         8.11 o                         
   1   3  14        654.87        607.66        27.29 o                         
   2   3  14         56.52         46.58        12.12 o                         
   3   3  14       1143.27       1109.36        32.99 o                         
   4   3  14        168.08        168.33        14.56 o                         
   5   3  14        100.19         82.03        19.98 o                         
  -5   4  14         11.21         11.65        12.85 o                         
  -4   4  14        123.89        126.60         8.65 o                         
  -3   4  14         27.44         28.63         8.80 o                         
  -2   4  14        334.65        342.96        13.99 o                         
  -1   4  14         73.39         66.69         8.76 o                         
   0   4  14        335.12        338.46        23.61 o                         
   1   4  14         77.21         56.30         9.69 o                         
   2   4  14        557.23        584.21        19.61 o                         
   3   4  14         16.29         -8.55        13.25 o                         
   4   4  14          8.87          5.33        14.18 o                         
   5   4  14          6.95        -12.70        22.10 o                         
  -5   5  14          9.75         13.07        14.65 o                         
  -4   5  14         53.85         73.70         9.57 o                         
  -3   5  14         24.57         31.31         9.96 o                         
  -2   5  14          5.95          6.07        10.38 o                         
  -1   5  14         72.86         67.27         8.24 o                         
   0   5  14          0.92         -5.35        10.55 o                         
   1   5  14        208.99        213.64        11.58 o                         
   2   5  14        261.18        256.29        11.97 o                         
   3   5  14          1.91         -4.39        13.51 o                         
   4   5  14          2.56         -7.19        15.72 o                         
   5   5  14         46.59         40.75        23.02 o                         
  -5   6  14         44.97         37.25        10.08 o                         
  -4   6  14         32.48         36.64        11.04 o                         
  -3   6  14        101.98        112.67        10.68 o                         
  -2   6  14        594.88        592.93        17.86 o                         
  -1   6  14         20.13         12.87         7.70 o                         
   0   6  14         36.36         24.31         8.97 o                         
   1   6  14        147.95        155.59        11.01 o                         
   2   6  14          1.76          1.25        10.96 o                         
   3   6  14          0.40        -13.23        13.23 o                         
   4   6  14         27.25          5.58        16.19 o                         
   5   6  14        164.16        157.98        24.23 o                         
  -5   7  14         43.95         58.67         9.41 o                         
  -4   7  14          1.74         -4.44        13.35 o                         
  -3   7  14          5.94          8.72        10.94 o                         
  -2   7  14         15.67         32.25         9.55 o                         
  -1   7  14         76.43         79.40         9.86 o                         
   0   7  14         36.86         23.50         9.68 o                         
   1   7  14         22.74          9.75        11.61 o                         
   2   7  14         36.60         30.83        12.44 o                         
   3   7  14        125.02        131.94        12.64 o                         
   4   7  14          4.73        -11.60        11.60 o                         
  -5   8  14         31.10         31.97         9.79 o                         
  -4   8  14        406.94        358.56        15.66 o                         
  -3   8  14         95.78        105.60        10.44 o                         
  -2   8  14         21.48         20.44         9.70 o                         
  -1   8  14         40.49         51.69         9.34 o                         
   0   8  14        280.86        255.61        12.25 o                         
   1   8  14          9.31          2.62        10.13 o                         
   2   8  14         29.03         37.80        10.93 o                         
   3   8  14        101.07         82.58        12.23 o                         
   4   8  14          1.41         -5.68        12.57 o                         
  -5   9  14          4.53          3.89         9.79 o                         
  -4   9  14         97.60        102.85        11.59 o                         
  -3   9  14         62.85         51.47        11.05 o                         
  -2   9  14          0.00         -9.84        12.19 o                         
  -1   9  14        226.46        206.42        11.46 o                         
   0   9  14       1606.15       1609.88        38.40 o                         
   1   9  14        126.47        119.62        11.53 o                         
   2   9  14        538.76        531.61        17.86 o                         
   3   9  14       1302.84       1293.52        34.21 o                         
   4   9  14         50.90         70.10        14.56 o                         
  -5  10  14          5.15         -1.77         9.56 o                         
  -4  10  14        768.01        707.35        19.65 o                         
  -3  10  14         28.64         30.40        11.25 o                         
  -2  10  14        295.50        327.93        13.73 o                         
  -1  10  14        337.22        328.54        13.88 o                         
   0  10  14         35.98         30.35        12.66 o                         
   1  10  14          1.29         -9.26         9.89 o                         
   2  10  14         65.72         46.73        15.89 o                         
   3  10  14          0.54         11.86        13.83 o                         
   4  10  14         15.26          0.20        17.45 o                         
  -5  11  14          0.32        -12.61        12.61 o                         
  -4  11  14         18.11         31.27        11.16 o                         
  -3  11  14         62.39         89.40        10.82 o                         
  -2  11  14         12.92         18.73        14.93 o                         
  -1  11  14        237.82        209.60        11.62 o                         
   0  11  14          0.61         -4.11        10.87 o                         
   1  11  14          1.64         -5.35         9.98 o                         
   2  11  14         69.88         64.99        15.40 o                         
   3  11  14         20.65         17.69        15.12 o                         
   4  11  14          4.82        -12.41        17.85 o                         
  -4  12  14          0.10         -4.08        13.12 o                         
  -3  12  14         30.17         27.87        10.62 o                         
  -2  12  14          0.25          6.63        11.07 o                         
  -1  12  14        197.67        201.00        12.47 o                         
   0  12  14        119.00        126.15        11.67 o                         
   1  12  14          0.66          2.96        10.85 o                         
   2  12  14         56.36         41.38        12.93 o                         
   3  12  14        194.55        193.78        17.73 o                         
   4  12  14          9.56          2.94        17.44 o                         
  -4  13  14         54.89         33.05        13.78 o                         
  -3  13  14         18.13         24.14        13.95 o                         
  -2  13  14        108.62        113.46        13.91 o                         
  -1  13  14         50.54         46.13        12.46 o                         
   0  13  14         44.54         25.57        11.85 o                         
   1  13  14        197.41        209.77        14.31 o                         
   2  13  14         26.49         16.51        12.52 o                         
   3  13  14         11.34         20.00        14.77 o                         
  -4  14  14          1.70        -13.16        14.62 o                         
  -3  14  14         93.16         63.72        14.03 o                         
  -2  14  14         49.11         51.70        11.43 o                         
  -1  14  14        195.70        192.95        13.19 o                         
   0  14  14         13.98         33.65        13.00 o                         
   1  14  14         20.69         25.03        12.88 o                         
   2  14  14         13.76         22.31        12.92 o                         
   3  14  14         55.39         67.74        16.04 o                         
  -4  15  14        111.22        137.47        19.44 o                         
  -3  15  14         77.75         71.70        15.77 o                         
  -2  15  14          9.80         22.45        15.85 o                         
  -1  15  14          0.81          2.06        12.63 o                         
   0  15  14          0.26         15.79        13.25 o                         
   1  15  14        142.14        146.67        10.51 o                         
   2  15  14          0.06          0.52        15.08 o                         
   3  15  14        350.86        328.96        19.99 o                         
  -3  16  14         69.52         73.31        16.02 o                         
  -2  16  14         14.51         19.92        16.46 o                         
  -1  16  14          2.02         11.22        12.94 o                         
   0  16  14         59.78         90.17        14.30 o                         
   1  16  14          5.02         -1.49         9.95 o                         
   2  16  14         17.64          4.79        14.32 o                         
  -3  17  14          5.78        -12.08        16.28 o                         
  -2  17  14          0.00        -19.31        19.31 o                         
  -1  17  14         38.95         47.07        13.63 o                         
   0  17  14        321.70        361.81        23.27 o                         
   1  17  14          2.76          3.11        10.87 o                         
   2  17  14        126.27         83.96        21.30 o                         
  -2  18  14         74.99         41.61        18.87 o                         
  -1  18  14         92.62        104.79        18.88 o                         
   0  18  14         41.39         81.46        16.32 o                         
   1  18  14         72.17         74.04        11.08 o                         
  -1  19  14         40.62         42.78        20.08 o                         
   0  19  14         14.48         12.43        24.50 o                         
  -5   1  15         14.67         35.62        16.99 o                         
  -4   1  15          8.34          5.11        11.99 o                         
  -3   1  15         10.21          2.86         8.36 o                         
  -2   1  15         30.26         12.63         8.24 o                         
  -1   1  15        308.52        297.46        10.87 o                         
   0   1  15         34.81         -4.61         9.56 o                         
   1   1  15         14.62          9.74        14.69 o                         
   2   1  15        554.25        481.70        21.68 o                         
   3   1  15          4.10         -0.47        13.36 o                         
   4   1  15          5.91         -7.54        15.72 o                         
  -5   2  15        353.97        339.08        18.92 o                         
  -4   2  15         56.36         66.56         9.32 o                         
  -3   2  15        187.29        188.48         9.69 o                         
  -2   2  15          5.55          9.94        10.90 o                         
  -1   2  15         83.94         74.37         8.47 o                         
   0   2  15          4.12          5.71        15.01 o                         
   1   2  15        144.00        125.12        16.47 o                         
   2   2  15        137.85        159.17        17.07 o                         
   3   2  15          0.09         11.57        14.82 o                         
   4   2  15         28.25         58.61        19.68 o                         
  -5   3  15         28.51         20.18        13.22 o                         
  -4   3  15         39.65         50.60         9.60 o                         
  -3   3  15         82.52         76.11         8.92 o                         
  -2   3  15          0.74         -3.00         9.49 o                         
  -1   3  15         35.82         43.73         8.21 o                         
   0   3  15          0.60        -11.53        11.53 o                         
   1   3  15         96.89        112.27        13.61 o                         
   2   3  15        223.24        212.41        16.61 o                         
   3   3  15         24.17        -11.59        17.86 o                         
   4   3  15          4.27        -15.40        16.40 o                         
  -5   4  15         30.46         54.28        12.81 o                         
  -4   4  15        178.83        209.03        11.21 o                         
  -3   4  15         74.13         98.70        12.84 o                         
  -2   4  15          2.46         -1.51        10.78 o                         
  -1   4  15         18.09         16.09        11.14 o                         
   0   4  15        103.17        114.34        14.62 o                         
   1   4  15        134.29        121.83         9.25 o                         
   2   4  15        418.49        407.70        18.97 o                         
   3   4  15         78.32         76.09        15.18 o                         
   4   4  15        280.11        263.54        22.50 o                         
  -5   5  15          1.19          9.84        16.07 o                         
  -4   5  15         19.66         23.00        11.95 o                         
  -3   5  15         41.57         44.00        10.97 o                         
  -2   5  15         57.46         69.33         8.59 o                         
  -1   5  15         85.60         80.65         9.65 o                         
   0   5  15         20.69         26.11         9.87 o                         
   1   5  15          9.94         -2.77         8.47 o                         
   2   5  15        928.37        920.65        29.69 o                         
   3   5  15         77.91         76.68        15.66 o                         
   4   5  15          1.97         -5.45        19.05 o                         
  -5   6  15         37.87         20.33        10.83 o                         
  -4   6  15          0.98          2.71        11.17 o                         
  -3   6  15         75.60        103.56        13.95 o                         
  -2   6  15         98.02         96.53        10.38 o                         
  -1   6  15         28.52         41.67         6.87 o                         
   0   6  15        111.87        111.29        11.77 o                         
   1   6  15         97.68         76.81         9.80 o                         
   2   6  15        138.46        151.95        10.41 o                         
   3   6  15         21.64         25.43        15.28 o                         
   4   6  15         10.74          4.02        19.35 o                         
  -5   7  15        100.24         88.08        11.79 o                         
  -4   7  15         30.63          5.82        11.65 o                         
  -3   7  15         77.50         78.22        11.70 o                         
  -2   7  15          0.86          8.11        11.43 o                         
  -1   7  15        458.08        471.34        15.76 o                         
   0   7  15        188.99        192.94        15.73 o                         
   1   7  15        515.60        443.82        17.55 o                         
   2   7  15         32.42          0.99        11.12 o                         
   3   7  15          0.26         -7.69        12.89 o                         
   4   7  15         31.08          5.16        19.84 o                         
  -5   8  15          3.35          2.12        20.46 o                         
  -4   8  15        141.71        130.54        12.55 o                         
  -3   8  15        225.41        176.53        12.22 o                         
  -2   8  15          2.17          6.86        16.70 o                         
  -1   8  15         52.69         66.55        11.65 o                         
   0   8  15          6.32         25.13        10.87 o                         
   1   8  15         58.72         53.44        11.85 o                         
   2   8  15         62.99         29.63        12.35 o                         
   3   8  15          7.49         17.90        12.25 o                         
   4   8  15         12.24         22.26        13.84 o                         
  -4   9  15        158.93        122.00        12.21 o                         
  -3   9  15        322.42        284.58        15.73 o                         
  -2   9  15        233.82        229.08        12.49 o                         
  -1   9  15         68.94         73.31        10.46 o                         
   0   9  15          0.57          1.57        10.05 o                         
   1   9  15          2.54          1.43        11.71 o                         
   2   9  15         17.12         13.62        12.13 o                         
   3   9  15         40.99         13.96        13.49 o                         
   4   9  15         40.67         26.39        26.24 o                         
  -4  10  15        224.90        234.78        14.39 o                         
  -3  10  15         88.70         84.44        11.97 o                         
  -2  10  15        241.65        232.60        13.45 o                         
  -1  10  15        248.59        251.82        13.27 o                         
   0  10  15          9.42          6.65        10.02 o                         
   1  10  15        103.03        108.91        11.88 o                         
   2  10  15        350.54        326.57        17.08 o                         
   3  10  15         72.41         78.63        17.37 o                         
  -4  11  15        221.84        192.92        13.26 o                         
  -3  11  15         68.11         48.53        12.34 o                         
  -2  11  15        242.76        238.76        12.82 o                         
  -1  11  15         12.82         11.73        11.77 o                         
   0  11  15        120.34        150.42        15.31 o                         
   1  11  15         72.93         82.66        12.64 o                         
   2  11  15         22.89         22.51        12.85 o                         
   3  11  15          2.54        -14.68        16.77 o                         
  -4  12  15         56.87         41.94        18.63 o                         
  -3  12  15        129.36        119.16        12.76 o                         
  -2  12  15        217.00        197.23        13.44 o                         
  -1  12  15        315.38        316.67        18.15 o                         
   0  12  15         43.30         45.96        15.22 o                         
   1  12  15         59.78         77.75        12.11 o                         
   2  12  15          8.03          7.01        15.69 o                         
   3  12  15          0.56          6.59        15.84 o                         
  -3  13  15          6.37          3.33        14.61 o                         
  -2  13  15        107.73         99.12        14.86 o                         
  -1  13  15          8.23         28.03        17.67 o                         
   0  13  15          3.53         19.19        12.24 o                         
   1  13  15         97.39         90.19        11.32 o                         
   2  13  15        113.11        130.47        14.87 o                         
   3  13  15         51.82         48.50        24.29 o                         
  -3  14  15         11.71         -3.20        14.86 o                         
  -2  14  15          1.00         26.20        12.97 o                         
  -1  14  15          0.09         35.51        13.41 o                         
   0  14  15         12.99          7.89        16.14 o                         
   1  14  15          5.92        -13.60        14.44 o                         
   2  14  15          0.39        -12.32        14.06 o                         
  -3  15  15          3.99         11.09        17.43 o                         
  -2  15  15          5.58          9.84        15.43 o                         
  -1  15  15         23.10         14.23        13.82 o                         
   0  15  15         19.67         -4.24        15.03 o                         
   1  15  15         92.77        100.50        12.24 o                         
   2  15  15         17.18         26.67        15.82 o                         
  -2  16  15         47.96         34.10        21.15 o                         
  -1  16  15         72.25         89.14        15.35 o                         
   0  16  15          5.57         13.32        15.08 o                         
   1  16  15         10.10          1.35        12.81 o                         
  -1  17  15         49.32         54.67        22.63 o                         
   0  17  15         48.53         73.27        16.90 o                         
  -4   0  16         49.86         18.78        14.27 o                         
  -3   0  16          0.19          3.75        15.95 o                         
  -2   0  16         74.17         54.35        13.64 o                         
  -1   0  16        325.98        337.78        16.25 o                         
   0   0  16         23.01         -2.11        18.28 o                         
   1   0  16         76.91        103.77        26.20 o                         
   2   0  16        284.57        263.91        28.29 o                         
   3   0  16         24.59         13.63        22.42 o                         
   4   0  16          0.06         -5.22        33.39 o                         
  -4   1  16         27.16         24.02        10.09 o                         
  -3   1  16          4.49          3.96        12.71 o                         
  -2   1  16         27.04         15.90         9.21 o                         
  -1   1  16          4.53         -5.65         8.53 o                         
   0   1  16          6.85        -11.31        11.31 o                         
   1   1  16          0.36        -17.09        20.24 o                         
   2   1  16         33.30         12.37        16.52 o                         
   3   1  16         41.82         59.78        16.80 o                         
   4   1  16         13.37          1.80        23.19 o                         
  -4   2  16        152.15        155.22        10.84 o                         
  -3   2  16          2.90          3.92        13.66 o                         
  -2   2  16          2.12         -8.95         8.95 o                         
  -1   2  16         72.15         51.94         9.23 o                         
   0   2  16        158.09        149.80        13.42 o                         
   1   2  16         33.21         28.50        16.55 o                         
   2   2  16        106.99        110.55        17.33 o                         
   3   2  16         28.11         38.30        16.59 o                         
   4   2  16          0.01          8.36        24.42 o                         
  -4   3  16         31.45         26.48        10.31 o                         
  -3   3  16         45.50         47.88        13.34 o                         
  -2   3  16         97.23        107.57        13.34 o                         
  -1   3  16        164.85        157.88         9.89 o                         
   0   3  16        168.08        143.93        13.50 o                         
   1   3  16        202.03        185.74        20.65 o                         
   2   3  16        753.82        787.04        33.75 o                         
   3   3  16         92.20         88.08        21.35 o                         
  -4   4  16          0.07          9.11         9.51 o                         
  -3   4  16          5.37         -3.84        11.75 o                         
  -2   4  16        145.51        160.68        14.57 o                         
  -1   4  16         58.90         45.20         9.08 o                         
   0   4  16        126.06        108.09        13.71 o                         
   1   4  16         12.23         11.29        13.74 o                         
   2   4  16         40.89         58.39        17.07 o                         
   3   4  16          5.97          6.01        18.12 o                         
  -4   5  16         10.95         18.22        14.47 o                         
  -3   5  16          0.06          7.79        11.60 o                         
  -2   5  16         35.44         20.14         9.42 o                         
  -1   5  16        211.68        209.66        10.89 o                         
   0   5  16         32.51         30.11        11.18 o                         
   1   5  16        168.76        171.16        10.82 o                         
   2   5  16        206.33        201.19        17.74 o                         
   3   5  16        192.55        160.68        19.61 o                         
  -4   6  16          1.62        -11.89        11.89 o                         
  -3   6  16         12.85         34.15        11.97 o                         
  -2   6  16          1.20          8.51        11.43 o                         
  -1   6  16         44.65         45.29         8.59 o                         
   0   6  16         12.35          0.77        11.04 o                         
   1   6  16         73.40         60.66        10.96 o                         
   2   6  16        708.19        651.05        26.33 o                         
   3   6  16         40.44         43.62        19.21 o                         
  -4   7  16         21.51         17.42        12.77 o                         
  -3   7  16        202.69        187.23        13.23 o                         
  -2   7  16         27.11         35.57        11.56 o                         
  -1   7  16         27.43         38.99        10.62 o                         
   0   7  16         49.33         54.89        12.94 o                         
   1   7  16        482.78        445.09        22.55 o                         
   2   7  16        162.34        165.15        12.38 o                         
   3   7  16          7.18        -22.98        22.98 o                         
  -4   8  16        154.22        148.28        13.95 o                         
  -3   8  16         25.18         51.29        13.99 o                         
  -2   8  16         27.64         49.92        13.11 o                         
  -1   8  16          0.10          2.53        10.87 o                         
   0   8  16          7.50        -11.02        11.02 o                         
   1   8  16         93.81        101.77        11.37 o                         
   2   8  16         57.32         64.47        12.95 o                         
   3   8  16          1.49        -16.25        16.25 o                         
  -4   9  16         12.69         12.97        14.14 o                         
  -3   9  16         62.58         85.76        13.28 o                         
  -2   9  16        219.18        220.12        13.62 o                         
  -1   9  16         34.56         53.50        11.50 o                         
   0   9  16         16.93          4.76        11.48 o                         
   1   9  16         34.29         77.21        25.92 o                         
   2   9  16         28.29         37.44        16.17 o                         
   3   9  16         79.14         42.96        23.35 o                         
  -3  10  16        124.73        128.07        14.95 o                         
  -2  10  16        204.07        236.11        18.45 o                         
  -1  10  16         23.84         50.56        13.67 o                         
   0  10  16          0.01          9.06         9.84 o                         
   1  10  16         13.42         25.96        17.77 o                         
   2  10  16         77.93         67.09        23.92 o                         
  -3  11  16          1.05         25.67        13.12 o                         
  -2  11  16         95.67        126.09        17.53 o                         
  -1  11  16          1.92         -3.84        14.00 o                         
   0  11  16          0.00         16.28        17.45 o                         
   1  11  16         24.93         32.92        14.20 o                         
   2  11  16         11.31          0.50        17.53 o                         
  -3  12  16         53.19         58.72        13.05 o                         
  -2  12  16          4.55          8.65        12.34 o                         
  -1  12  16          0.36          7.35        17.44 o                         
   0  12  16        161.67        156.15        22.16 o                         
   1  12  16         31.81         22.94        13.80 o                         
   2  12  16         10.72          6.26        16.62 o                         
  -2  13  16          1.67         -9.91        12.59 o                         
  -1  13  16        143.30        183.15        18.81 o                         
   0  13  16         21.08         42.85        19.35 o                         
   1  13  16         15.71         -5.85        13.22 o                         
  -2  14  16          1.17         11.49        13.36 o                         
  -1  14  16          0.02        -14.94        14.94 o                         
   0  14  16         21.27         35.75        20.24 o                         
   1  14  16          8.42          0.16        17.15 o                         
  -1  15  16          2.69         23.82        19.53 o                         
   0  15  16         43.44         80.80        25.25 o                         
  -4   1  17         35.56         22.00        11.70 o                         
  -3   1  17         45.84         48.86        12.02 o                         
  -2   1  17         88.09         97.28        10.70 o                         
  -1   1  17         41.26         27.90         9.94 o                         
   0   1  17        260.45        275.74        18.27 o                         
   1   1  17         16.66          0.60        19.21 o                         
   2   1  17         41.93         43.06        20.73 o                         
   3   1  17          0.01        -20.92        23.14 o                         
  -4   2  17         31.50         36.59        16.00 o                         
  -3   2  17          5.93        -11.63        21.11 o                         
  -2   2  17        163.54        151.64        11.28 o                         
  -1   2  17         45.45         25.76        10.12 o                         
   0   2  17          0.16        -10.65        14.62 o                         
   1   2  17          3.96         -3.77        16.65 o                         
   2   2  17          3.43          1.02        21.50 o                         
   3   2  17        218.19        273.31        26.14 o                         
  -4   3  17         22.98         50.43        40.03 o                         
  -3   3  17          0.03          1.86        12.24 o                         
  -2   3  17         50.36         43.14        11.35 o                         
  -1   3  17         38.19         39.80        10.26 o                         
   0   3  17         65.13         44.09        12.84 o                         
   1   3  17          0.56        -17.33        17.33 o                         
   2   3  17         72.83         89.24        22.55 o                         
   3   3  17          8.66         -4.47        27.13 o                         
  -3   4  17         51.23         55.34        18.59 o                         
  -2   4  17          5.05         -3.72        10.19 o                         
  -1   4  17         54.81         65.28         9.18 o                         
   0   4  17          1.14        -14.97        14.97 o                         
   1   4  17        142.14        131.49        17.77 o                         
   2   4  17        277.08        297.01        25.25 o                         
  -3   5  17         43.83         32.57        16.54 o                         
  -2   5  17          0.07         10.88        15.54 o                         
  -1   5  17         88.42         94.06        11.02 o                         
   0   5  17        223.92        250.75        14.89 o                         
   1   5  17        131.76        129.32        20.97 o                         
   2   5  17         75.75         74.30        22.34 o                         
  -3   6  17          9.62         32.75        14.48 o                         
  -2   6  17          0.41          7.49        13.00 o                         
  -1   6  17        106.61        120.70         8.95 o                         
   0   6  17          0.63        -12.64        12.64 o                         
   1   6  17          5.99        -11.20        11.20 o                         
   2   6  17         21.28         40.72        24.20 o                         
  -3   7  17        150.81        162.99        15.15 o                         
  -2   7  17        155.51        186.00        13.80 o                         
  -1   7  17          5.20          9.90        15.15 o                         
   0   7  17          7.64          0.66        11.53 o                         
   1   7  17         21.19         35.65        12.38 o                         
   2   7  17          0.35         -1.92        20.98 o                         
  -3   8  17         66.20         73.62        15.04 o                         
  -2   8  17         35.89         47.06        15.35 o                         
  -1   8  17        170.76        168.79        13.76 o                         
   0   8  17         25.79         11.94        11.05 o                         
   1   8  17        327.27        383.07        17.08 o                         
   2   8  17          0.02        -10.59        18.67 o                         
  -2   9  17         20.67         26.18        20.21 o                         
  -1   9  17         41.35         45.38        18.06 o                         
   0   9  17         55.08         43.15         9.67 o                         
   1   9  17          1.51         -9.81        13.12 o                         
   2   9  17         76.26         88.13        31.99 o                         
  -2  10  17         37.95         25.72        14.97 o                         
  -1  10  17          0.64         31.38        16.33 o                         
   0  10  17         55.05         56.42        18.40 o                         
   1  10  17        290.68        289.84        17.41 o                         
  -2  11  17        155.72        175.52        19.45 o                         
  -1  11  17         41.17         50.15        24.92 o                         
   0  11  17         19.61        -11.96        18.14 o                         
   1  11  17          0.68        -28.00        28.00 o                         
  -1  12  17          2.62         -6.18        21.78 o                         
   0  12  17          6.82          1.69        25.66 o                         
  -2   0  18        112.05         96.72        16.92 o                         
  -1   0  18          1.24        -24.20        24.20 o                         
   0   0  18        229.66        195.02        45.24 o                         
   1   0  18         42.96         48.18        36.77 o                         
  -2   1  18         59.45         56.73        12.41 o                         
  -1   1  18         30.91         31.89        11.79 o                         
   0   1  18          4.88         -3.21        24.26 o                         
   1   1  18         99.68         79.19        27.67 o                         
  -2   2  18         59.16         68.13        12.40 o
[truncated: 1,945 more chars]
